# Supplementary material for: Proteomic profiling of cerebrospinal fluid uncovers distinctive pathophysiological changes and potential biomarkers in pediatric tubercular meningitis
Source: Front Cell Infect Microbiol. 2025 Oct 16;15:1662783. doi: 10.3389/fcimb.2025.1662783 (PMC12571815; doi:10.3389/fcimb.2025.1662783)
Supplement: Supplementary file 2 [file Table1.xlsx]

## Sheet: Sheet1
Table S1. The variable isolation window information of the DIA method segment.
m/z	z	t start (min)	t stop (min)	Isolation Window (m/z)
365	3	0	25	30
389.5	3	0	25	19
404.5	3	0	25	11
416	3	0	25	12
427	3	0	25	10
438	3	0	25	12
448.5	3	0	25	9
458	3	0	25	10
468	3	0	25	10
477.5	3	0	25	9
485.5	3	0	25	7
492.5	3	0	25	7
499.5	3	0	25	7
507.5	3	0	25	9
516.5	3	0	25	9
525.5	3	0	25	9
534.5	3	0	25	9
543	3	0	25	8
551.5	3	0	25	9
561	3	0	25	10
570.5	3	0	25	9
580	3	0	25	10
590	3	0	25	10
598.5	3	0	25	7
606.5	3	0	25	9
616	3	0	25	10
625	3	0	25	8
633	3	0	25	8
640.5	3	0	25	7
648.5	3	0	25	9
656.5	3	0	25	7
663.5	3	0	25	7
671.5	3	0	25	9
680.5	3	0	25	9
690	3	0	25	10
700.5	3	0	25	11
711	3	0	25	10
722	3	0	25	12
733.5	3	0	25	11
744	3	0	25	10
755.5	3	0	25	13
768	3	0	25	12
780.5	3	0	25	13
794	3	0	25	14
807.5	3	0	25	13
819.5	3	0	25	11
832	3	0	25	14
846.5	3	0	25	15
863	3	0	25	18
880	3	0	25	16
898	3	0	25	20
919	3	0	25	22
936	3	0	25	12
947.5	3	0	25	11
962	3	0	25	18
980.5	3	0	25	19
1005.5	3	0	25	31
1041	3	0	25	40
1084.5	3	0	25	47
1153.5	3	0	25	91
