# Supplementary material for: Proteomic profiling of cerebrospinal fluid uncovers distinctive pathophysiological changes and potential biomarkers in pediatric tubercular meningitis
Source: Front Cell Infect Microbiol. 2025 Oct 16;15:1662783. doi: 10.3389/fcimb.2025.1662783 (PMC12571815; doi:10.3389/fcimb.2025.1662783)
Supplement: Supplementary file 3 [file Table2.xlsx]

## Sheet: Sheet1
Table S2. The detailed clinical information of enrolled patients.
Samples ID	Subgroup	Age (M)	Sex	WBC count (cells/μl)	Monocyte count (cells/μl)	Coenocyte count (cells/μl)	Chlorine (mg/dL)	Glucose (mg/dL)	Protein (mg/dL)	Sub disease	Pathogen	Pathogen detection method
Ctrl1	Ctrl	84.9333	male	0	0	0	121.8	4.58	129	Non-CNS-Infected	/	/
Ctrl2	Ctrl	71.8667	female	2	0	0	125.8	3.3	122	Non-CNS-Infected	/	/
Ctrl3	Ctrl	23.4	female	0	0	0	124.5	4.33	127	Non-CNS-Infected	/	/
Ctrl4	Ctrl	28.0667	female	0	0	0	122.2	5.42	195	Non-CNS-Infected	/	/
Ctrl5	Ctrl	52.7667	male	1	0	0	121.5	4.19	130	Non-CNS-Infected	/	/
Ctrl6	Ctrl	34.8333	male	0	0	0	124.9	3.78	122	Non-CNS-Infected	/	/
Ctrl7	Ctrl	36.4667	male	6	0	0	125.5	3.36	217	Non-CNS-Infected	/	/
Ctrl8	Ctrl	14.6667	female	0	0	0	124.4	3.28	164	Non-CNS-Infected	/	/
Ctrl9	Ctrl	15.4667	male	1	0	0	121.7	3.65	225	Non-CNS-Infected	/	/
Ctrl10	Ctrl	84.3667	female	0	0	0	123.2	4.14	129	Non-CNS-Infected	/	/
Ctrl11	Ctrl	17.9	male	5	0	0	127	3.38	189	Non-CNS-Infected	/	/
Ctrl12	Ctrl	34.0667	female	0	0	0	123.9	3.76	155	Non-CNS-Infected	/	/
Ctrl13	Ctrl	53.1	male	0	0	0	124.5	4.26	247	Non-CNS-Infected	/	/
Ctrl14	Ctrl	92.1	female	0	0	0	125.1	3.36	160	Non-CNS-Infected	/	/
Ctrl15	Ctrl	52.3667	male	0	0	0	135	3.27	386	Non-CNS-Infected	/	/
Ctrl16	Ctrl	20.1333	male	0	0	0	128.2	3.13	316	Non-CNS-Infected	/	/
Ctrl17	Ctrl	17.7333	male	2	0	0	122.2	3.02	141	Non-CNS-Infected	/	/
Ctrl18	Ctrl	43.4667	female	4	0	0	126.2	4.25	192	Non-CNS-Infected	/	/
Ctrl19	Ctrl	40.2	female	0	0	0	125.4	2.75	174	Non-CNS-Infected	/	/
Ctrl20	Ctrl	19.1	female	0	0	0	125.2	3.45	182	Non-CNS-Infected	/	/
Ctrl21	Ctrl	21.3333	female	0	0	0	125	4.02	217	Non-CNS-Infected	/	/
Ctrl22	Ctrl	47.7667	male	0	0	0	126.6	2.7	272	Non-CNS-Infected	/	/
Ctrl23	Ctrl	20.3	female	0	0	0	122	3.44	210	Non-CNS-Infected	/	/
Ctrl24	Ctrl	40.0333	male	6	0	0	121.7	3.69	255	Non-CNS-Infected	/	/
Ctrl25	Ctrl	49.1667	female	1	0	0	125.6	2.9	175	Non-CNS-Infected	/	/
Ctrl26	Ctrl	35.0667	male	8	0	0	127.5	2.69	203	Non-CNS-Infected	/	/
Ctrl27	Ctrl	18.4667	female	8	0	0	124.4	4.34	488	Non-CNS-Infected	/	/
Ctrl28	Ctrl	45.5333	male	0	0	0	126.2	3.81	192	Non-CNS-Infected	/	/
Ctrl29	Ctrl	19.1667	male	2	0	0	123.2	3.26	233	Non-CNS-Infected	/	/
Ctrl30	Ctrl	13.4333	male	0	0	0	122.3	3.93	158	Non-CNS-Infected	/	/
BD1	BD	120.867	male	28	21	7	127.9	4.51	194	Histiocytic necrotizing lymphadenitis	/	/
BD2	BD	148.567	male	16	14	2	126.1	3.06	212	Histiocytic necrotizing lymphadenitis	/	/
BD3	BD	62.8667	female	60	50	10	127	3.19	433	Histiocytic necrotizing lymphadenitis	/	/
BD4	BD	163.7	female	38	34	4	127.8	2.76	577	Histiocytic necrotizing lymphadenitis	/	/
BD5	BD	57.6	male	40	35	5	120.2	3.38	611	Autoimmune encephalitis	/	/
BD6	BD	32.7667	male	130	26	104	123.4	3.47	296	Autoimmune encephalitis	/	/
BD7	BD	122.367	female	68	53	15	123	2.94	409	Autoimmune encephalitis	/	/
BD8	BD	86.9667	male	46	44	2	126.4	3.47	331	Autoimmune encephalitis	/	/
BD9	BD	41.6333	female	76	66	10	121.7	3.99	383	Autoimmune encephalitis	/	/
BD10	BD	106.833	female	85	72	13	125.4	3.51	251	Autoimmune encephalitis	/	/
TBM1	TBM	69.87	male	340	272	68	125.7	2.26	1307	/	Mycobacterium tuberculosis	Xpert
TBM2	TBM	76.87	male	2200	1210	990	115.5	1.66	1805	/	Mycobacterium tuberculosis	Xpert
TBM3	TBM	173.1	female	270	243	27	119.3	1.78	1721	/	Mycobacterium tuberculosis	Xpert
TBM4	TBM	12.37	male	152	122	30	122.7	1	1277	/	Mycobacterium tuberculosis	Xpert
TBM5	TBM	14.5	male	44	35	9	119.7	2	1499	/	Mycobacterium tuberculosis	Xpert
TBM6	TBM	178.63	male	56	44	12	115.5	1.07	984	/	Mycobacterium tuberculosis	Xpert
TBM7	TBM	98.4	male	92	83	9	122.9	2.83	827	/	Mycobacterium tuberculosis	Xpert
PM1	PM	112.733	male	20	18	2	126.1	2.47	727	/	Streptococcus pneumoniae	CSF culture
PM2	PM	110.033	female	4970	199	4771	116..8	1.43	2014	/	Streptococcus pneumoniae	CSF culture
PM3	PM	12.9667	female	150	120	30	125.3	2.62	613	/	Streptococcus pneumoniae	CSF culture
PM4	PM	78.7	male	114	98	16	123.2	3.18	552	/	Streptococcus pneumoniae	CSF culture
PM5	PM	38.9	male	450	180	270	118	2.32	747	/	Streptococcus pneumoniae	CSF culture
PM6	PM	97.4333	female	92	80	12	125.6	2.16	580	/	Streptococcus pneumoniae	CSF culture
PM7	PM	24.7333	male	22	20	2	126	3.53	336	/	Streptococcus pneumoniae	CSF culture
PM8	PM	166.333	female	48	46	2	127.1	2.78	436	/	Streptococcus pneumoniae	CSF culture
PM9	PM	49.3	female	1010	252	758	118.9	2.14	1067	/	Streptococcus pneumoniae	CSF culture
PM10	PM	88.0667	female	100	80	20	120.1	2.98	1155	/	Streptococcus pneumoniae	CSF culture
PM11	PM	59.4333	male	140	70	70	118.5	7.08	764	/	Streptococcus pneumoniae	CSF culture
PM12	PM	73.5333	male	30	26	4	124.7	2.8	389	/	Streptococcus pneumoniae	CSF culture
PM13	PM	19.8333	male	1600	320	1280	118.2	1.37	3271	/	Streptococcus pneumoniae	Blood culture
PM14	PM	181.633	female	1260	378	882	120.5	/	7502	/	Streptococcus pneumoniae	CSF culture
PM15	PM	53.1667	male	500	150	350	121	3.34	712	/	Streptococcus pneumoniae	CSF culture
PM16	PM	46.3	male	1671	785	885	129	3.24	1376	/	Streptococcus pneumoniae	CSF culture
PM17	PM	82.2	male	304	85	219	111.1	2.61	712	/	Streptococcus pneumoniae	CSF culture
PM18	PM	22.2667	male	50	50	10	127	3.26	277	/	Listeria monocytogenes	CSF culture
PM19	PM	115.367	male	2500	500	2000	123.5	1.65	1009	/	Listeria monocytogenes	CSF culture
PM20	PM	18.3667	female	200	196	4	127.5	1.18	1601	/	Listeria monocytogenes	CSF culture
PM21	PM	37.4	male	30	28	2	122.9	2.73	307	/	Listeria monocytogenes	CSF culture
PM22	PM	18.6	female	175	53	122	120.6	2.35	623	/	Listeria monocytogenes	CSF culture
PM23	PM	22.2333	female	34	30	4	121.3	1.86	527	/	Listeria monocytogenes	CSF culture
PM24	PM	68.5667	female	1000	700	300	116	1.02	1477	/	Listeria monocytogenes	CSF culture
PM25	PM	19.7333	male	120	84	36	126.2	2.76	445	/	Listeria monocytogenes	CSF culture
PM26	PM	31.9	male	2250	450	1800	118.6	1.84	1344	/	Listeria monocytogenes	CSF culture
PM27	PM	27	male	42	33	9	126	3	194	/	Listeria monocytogenes	CSF culture
PM28	PM	41.1333	female	56	12	44	123.4	2.54	755	/	Listeria monocytogenes	Blood culture
VM1	VM	101.567	male	120	108	12	125.9	2.72	874	/	Herpes Simplex Virus	Blood IgM antibody
VM2	VM	161.333	male	16	15	1	/	/	/	/	Herpes Simplex Virus	Blood IgM antibody
VM3	VM	13.1333	female	38	28	10	129.2	2.47	553	/	Herpes Simplex Virus	Blood IgM antibody
VM4	VM	104.467	male	104	96	8	129.4	3.33	907	/	Herpes Simplex Virus	Blood IgM antibody
VM5	VM	18.4667	male	30	26	4	127	2.9	502	/	Herpes Simplex Virus	Blood IgM antibody
VM6	VM	147.767	female	90	84	6	126.8	2.79	365	/	Herpes Simplex Virus	Blood IgM antibody
VM7	VM	84.3667	female	42	34	8	122.3	3.39	280	/	Epstein-Barr Virus	PCR
VM8	VM	16.1	female	130	85	15	110	2.57	4894	/	Epstein-Barr Virus	Blood IgM antibody
VM9	VM	151.533	male	271	206	65	121.5	2.42	823	/	Cytomegalovirus	PCR
VM10	VM	37.0667	male	160	128	32	120	4.73	350	/	Enterovirus	PCR
VM11	VM	86.8	male	342	325	17	123.9	3.26	490	/	Enterovirus	PCR
VM12	VM	75.5	male	50	42	8	125.8	3.19	256	/	Enterovirus	PCR
VM13	VM	87.3	male	100	80	20	122	2.6	302	/	Enterovirus	PCR
VM14	VM	157.633	male	46	38	8	128.3	3.26	266	/	Enterovirus	PCR
VM15	VM	50.0333	female	50	12	38	133.4	3.24	561	/	Enterovirus	PCR
VM16	VM	53.9667	male	94	78	16	125.6	3.19	328	/	Enterovirus	PCR
VM17	VM	78.2667	male	98	78	20	126.3	3.11	460	/	Enterovirus	PCR
VM18	VM	126.767	male	32	26	6	130.4	3.4	239	/	Enterovirus	PCR
VM19	VM	143.9	male	200	160	40	123.8	2.91	451	/	Enterovirus	PCR
VM20	VM	92.7667	male	18	16	2	127.7	2.94	243	/	Enterovirus	PCR
CCM1	CCM	76.6333	female	51	43	8	120.3	1.51	757	/	Cryptococcus neoformans	Antigen detection
CCM2	CCM	105.9	male	44	40	4	126.7	1.9	1262	/	Cryptococcus neoformans	Blood IgM antibody
CCM3	CCM	68.8	male	58	38	20	121.9	3.77	310	/	Cryptococcus neoformans	CSF culture
CCM4	CCM	128.333	male	450	202.5	247.5	118.5	2.08	896	/	Cryptococcus neoformans	CSF culture
CCM5	CCM	186.933	female	120	73	47	116.7	0.29	1511	/	Cryptococcus neoformans	Antigen detection
CCM6	CCM	113.667	male	827	165	662	119.1	1.18	912	/	Cryptococcus neoformans	CSF culture
CCM7	CCM	162.033	female	16	13	3	119.1	2.84	405	/	Cryptococcus neoformans	Antigen detection
CCM8	CCM	138.5	male	22	18	4	124	1.26	552	/	Cryptococcus neoformans	Antigen detection
CCM9	CCM	111.1	male	220	117	103	126.1	0.75	1115	/	Cryptococcus neoformans	CSF culture
