# Supplementary material for: Proteomic profiling of cerebrospinal fluid uncovers distinctive pathophysiological changes and potential biomarkers in pediatric tubercular meningitis
Source: Front Cell Infect Microbiol. 2025 Oct 16;15:1662783. doi: 10.3389/fcimb.2025.1662783 (PMC12571815; doi:10.3389/fcimb.2025.1662783)
Supplement: Supplementary file 4 [file Table3.xlsx]

## Sheet: Sheet1
Table S3. The identified protein groups in this research.
PG.ProteinAccessions	PG.ProteinAccessions	PG.Genes	PG.ProteinDescriptions	Ctrl-1	Ctrl-2	Ctrl-3	Ctrl-4	Ctrl-5	Ctrl-6	Ctrl-7	Ctrl-8	Ctrl-9	Ctrl-10	Ctrl-11	Ctrl-12	Ctrl-13	Ctrl-14	Ctrl-15	Ctrl-16	Ctrl-17	Ctrl-18	Ctrl-19	Ctrl-20	Ctrl-21	Ctrl-22	Ctrl-23	Ctrl-24	Ctrl-25	Ctrl-26	Ctrl-27	Ctrl-28	Ctrl-29	Ctrl-30	BD-1	BD-2	BD-3	BD-4	BD-5	BD-6	BD-7	BD-8	BD-9	BD-10	TBM-1	TBM-2	TBM-3	TBM-4	TBM-5	TBM-6
A0A075B6H9	A0A075B6H9	IGLV4-69	Immunoglobulin lambda variable 4-69	311724	80236.4	307798	170347	12608	196959	335859	358490	154464	108468	326779	103968	218280	112388	119976	637390	NaN	201061	193053	66933.7	2.39853e+06	50281.4	123522	115795	224658	38547.8	67973.4	38470.1	NaN	125753	91724.8	219513	82835.5	2.33271e+06	935345	234333	311852	171178	248950	169090	1.07973e+06	1712656	545152	2.08413e+06	393053	401937
A0A075B6I0	A0A075B6I0	IGLV8-61	Immunoglobulin lambda variable 8-61	516002	23119.3	383152	119540	167718	230548	147263	183035	253239	60522.9	17843.5	34565.5	9062.58	290115	121761	563615	128578	2101.5	192468	110163	1.14671e+06	NaN	125613	72208.8	183045	109606	146140	210814	NaN	166676	122674	NaN	267253	NaN	654554	257172	705820	622904	224244	NaN	667034	1.15032e+06	1.04412e+06	465006	78109.2	1.57261e+06
A0A075B6I1	A0A075B6I1	IGLV4-60	Immunoglobulin lambda variable 4-60	81107.9	NaN	946142	21446	110073	NaN	NaN	20300.3	56970.5	NaN	702678	NaN	NaN	1.36153e+06	92241.6	60706.2	555997	2.45314e+06	NaN	NaN	654668	NaN	NaN	NaN	NaN	NaN	NaN	NaN	NaN	NaN	NaN	NaN	105469	367717	NaN	13268.8	134388	NaN	59142.1	209331	24598.5	185934	138679	86376.9	31552.2	90696.3
A0A075B6I4	A0A075B6I4	IGLV10-54	Immunoglobulin lambda variable 10-54	16121.2	NaN	NaN	16112.2	21250.6	NaN	67064.2	40923.8	NaN	NaN	52596.1	38042.9	29592.8	NaN	36558.5	NaN	14819.8	NaN	76670.8	NaN	NaN	NaN	41226.4	NaN	NaN	NaN	NaN	NaN	NaN	9757.16	NaN	32516.7	NaN	NaN	141915	29151.3	19846.3	NaN	NaN	NaN	NaN	251935	NaN	NaN	NaN	155219
A0A075B6I9	A0A075B6I9	IGLV7-46	Immunoglobulin lambda variable 7-46	166795	41873.1	77541.8	38509	71813.4	59649.2	54063	138456	37107.4	47446.1	99265.3	62869.8	199275	69221.4	92925.7	184456	151635	58783.4	171786	68612.6	665465	94371.1	87340.2	171515	67858.6	81452.2	61149.3	74797.3	NaN	105699	NaN	NaN	56259	99692.4	186469	99820.8	256396	136099	80307.7	171030	NaN	573807	NaN	427269	65554.6	NaN
A0A075B6J1	A0A075B6J1	IGLV5-37	Immunoglobulin lambda variable 5-37	13860.1	NaN	NaN	NaN	11513.4	9113.23	NaN	20160	NaN	NaN	NaN	NaN	19518.4	8001.17	14195.9	NaN	NaN	NaN	NaN	NaN	NaN	20676.7	13481.8	38855.5	44366.4	48369.2	20497.4	NaN	NaN	NaN	NaN	NaN	NaN	NaN	NaN	NaN	NaN	NaN	NaN	96096.2	NaN	244862	56468.8	NaN	77661	6960.98
A0A075B6J9	A0A075B6J9	IGLV2-18	Immunoglobulin lambda variable 2-18	117316	32164.3	5055.59	33882.1	29269.2	60937.9	13377.7	108689	59394.6	31560.7	24186.3	3812.46	60616	15295	127023	48138.2	17236.7	17319.9	34500	4423.96	667771	5680.19	16438.2	25163	6.2182	8215.12	49541.8	36239.5	NaN	33613.8	7171.93	38743.8	22927.5	739854	186735	61388	54194.4	103714	55627.5	107030	449433	510482	533964	584746	321316	178243
A0A075B6K0	A0A075B6K0	IGLV3-16	Immunoglobulin lambda variable 3-16	NaN	17336.8	NaN	NaN	NaN	NaN	NaN	NaN	NaN	71032.8	141742	NaN	NaN	62721.8	254930	75479.7	NaN	134884	NaN	77540.5	144020	NaN	NaN	226243	NaN	NaN	138249	123022	NaN	160483	NaN	444987	96001	1.66357e+06	46054.5	NaN	86865.6	NaN	539042	298334	NaN	389660	NaN	1.32759e+06	399095	NaN
A0A075B6K4	A0A075B6K4	IGLV3-10	Immunoglobulin lambda variable 3-10	99516.4	138676	485297	101662	100186	169223	249293	NaN	NaN	7003.12	147401	104722	185223	256558	125839	459849	93455.8	149961	176688	233374	821916	167416	110375	287745	36592.9	118546	307991	304270	NaN	750272	20860.8	2.17145e+06	202310	10232723	597729	330510	171127	139191	647472	2.99582e+06	376554	690800	191429	844948	597813	303312
A0A075B6K5	A0A075B6K5	IGLV3-9	Immunoglobulin lambda variable 3-9	453371	298770	769342	280492	201286	331255	434240	252228	159137	160280	256206	236360	381089	532347	492938	585852	367887	235738	548868	381187	1124288	310904	250177	462820	175556	363943	919452	535703	8572.06	753991	110404	233771	145575	657538	967528	360140	644890	741909	333497	1365369	1.3025e+06	1.62628e+06	974928	1.9752e+06	424024	492167
A0A075B6K6	A0A075B6K6	IGLV4-3	Immunoglobulin lambda variable 4-3	NaN	NaN	NaN	NaN	NaN	NaN	NaN	NaN	NaN	NaN	NaN	NaN	NaN	NaN	NaN	NaN	NaN	NaN	NaN	NaN	NaN	NaN	NaN	NaN	0.644653	NaN	NaN	NaN	NaN	NaN	NaN	NaN	NaN	NaN	4.70846	NaN	NaN	NaN	0.0545287	NaN	NaN	NaN	NaN	NaN	NaN	NaN
A0A075B6P5	A0A075B6P5;P01615	IGKV2-28;IGKV2D-28	Immunoglobulin kappa variable 2-28;Immunoglobulin kappa variable 2D-28	1.60926e+06	197904	2.39141e+06	1.15245e+06	48409.2	986354	1.86494e+06	170495	267541	816082	468279	527342	853489	175724	675566	465453	462477	294447	1.20188e+06	334027	2.2186e+06	NaN	1.13625e+06	1.09419e+06	530879	405086	776095	NaN	NaN	380344	60850.9	1.10055e+06	25505.7	390592	846154	268923	974282	1.74833e+06	NaN	968004	1.87846e+06	5305507	104209	1340062	595497	1.56558e+06
A0A075B6Q5	A0A075B6Q5	IGHV3-64	Immunoglobulin heavy variable 3-64	79893.7	26799.4	50345.3	59285.8	30345.5	49374.6	52332.5	21661.8	130409	18064.1	109469	47868.2	125358	20354.7	79768.6	81578.3	49547.5	NaN	47160.9	1805.22	NaN	22893.2	22529.8	20496.3	36962.6	37553.9	31432	NaN	NaN	45269.8	27117.5	60378.3	8343.8	142719	151279	52770.4	81528.6	132141	56787.7	171317	238138	280501	273708	212766	303802	34973.9
A0A075B6R2	A0A075B6R2	IGHV4-4	Immunoglobulin heavy variable 4-4	308424	NaN	255570	166045	192178	85624.3	104509	23649.9	335429	173939	29042.2	98383.6	734990	339733	342636	764684	42011.8	183633	271720	NaN	410470	167612	82925.7	NaN	246384	15454.3	293581	46610.9	NaN	120676	64410.8	16273.5	131906	1150006	741861	202046	108045	341252	266702	722507	781208	521890	216035	1.39892e+06	340833	553081
A0A075B6R9	A0A075B6R9;A0A0C4DH68	IGKV2D-24;IGKV2-24	Probable non-functional immunoglobulin kappa variable 2D-24;Immunoglobulin kappa variable 2-24	833517	151954	286941	215521	83019.4	252351	274697	91705.8	1.12024e+06	108344	187190	104437	187353	366754	452569	1.05034e+06	63296.8	108347	586717	70247.3	195551	142168	191018	79727.2	119.731	85894.5	206874	85516.4	NaN	107960	53139.9	80316.7	124126	515727	538459	145488	1.30632e+06	591890	159668	928236	91038.1	1.28281e+06	1.14139e+06	1.38244e+06	589206	1.36199e+06
A0A075B6S2	A0A075B6S2	IGKV2D-29	Immunoglobulin kappa variable 2D-29	8720975	1.06996e+06	4.60465e+06	2.91559e+06	1.11559e+06	3.73346e+06	3.74561e+06	2385405	3.67106e+06	1.38528e+06	2265418	2.13439e+06	2.97014e+06	1.49128e+06	3.84987e+06	6093055	2.34583e+06	1.86775e+06	6.8781e+06	3431644	4.83828e+06	3.46114e+06	4.0708e+06	3.52903e+06	2.28175e+06	2.04985e+06	2.69478e+06	2494429	NaN	6.27174e+06	1632865	2.99381e+06	2.04718e+06	9616658	9461164	1.58682e+06	10163502	3.85464e+06	2.83338e+06	11146662	8.30627e+06	18761150	7.36315e+06	10114982	1.98882e+06	9616505
A0A075B6S5	A0A075B6S5	IGKV1-27	Immunoglobulin kappa variable 1-27	13021.9	NaN	93105.7	834994	NaN	14153.8	83903.1	NaN	58828.9	16789.4	58747.4	209932	5517.83	9023.53	51384.7	81959.4	3471.06	NaN	39281.1	NaN	42552.3	NaN	NaN	NaN	NaN	NaN	NaN	12052.1	4499.68	NaN	NaN	NaN	17424.8	466063	381285	42786.2	75069.5	140653	6986.92	85027.2	270297	388667	191112	556677	189213	198841
A0A075B6S6	A0A075B6S6	IGKV2D-30	Immunoglobulin kappa variable 2D-30	NaN	NaN	NaN	NaN	NaN	NaN	NaN	NaN	NaN	NaN	NaN	NaN	NaN	NaN	NaN	NaN	NaN	NaN	NaN	NaN	NaN	NaN	NaN	NaN	NaN	NaN	NaN	NaN	NaN	23933.7	NaN	NaN	NaN	NaN	NaN	NaN	NaN	NaN	NaN	NaN	NaN	NaN	NaN	NaN	NaN	NaN
A0A075B6S9	A0A075B6S9;P0DSN7	IGKV1-37;IGKV1D-37	Probable non-functional immunoglobulinn kappa variable 1-37;Probable non-functional immunoglobulinn kappa variable 1D-37	NaN	NaN	NaN	0.00020407	NaN	NaN	NaN	NaN	NaN	NaN	NaN	NaN	NaN	NaN	NaN	NaN	NaN	NaN	NaN	NaN	NaN	NaN	NaN	NaN	NaN	NaN	NaN	NaN	NaN	NaN	NaN	NaN	NaN	NaN	NaN	NaN	NaN	0.000222488	NaN	3.77674	NaN	NaN	NaN	0.537758	NaN	NaN
A0A087WSX0	A0A087WSX0	IGLV5-45	Immunoglobulin lambda variable 5-45	173574	20142.9	48504.1	72456.5	39206	60705.4	36545.1	61627.3	84135.3	12338.5	45420	46813	161861	19411.3	83844.6	31746.2	37945.7	43941.1	133661	71229.9	NaN	49728.9	27878.5	39757	67263.3	16688.2	7258.35	96481.6	NaN	38191.2	22002.8	101505	29585.1	154183	175759	62884.7	357055	80577.4	45983.6	189331	97041.7	189496	46883	87020	35762.2	32231.7
A0A087WSY6	A0A087WSY6	IGKV3D-15	Immunoglobulin kappa variable 3D-15	95904.4	25388.5	164203	54093.8	32138.2	85784.5	82757	NaN	43790.7	41223.4	33728	28455.1	48276.7	62595	109083	68817.5	NaN	39791.7	58901.9	32419.5	383092	NaN	35280.3	NaN	47498.2	NaN	27280.6	NaN	NaN	NaN	NaN	NaN	27596.1	NaN	264546	99092.8	NaN	328384	25776.3	NaN	124622	382167	203703	406236	87259.5	258141
A0A087WSZ0	A0A087WSZ0	IGKV1D-8	Immunoglobulin kappa variable 1D-8	NaN	NaN	NaN	NaN	NaN	NaN	NaN	7345.96	2364.39	NaN	NaN	NaN	3804.57	NaN	296.107	3873.75	NaN	NaN	14835.8	NaN	NaN	NaN	NaN	NaN	NaN	NaN	NaN	NaN	NaN	NaN	NaN	NaN	NaN	3772.37	28734.5	NaN	16759.2	29317.9	NaN	11628.9	NaN	13451.8	NaN	NaN	NaN	NaN
A0A087WW87	A0A087WW87;P01614	IGKV2-40;IGKV2D-40	Immunoglobulin kappa variable 2-40;Immunoglobulin kappa variable 2D-40	208284	25842.1	67109.1	86112.4	47648.2	64732.9	44163.2	50840	132792	57507.5	73437.4	23159	65987	184664	107685	87602.4	102660	25433.8	129095	27107.5	59603.6	85578.4	57465.6	23544.4	390.948	25721.2	31790.4	53388	NaN	85295.3	39383.9	57724.8	218864	115020	200482	62748.6	265129	176919	100581	181045	574567	413967	158236	453221	8081.72	209274
A0A0A0MRZ9	A0A0A0MRZ9	IGLV5-52	Immunoglobulin lambda variable 5-52	NaN	48021.6	NaN	NaN	NaN	NaN	NaN	NaN	NaN	NaN	NaN	NaN	NaN	NaN	NaN	NaN	NaN	NaN	NaN	NaN	NaN	NaN	142829	115994	207518	NaN	87376.1	NaN	NaN	NaN	NaN	NaN	37767.5	NaN	NaN	NaN	NaN	NaN	140786	NaN	20143.2	NaN	NaN	NaN	11600.2	NaN
A0A0A0MS14	A0A0A0MS14	IGHV1-45	Immunoglobulin heavy variable 1-45	97246.4	14339.3	63532.8	27608.4	12759.2	36244.8	25254.5	0.574128	28992.8	26934.1	43199.6	20247.7	52964.8	78.9319	54089	103346	29861.5	12858.1	NaN	62173.4	7.71722	20988.5	31030.3	25017.4	851.673	4006.92	15538.6	85086.6	NaN	17460.1	11799.2	17589.4	36405.5	91441.4	92879.6	44130.6	55186.6	76281.5	34129.2	57672	100751	119149	126436	117366	31715.4	77041.1
A0A0A0MS15	A0A0A0MS15	IGHV3-49	Immunoglobulin heavy variable 3-49	542378	199523	233475	205727	168190	113799	129227	109669	425496	119846	240062	94494.4	347807	162929	387321	269051	100885	65011.3	216842	173451	651480	184234	44992	137038	153961	201082	213468	88751	NaN	208427	44191.3	254813	186129	5590127	492539	98132.5	226908	610007	198877	1.15578e+06	494471	1.01147e+06	280947	1.73281e+06	309510	305609
A0A0A0MT36	A0A0A0MT36	IGKV6D-21	Immunoglobulin kappa variable 6D-21	117833	4752.98	141744	45622.5	35601.9	51630.7	133608	74444.2	NaN	3982.79	50340.4	52196.9	117132	0.933624	89221.5	129564	103869	44728.9	82380.2	74188.3	392071	56077.6	207218	123012	39184.6	70007.4	36147.5	NaN	NaN	230764	NaN	79681.5	57796.2	684506	224739	58558.7	139568	61576.6	61618.4	132049	221655	951981	110608	689788	43899.3	97296
A0A0A0MT89	A0A0A0MT89	IGKJ1	Immunoglobulin kappa joining 1	92944.4	10178.7	33733.4	NaN	NaN	21187.2	NaN	NaN	NaN	NaN	3803.41	NaN	NaN	NaN	49275.1	31335.2	NaN	NaN	38229.5	NaN	NaN	NaN	NaN	16273.9	NaN	13043.3	15863.3	NaN	NaN	NaN	NaN	NaN	NaN	276198	94614.1	NaN	62277.6	156428	38541.4	122343	188573	227023	68578.8	130114	NaN	60962.6
A0A0B4J1U3	A0A0B4J1U3	IGLV1-36	Immunoglobulin lambda variable 1-36	371338	NaN	70693	29232.4	37246.8	NaN	32021	NaN	8677.63	45435.7	NaN	28902.2	85821.6	NaN	80301.6	56484.5	29174.6	NaN	10979.8	NaN	113243	23303.3	NaN	48663.5	NaN	21248.6	68125.2	103561	NaN	70779.1	NaN	231910	NaN	21917	42267.3	41620.7	51733.7	NaN	24836.2	37929.7	104533	165764	78981.7	493191	128151	173273
A0A0B4J1U7	A0A0B4J1U7	IGHV6-1	Immunoglobulin heavy variable 6-1	268001	75905.4	216042	120781	96692.7	147225	172721	101413	173803	69571.7	160954	137685	139715	96801	209328	688168	70923.3	91702.2	348772	55126.7	NaN	45802.6	195555	358303	27342.7	109565	112320	120276	1307.01	284107	24226.7	204308	55252.1	879885	209751	260218	181745	204585	129846	759402	377417	389619	137451	993626	248784	431995
A0A0B4J1V0	A0A0B4J1V0	IGHV3-15	Immunoglobulin heavy variable 3-15	455818	116767	372177	72303.4	183270	288833	252985	205032	122663	131214	403027	203162	388070	342322	414321	776147	265265	101461	333116	89485.3	247105	250214	57893.7	31612.2	37596.4	18173	90035.2	243712	NaN	51696.9	37437.6	402270	209728	2.29954e+06	671026	295051	413866	593911	317486	851260	739256	2284970	785245	2.49592e+06	844511	555183
A0A0B4J1V1	A0A0B4J1V1	IGHV3-21	Immunoglobulin heavy variable 3-21	NaN	NaN	NaN	13510.8	NaN	NaN	NaN	NaN	NaN	NaN	NaN	69187.6	NaN	NaN	NaN	NaN	NaN	NaN	NaN	NaN	NaN	NaN	NaN	NaN	NaN	NaN	NaN	NaN	7080.56	NaN	NaN	NaN	NaN	15499.4	NaN	NaN	NaN	NaN	NaN	34439.8	NaN	50505	NaN	123367	NaN	NaN
A0A0B4J1V2	A0A0B4J1V2	IGHV2-26	Immunoglobulin heavy variable 2-26	55308.1	17644.5	369759	114779	13971	24428.6	68280.8	NaN	11913.1	100542	NaN	67574.5	21151.1	313700	125492	135495	NaN	121565	NaN	66122.6	NaN	17602.2	802224	61229.2	123546	44751.7	27349.3	59291.4	NaN	68087.7	10350	109631	NaN	252396	103391	73996.7	103383	199600	95261.4	169883	35107.8	234058	90217.9	470636	103113	135252
A0A0B4J1V6	A0A0B4J1V6	IGHV3-73	Immunoglobulin heavy variable 3-73	2.16685e+06	403203	1.58593e+06	701056	383874	838881	682103	759000	980761	447722	695432	377110	830241	586866	1.04399e+06	1.13136e+06	673926	387721	1.32367e+06	435775	809315	641946	978528	543793	702362	413331	710016	869667	4688.06	1.05639e+06	235319	875016	451651	4.91305e+06	1.54853e+06	676502	1.58791e+06	1.67051e+06	885201	2.49796e+06	1.92641e+06	4227063	1.15243e+06	2.86164e+06	666248	2351033
A0A0B4J1X5	A0A0B4J1X5	IGHV3-74	Immunoglobulin heavy variable 3-74	690871	130346	470216	228545	190287	361546	391322	195620	476189	142385	204476	127688	239993	236696	487202	428339	127551	163978	707099	136635	631060	258863	192615	232196	234436	133954	250611	128916	NaN	265594	67968.8	414367	172727	1.65604e+06	958441	301084	1.49203e+06	522383	122139	703305	1.34873e+06	2139432	669495	1.28925e+06	530108	846463
A0A0B4J1X8	A0A0B4J1X8	IGHV3-43	Immunoglobulin heavy variable 3-43	162730	50106.1	153259	63171.1	54122.5	59756.3	59464.1	44951.3	79432.6	53954.7	137240	96757.1	269490	73811	340657	NaN	101805	43592	130501	142939	NaN	155656	192857	98567.3	NaN	135817	174110	155328	NaN	113300	38821.3	155883	188593	1.07718e+06	278356	396021	171939	263678	266385	262058	518634	878903	232412	706849	668718	409545
A0A0B4J1Y8	A0A0B4J1Y8	IGLV9-49	Immunoglobulin lambda variable 9-49	172309	NaN	57003.7	32516.9	43731.6	20195.8	111403	161204	37410.3	NaN	130354	76490.3	234519	94952	55633.9	100824	93495.2	20751.7	57654.1	NaN	122490	NaN	NaN	130105	63733.2	56336	88495.8	87633.5	48206.6	194892	12294.1	NaN	NaN	108850	177293	119363	405910	113003	33793.5	553991	NaN	412082	177018	329891	162019	482762
A0A0B4J1Y9	A0A0B4J1Y9	IGHV3-72	Immunoglobulin heavy variable 3-72	442296	21328.2	24821.3	104102	NaN	113448	201419	71444.7	161272	100276	161474	76493.3	5260.38	93696.5	213224	262054	NaN	45108.6	268855	49492.4	NaN	9989.63	130051	95552.6	6313.87	5505.69	47201.1	40674.2	NaN	37171.3	55.1834	108123	53162	646891	454421	37325.2	321177	303420	131477	343148	245300	892561	85310.4	162789	110464	51870.2
A0A0B4J2D5	A0A0B4J2D5;P0DPI2	GATD3B;GATD3	Putative glutamine amidotransferase-like class 1 domain-containing protein 3B, mitochondrial;Glutamine amidotransferase-like class 1 domain-containing protein 3, mitochondrial	NaN	NaN	NaN	NaN	NaN	NaN	NaN	NaN	NaN	NaN	NaN	NaN	NaN	NaN	NaN	NaN	NaN	NaN	NaN	NaN	NaN	NaN	NaN	NaN	NaN	NaN	NaN	NaN	NaN	NaN	NaN	NaN	NaN	NaN	NaN	NaN	NaN	NaN	NaN	NaN	NaN	6287.55	NaN	NaN	NaN	NaN
A0A0B4J2D9	A0A0B4J2D9;P0DP09	IGKV1D-13;IGKV1-13	Immunoglobulin kappa variable 1D-13;Immunoglobulin kappa variable 1-13	60434.4	NaN	60425	NaN	1.09065e+06	32903	30404.6	110229	NaN	11032.5	NaN	59092.4	NaN	NaN	11625.5	288355	34831.6	NaN	45396.5	72282.3	565623	18645.6	20689.1	26860.2	14042.2	NaN	NaN	NaN	NaN	80319.3	NaN	60261.7	778466	492566	127380	8831.17	211091	207584	40468.1	120514	137439	867860	NaN	38094.2	365154	16623.8
A0A0B4J2H0	A0A0B4J2H0	IGHV1-69D	Immunoglobulin heavy variable 1-69D	120375	NaN	1.98504e+06	43789.1	253632	22354.2	279566	81813.6	2317.55	263945	86379.9	3.8146e+06	302286	246457	333032	139159	182933	120426	54516.7	261721	NaN	NaN	64143	NaN	14755.6	NaN	NaN	562097	877701	217249	26739	80108.4	106355	59083.4	92705.8	NaN	290837	140654	412507	466209	NaN	NaN	NaN	1579783	NaN	126867
A0A0C4DH24	A0A0C4DH24	IGKV6-21	Immunoglobulin kappa variable 6-21	0.725254	NaN	NaN	5700.07	NaN	NaN	NaN	7344.44	NaN	1635.76	4393.59	NaN	5803.23	4511.99	3199.79	NaN	NaN	NaN	9592.7	NaN	38213.9	3911.96	4723.7	1973.88	0.606656	NaN	NaN	NaN	NaN	NaN	NaN	NaN	4457.43	NaN	18695.7	56084.4	4936.14	44814.7	5450.29	4341.86	NaN	98196.1	51388.1	8682.28	35855	66582.1
A0A0C4DH25	A0A0C4DH25	IGKV3D-20	Immunoglobulin kappa variable 3D-20	1.22237e+06	166403	626680	623719	83264.9	550664	569050	426759	404782	243985	204613	227703	389186	690491	631021	577683	407787	193838	680758	721167	1496547	425067	551468	316477	540532	210066	258829	329228	NaN	308794	250217	304051	NaN	1.26533e+06	1307056	405298	1.21053e+06	2.06189e+06	395473	898741	683012	2343522	1.04039e+06	2.217e+06	375210	1.73911e+06
A0A0C4DH29	A0A0C4DH29	IGHV1-3	Immunoglobulin heavy variable 1-3	139202	161216	278387	131140	152891	228665	313391	107554	179188	149995	221830	304768	502235	79081.7	467300	335108	416665	115621	265824	262670	392492	246680	NaN	433978	195921	329856	413111	NaN	NaN	403404	46327.6	207260	198257	1.15939e+06	273978	190952	304297	215293	332454	2.10561e+06	836445	626513	393392	762695	394082	172115
A0A0C4DH30	A0A0C4DH30	IGHV3-16	Probable non-functional immunoglobulin heavy variable 3-16	NaN	NaN	NaN	NaN	NaN	NaN	NaN	NaN	NaN	NaN	NaN	NaN	1	NaN	NaN	NaN	NaN	NaN	NaN	NaN	NaN	NaN	NaN	NaN	NaN	NaN	NaN	NaN	NaN	NaN	NaN	NaN	NaN	NaN	NaN	NaN	NaN	NaN	NaN	NaN	NaN	NaN	NaN	NaN	NaN	NaN
A0A0C4DH31	A0A0C4DH31	IGHV1-18	Immunoglobulin heavy variable 1-18	655505	163235	1.00395e+06	647835	368402	288449	274825	89379.9	195748	185021	588914	329434	663832	396173	609173	560332	297605	95282.2	254456	237233	259331	206874	227383	503603	249368	281858	390596	472914	4386.48	489088	47996.5	420402	205532	579357	503481	334261	357802	465405	308490	853671	736845	2.89773e+06	571420	2.69938e+06	421225	876683
A0A0C4DH32	A0A0C4DH32	IGHV3-20	Immunoglobulin heavy variable 3-20	NaN	NaN	NaN	NaN	NaN	NaN	NaN	NaN	NaN	NaN	10613.5	8597.25	14430.6	NaN	NaN	NaN	NaN	NaN	NaN	NaN	NaN	NaN	NaN	3055.16	NaN	NaN	NaN	NaN	NaN	NaN	NaN	NaN	NaN	9199.28	514.771	NaN	NaN	NaN	NaN	NaN	NaN	7799.37	NaN	19693	NaN	2646.12
A0A0C4DH33	A0A0C4DH33	IGHV1-24	Immunoglobulin heavy variable 1-24	121357	57086.3	884001	271851	78919.6	97867.6	47018.1	33436.2	62960.9	69175.1	487144	230482	128326	265378	157045	41514.5	89802.2	101973	54483	228830	NaN	70496.4	53880.9	94105.8	46798.3	80093.4	72440.3	72367.7	37463.9	112123	NaN	51690.3	78981.8	129900	177659	51405.2	95688.5	384872	323389	148674	204426	249443	133079	317763	139085	156937
A0A0C4DH34	A0A0C4DH34	IGHV4-28	Immunoglobulin heavy variable 4-28	1.20812e+06	363347	952965	255754	281436	274017	452631	137937	246803	199884	218529	41228.4	205729	235931	453987	250111	208544	74681.9	165758	86861.4	698947	86821	608377	58816.4	240416	126652	128.219	203547	NaN	154.259	187599	501438	118480	457167	667595	328865	598545	575573	169131	468967	704781	1220460	323245	794207	131765	953461
A0A0C4DH35	A0A0C4DH35	IGHV3-35	Probable non-functional immunoglobulin heavy variable 3-35	534684	141270	332407	232929	50475.3	216848	183212	164211	186472	66754	108388	86901.7	212189	179853	357610	584587	188908	66050.9	445981	121187	51451.8	182479	177631	163817	147390	66774.8	208591	86081	NaN	136378	102233	246078	171170	518228	541598	166698	784040	374004	174380	230157	461233	945398	479429	660685	117880	535478
A0A0C4DH36	A0A0C4DH36	IGHV3-38	Probable non-functional immunoglobulin heavy variable 3-38	100256	13384	56772.3	28551.4	5073.93	36376.5	52126.8	NaN	30732.4	10282.6	14366.9	37267.7	NaN	76828.6	69262.2	39314.7	35844	4189.66	86807.3	13341	13627.5	6068.52	45357.5	NaN	NaN	13178.8	34398	13863.3	NaN	2510.41	6224.4	NaN	11279.1	269694	116004	55676.4	190051	134555	13163	55249.5	174359	333883	108307	248596	24399.4	101477
A0A0C4DH38	A0A0C4DH38	IGHV5-51	Immunoglobulin heavy variable 5-51	611400	202572	667941	455016	204998	210385	177888	135416	144309	173561	454840	300098	316924	189343	425346	263732	191217	199650	328172	239232	96544.6	147141	171792	197811	111859	116922	128457	174014	4025680	318697	29952.2	204721	185868	1.08149e+06	619073	294330	376682	511465	319274	695582	671902	1.486e+06	404455	1.25686e+06	1.07748e+06	371581
A0A0C4DH39	A0A0C4DH39	IGHV1-58	Immunoglobulin heavy variable 1-58	NaN	NaN	5.06697	7164.45	NaN	8332.48	2.80257	23744	NaN	NaN	NaN	11251.6	21854	NaN	21018.6	30185	16642.9	1953.09	6444.57	NaN	NaN	8382.23	NaN	14452.6	6605.48	NaN	5161.15	44529.9	NaN	NaN	NaN	NaN	NaN	NaN	11281.2	6058.09	6986.88	NaN	16986.8	33449.6	NaN	NaN	NaN	57408.9	13453.3	NaN
A0A0C4DH43	A0A0C4DH43	IGHV2-70D	Immunoglobulin heavy variable 2-70D	126465	47031.4	85931.9	72187.5	44088.2	25660	14459.6	4143.49	77663.4	4944.31	102454	76003.9	139691	9530.78	136578	54821	80528.3	12836.4	165221	46215	NaN	136033	74843.9	11972	1.82778	42889.6	113462	43582.6	NaN	107899	30132.2	20615.2	17090.4	83659.1	271154	114019	270726	1505.36	81934.8	353807	178026	226696	139963	260356	79867.4	94998.2
A0A0C4DH67	A0A0C4DH67	IGKV1-8	Immunoglobulin kappa variable 1-8	9450.22	NaN	NaN	NaN	4597.71	7797.14	NaN	NaN	3011.08	6122.54	NaN	NaN	NaN	NaN	48025.1	NaN	NaN	NaN	NaN	NaN	NaN	7732.37	NaN	10795.3	NaN	NaN	NaN	NaN	NaN	NaN	NaN	NaN	NaN	24569.3	NaN	NaN	NaN	NaN	NaN	21464.2	NaN	189987	128052	NaN	59089.5	NaN
A0A0G2JMI3	A0A0G2JMI3	IGHV1-69-2	Immunoglobulin heavy variable 1-69-2	115440	NaN	1.97383e+06	43919	246501	NaN	271737	71755.4	8374.25	276383	94217.2	4.13495e+06	320539	263776	361507	151993	198382	126778	58371.1	284094	NaN	NaN	40191.2	NaN	NaN	NaN	NaN	581539	1.04388e+06	77899.8	NaN	87401.5	113031	60474.9	100942	NaN	314340	144667	432408	505697	NaN	NaN	NaN	1.67242e+06	NaN	137754
A0A0G2JS06	A0A0G2JS06	IGLV5-39	Immunoglobulin lambda variable 5-39	3372.12	NaN	72697.4	NaN	14188.2	NaN	5625.49	NaN	NaN	NaN	17368.4	NaN	34045.6	NaN	17565.3	NaN	NaN	11452.9	17071.8	15492.1	NaN	NaN	18335.3	77995.1	NaN	36029.8	54584.8	24380.6	NaN	200416	NaN	37054.3	NaN	325184	NaN	NaN	252784	5851.71	14762.3	173095	696760	NaN	NaN	NaN	46688.4	NaN
A0A0J9YX35	A0A0J9YX35	IGHV3-64D	Immunoglobulin heavy variable 3-64D	497928	103119	280551	44162.7	186348	135875	157018	108824	102852	86969.4	173051	137643	79951.2	398146	560653	252749	30295.8	94596.8	126029	49916.8	174345	126390	12007.8	41788.1	6.36679	88.4644	13385	138542	NaN	23804.1	12758.5	140551	58209.4	1.91767e+06	583622	279950	526835	492265	123624	344703	1.19229e+06	2.16824e+06	706877	815317	121908	760316
A0A0J9YXX1	A0A0J9YXX1	IGHV5-10-1	Immunoglobulin heavy variable 5-10-1	810821	234335	590497	136306	491549	114433	89352.7	172411	31207.9	NaN	182282	192593	13644.9	369823	424162	75717.6	2846.38	185429	208223	2816.65	NaN	309060	481058	398175	411366	NaN	1012.75	192998	162794	125935	NaN	5608.25	5018.67	524352	478252	326444	NaN	1.01365e+06	293819	1.13551e+06	918210	1.7462e+06	497794	422968	NaN	566689
A0A8I5KQE6	A0A8I5KQE6;P08865	RPSA2;RPSA	Small ribosomal subunit protein uS2B;Small ribosomal subunit protein uS2	NaN	NaN	NaN	2958.73	NaN	NaN	NaN	NaN	NaN	NaN	NaN	NaN	NaN	NaN	NaN	NaN	216577	NaN	NaN	NaN	NaN	NaN	NaN	NaN	NaN	NaN	NaN	NaN	NaN	NaN	2719.14	NaN	NaN	26942.1	8950.3	15212.6	11813.8	NaN	7343.11	6401.55	12830	68897.9	20095.6	36392.1	NaN	8789.66
A0AVT1	A0AVT1	UBA6	Ubiquitin-like modifier-activating enzyme 6	NaN	NaN	NaN	NaN	NaN	NaN	NaN	NaN	NaN	NaN	NaN	NaN	NaN	NaN	NaN	NaN	NaN	NaN	NaN	NaN	NaN	NaN	NaN	NaN	NaN	NaN	NaN	NaN	NaN	NaN	NaN	NaN	NaN	NaN	NaN	NaN	NaN	NaN	NaN	NaN	NaN	4356.57	NaN	NaN	NaN	NaN
A0M8Q6	A0M8Q6	IGLC7	Immunoglobulin lambda constant 7	12509708	3.89683e+06	11168987	7.66361e+06	2.65882e+06	6.21456e+06	6.76521e+06	3.24418e+06	7.1821e+06	3.76373e+06	4718660	2.37779e+06	4.53642e+06	3.76318e+06	11057951	8891536	3.7593e+06	3.46813e+06	8675406	5.14989e+06	10135940	3.0783e+06	6.58791e+06	2.7175e+06	2.76376e+06	2.28293e+06	3.29829e+06	2930622	69231	4648153	1.81327e+06	6298565	3.46297e+06	24553884	12340651	5.52698e+06	7.82916e+06	10360610	7075806	22487504	9586469	27467546	26466848	27845794	16979324	14828804
A1L4H1	A1L4H1	SSC5D	Soluble scavenger receptor cysteine-rich domain-containing protein SSC5D	NaN	37931.2	198542	73625.1	40173.4	31599.6	66129.4	198677	22357.9	57583.3	NaN	113287	24005.6	22095.8	5906.89	49055.4	63299.2	128963	13139.7	57520	NaN	52897.8	45688.8	25924.6	18922.9	34815.1	NaN	51555.3	22486.7	150041	35083.4	112186	45040.1	4433.34	NaN	39329.7	18752.6	NaN	15656	23100.6	35746	288296	NaN	NaN	14816	NaN
A2NJV5	A2NJV5	IGKV2-29	Immunoglobulin kappa variable 2-29	65149.2	NaN	138818	53630.4	47940.5	92985.2	102015	53410.9	NaN	NaN	37417.6	143859	86239.2	NaN	33659.6	217998	104954	34906.9	106255	122889	NaN	69102.9	69068.8	82278.9	45362.5	54213.4	59761	56144.3	NaN	169170	49479.5	104421	54689.2	7383.83	109695	NaN	NaN	24163.5	86801	332092	NaN	NaN	NaN	66610	NaN	NaN
A2RU49	A2RU49	HYKK	Hydroxylysine kinase	NaN	NaN	NaN	NaN	NaN	NaN	NaN	NaN	NaN	NaN	NaN	NaN	NaN	NaN	NaN	NaN	NaN	NaN	NaN	NaN	NaN	NaN	NaN	NaN	NaN	NaN	NaN	NaN	NaN	1557.22	NaN	NaN	NaN	NaN	NaN	NaN	NaN	NaN	NaN	NaN	NaN	NaN	NaN	NaN	NaN	NaN
A2RU67	A2RU67	FAM234B	Protein FAM234B	NaN	NaN	NaN	NaN	NaN	2469.53	NaN	NaN	NaN	NaN	NaN	NaN	NaN	NaN	NaN	10380.9	NaN	NaN	NaN	5925.24	NaN	NaN	NaN	NaN	NaN	NaN	NaN	NaN	NaN	NaN	NaN	NaN	NaN	NaN	NaN	NaN	NaN	NaN	NaN	NaN	NaN	NaN	NaN	NaN	NaN	NaN
A5D6W6	A5D6W6	FITM1	Fat storage-inducing transmembrane protein 1	NaN	NaN	NaN	NaN	NaN	NaN	NaN	NaN	NaN	NaN	8665.5	13098.4	5836.6	11430.8	NaN	NaN	NaN	NaN	NaN	NaN	NaN	NaN	NaN	NaN	NaN	NaN	3989.75	NaN	NaN	2761.49	NaN	NaN	NaN	NaN	NaN	5366.11	NaN	9717.07	7883.54	NaN	NaN	NaN	NaN	NaN	NaN	NaN
A6NC98	A6NC98	CCDC88B	Coiled-coil domain-containing protein 88B	NaN	NaN	NaN	NaN	NaN	NaN	NaN	NaN	NaN	NaN	NaN	NaN	NaN	NaN	NaN	NaN	NaN	NaN	NaN	NaN	NaN	NaN	NaN	NaN	NaN	NaN	NaN	NaN	NaN	NaN	NaN	NaN	NaN	NaN	NaN	NaN	NaN	NaN	NaN	NaN	NaN	NaN	NaN	NaN	NaN	NaN
A6NCE7	A6NCE7;Q9GZQ8	MAP1LC3B2;MAP1LC3B	Microtubule-associated proteins 1A/1B light chain 3 beta 2;Microtubule-associated proteins 1A/1B light chain 3B	NaN	NaN	NaN	NaN	17615	10901.6	NaN	9761.87	19682.3	5200.04	14087.3	NaN	3593.73	NaN	6995.99	NaN	NaN	NaN	NaN	3945.05	NaN	NaN	NaN	NaN	NaN	NaN	NaN	NaN	NaN	NaN	NaN	NaN	9957.97	NaN	17540.8	NaN	NaN	NaN	NaN	NaN	NaN	NaN	NaN	NaN	NaN	NaN
A6NDG6	A6NDG6	PGP	Glycerol-3-phosphate phosphatase	NaN	NaN	NaN	NaN	19620.5	84391.1	NaN	20008	NaN	14468.7	NaN	NaN	NaN	1.14227	63857.3	NaN	NaN	NaN	38684.6	NaN	NaN	NaN	NaN	NaN	NaN	NaN	NaN	NaN	NaN	NaN	NaN	NaN	NaN	NaN	168935	35326.1	NaN	NaN	5120.74	NaN	132983	48463.1	NaN	264979	39477	173234
A6NGN9	A6NGN9	IGLON5	IgLON family member 5	70477.2	146957	101802	53771.3	45234.4	77659	67947.9	33677.2	55726.4	55415.4	44393.6	54800.8	32040.8	53953.9	54121.8	46942	60267.5	79448.8	11543.9	65535.9	163949	53624.2	96673.3	47801.6	223.693	63447.6	162428	40587.9	22101.4	130995	66079.2	35938.5	68048.1	NaN	54287.8	27211.7	NaN	39181.7	36390.7	33259.1	NaN	NaN	NaN	NaN	24778.3	NaN
A6NHR9	A6NHR9	SMCHD1	Structural maintenance of chromosomes flexible hinge domain-containing protein 1	NaN	NaN	NaN	NaN	NaN	NaN	NaN	NaN	NaN	NaN	NaN	NaN	NaN	NaN	NaN	NaN	NaN	NaN	NaN	NaN	NaN	NaN	NaN	NaN	NaN	NaN	NaN	NaN	NaN	NaN	NaN	NaN	NaN	NaN	NaN	NaN	NaN	NaN	NaN	NaN	NaN	19537.6	NaN	NaN	NaN	NaN
A6NI72	A6NI72	NCF1B	Putative neutrophil cytosol factor 1B	NaN	NaN	NaN	NaN	6440.99	NaN	NaN	NaN	NaN	NaN	NaN	NaN	NaN	38145.9	NaN	NaN	NaN	NaN	NaN	NaN	NaN	NaN	NaN	NaN	NaN	NaN	NaN	NaN	NaN	NaN	NaN	NaN	NaN	17292.9	NaN	6216.17	5946.49	51095.2	NaN	NaN	35401.1	42867.5	NaN	16851.6	NaN	19040.1
A6NI73	A6NI73	LILRA5	Leukocyte immunoglobulin-like receptor subfamily A member 5	NaN	NaN	NaN	NaN	NaN	NaN	NaN	NaN	NaN	NaN	NaN	NaN	NaN	NaN	NaN	NaN	NaN	NaN	NaN	NaN	NaN	NaN	NaN	NaN	NaN	NaN	NaN	NaN	NaN	NaN	NaN	NaN	NaN	NaN	NaN	NaN	NaN	NaN	NaN	NaN	NaN	0.645916	NaN	NaN	NaN	NaN
A6NKN8	A6NKN8	PCP4L1	Purkinje cell protein 4-like protein 1	NaN	NaN	NaN	NaN	NaN	NaN	NaN	NaN	NaN	NaN	NaN	NaN	NaN	NaN	NaN	NaN	NaN	NaN	NaN	NaN	NaN	NaN	NaN	NaN	NaN	NaN	NaN	NaN	NaN	NaN	NaN	NaN	27459.8	NaN	NaN	NaN	NaN	NaN	NaN	NaN	NaN	NaN	NaN	NaN	NaN	NaN
A6NL88	A6NL88	SHISA7	Protein shisa-7	65029.2	94469.1	49801.1	42445.5	78569	42780.9	72638.5	51978.9	25801.7	80635.6	69006.3	80711.4	18172.2	48730.4	36919.1	49862.7	28466.2	98005	40794	39009.6	123291	61830.2	57055.6	22199.1	67228.3	45763.4	59034.6	25731.3	30191.7	42307.8	107741	85144.8	72009.1	NaN	NaN	44072.6	NaN	23423.1	34042.7	19150.9	NaN	NaN	NaN	NaN	51148.2	NaN
A6NLU5	A6NLU5	VSTM2B	V-set and transmembrane domain-containing protein 2B	227822	377223	268532	274163	267378	228928	227065	416129	205585	337480	199531	242593	177086	223461	195140	259229	227151	351340	197716	368649	251475	200573	185229	144211	209098	209809	299548	108812	200441	265169	443419	287858	299059	34788.3	109407	110770	53312.8	219930	180507	113702	61189.4	NaN	37429.6	14504.5	224930	27455.9
A6NMK8	A6NMK8	INSYN2B	Protein INSYN2B	244712	NaN	152297	NaN	NaN	NaN	NaN	NaN	NaN	NaN	NaN	NaN	NaN	NaN	NaN	NaN	NaN	NaN	NaN	NaN	NaN	NaN	NaN	NaN	NaN	NaN	NaN	NaN	NaN	NaN	NaN	NaN	NaN	NaN	NaN	72687.2	NaN	NaN	NaN	NaN	1.63268e+06	235819	NaN	NaN	NaN	256889
B0I1T2	B0I1T2	MYO1G	Unconventional myosin-Ig	NaN	NaN	NaN	NaN	NaN	NaN	NaN	NaN	NaN	NaN	NaN	NaN	NaN	NaN	NaN	NaN	NaN	NaN	NaN	NaN	NaN	NaN	NaN	NaN	NaN	NaN	NaN	NaN	NaN	NaN	NaN	NaN	NaN	2526.26	NaN	4673.34	NaN	NaN	NaN	NaN	NaN	19869.8	NaN	NaN	NaN	NaN
B2RUY7	B2RUY7	VWC2L	von Willebrand factor C domain-containing protein 2-like	1.4244	1.93232	NaN	0.732688	0.93052	NaN	NaN	NaN	1.29029	NaN	NaN	NaN	NaN	NaN	NaN	1	NaN	NaN	NaN	NaN	NaN	1.6498	NaN	NaN	0.000321721	NaN	NaN	NaN	0.877579	NaN	1.44197	2.43056	NaN	NaN	NaN	NaN	NaN	NaN	1.21068	NaN	NaN	NaN	NaN	NaN	NaN	NaN
B2RUZ4	B2RUZ4	SMIM1	Small integral membrane protein 1	NaN	NaN	NaN	NaN	NaN	NaN	NaN	NaN	NaN	NaN	NaN	NaN	NaN	NaN	NaN	NaN	NaN	NaN	NaN	NaN	NaN	NaN	NaN	NaN	NaN	NaN	NaN	NaN	NaN	NaN	NaN	NaN	NaN	NaN	17694.9	NaN	NaN	NaN	NaN	NaN	NaN	NaN	NaN	NaN	NaN	NaN
B5ME19	B5ME19;Q99613	EIF3CL;EIF3C	Eukaryotic translation initiation factor 3 subunit C-like protein;Eukaryotic translation initiation factor 3 subunit C	NaN	NaN	NaN	NaN	NaN	NaN	NaN	94426.4	NaN	NaN	NaN	NaN	59979.8	NaN	NaN	NaN	NaN	NaN	NaN	NaN	NaN	NaN	NaN	NaN	NaN	NaN	NaN	47397.7	NaN	NaN	NaN	NaN	NaN	NaN	NaN	44527.3	NaN	NaN	NaN	NaN	NaN	NaN	NaN	NaN	NaN	10183.2
B8ZZ34	B8ZZ34	SHISA8	Protein shisa-8	18644.1	28191.4	NaN	19430.5	24194.8	7153.04	NaN	20677.4	11698.4	30594.5	NaN	NaN	13133.3	NaN	NaN	NaN	16712.1	23007.3	NaN	NaN	NaN	NaN	20024.9	57553.6	NaN	23353.9	65870.3	NaN	NaN	13509.8	NaN	NaN	NaN	NaN	NaN	NaN	NaN	NaN	NaN	NaN	NaN	NaN	NaN	NaN	NaN	NaN
E9PAV3	E9PAV3;Q13765	NACA	Nascent polypeptide-associated complex subunit alpha, muscle-specific form;Nascent polypeptide-associated complex subunit alpha	NaN	NaN	NaN	NaN	NaN	NaN	NaN	NaN	NaN	NaN	3837.61	NaN	NaN	NaN	NaN	NaN	NaN	NaN	NaN	NaN	NaN	NaN	NaN	NaN	NaN	NaN	NaN	NaN	NaN	NaN	NaN	NaN	NaN	9814.03	NaN	3037.48	NaN	NaN	11440.2	NaN	NaN	11729.2	NaN	NaN	NaN	NaN
I3L3R5	I3L3R5	CCER2	Coiled-coil domain-containing glutamate-rich protein 2	NaN	NaN	NaN	3646.81	6634.34	5916.24	NaN	6073.61	7814.22	22353.4	9304.19	NaN	NaN	1.11235	13211.3	11729.9	9459.06	18316.9	NaN	9431.24	NaN	11172.8	9690.88	14868.5	11101.6	4671.49	NaN	NaN	9144.38	12369.4	8447.37	NaN	6125.37	NaN	NaN	6054.93	NaN	NaN	11655.2	NaN	NaN	NaN	NaN	NaN	15606.7	NaN
O00115	O00115	DNASE2	Deoxyribonuclease-2-alpha	27312.3	61407.2	22781.5	27767.4	18747	5147.12	27932.9	20005.1	34883.6	21845.7	28953.8	22238.5	26219.9	26740.9	14794.6	13217.3	28931.6	15175.7	9833.06	25562.6	51677.3	715.412	19968.1	14473.2	30784	22535.3	29348.7	38272.1	NaN	8603.87	20804.6	11787.9	26873.3	NaN	228747	127286	7297.59	19455.9	10251.6	4092.66	NaN	NaN	NaN	NaN	NaN	NaN
O00160	O00160	MYO1F	Unconventional myosin-If	NaN	21426.3	NaN	NaN	NaN	NaN	NaN	NaN	NaN	NaN	NaN	NaN	NaN	1.39251	NaN	NaN	NaN	NaN	NaN	NaN	NaN	NaN	NaN	NaN	NaN	NaN	NaN	NaN	NaN	NaN	NaN	NaN	NaN	NaN	NaN	2396.89	NaN	NaN	1150.68	1464.16	NaN	6357.63	NaN	NaN	NaN	12871.4
O00170	O00170	AIP	AH receptor-interacting protein	NaN	NaN	NaN	NaN	NaN	NaN	NaN	NaN	NaN	NaN	NaN	NaN	NaN	NaN	NaN	NaN	NaN	NaN	NaN	NaN	NaN	NaN	NaN	NaN	NaN	NaN	NaN	NaN	NaN	NaN	NaN	NaN	NaN	NaN	NaN	NaN	NaN	NaN	NaN	NaN	NaN	NaN	NaN	NaN	NaN	NaN
O00182	O00182	LGALS9	Galectin-9	NaN	NaN	NaN	NaN	NaN	NaN	NaN	NaN	NaN	NaN	NaN	NaN	NaN	NaN	NaN	NaN	NaN	NaN	NaN	NaN	NaN	NaN	NaN	NaN	NaN	NaN	NaN	NaN	NaN	NaN	NaN	NaN	NaN	NaN	NaN	NaN	NaN	NaN	NaN	NaN	1.14046	NaN	NaN	NaN	NaN	1.212
O00187	O00187	MASP2	Mannan-binding lectin serine protease 2	NaN	3405.86	NaN	NaN	NaN	NaN	NaN	15182.8	NaN	2918.59	NaN	3743.12	5578.19	2.18534	9098.24	NaN	NaN	NaN	16065.8	NaN	NaN	6928.42	7142.94	6361.22	NaN	4776.05	10921.3	NaN	25990.7	632.591	4937.84	72318.2	NaN	11021.8	10895.9	8735.73	40725.2	3645.32	18056.3	2721.05	45518	NaN	NaN	NaN	23989.3	24319.3
O00193	O00193	SMAP	Small acidic protein	NaN	NaN	NaN	NaN	NaN	NaN	NaN	NaN	NaN	NaN	NaN	NaN	NaN	NaN	NaN	NaN	NaN	NaN	NaN	NaN	NaN	NaN	NaN	NaN	NaN	NaN	NaN	NaN	NaN	NaN	NaN	NaN	NaN	NaN	NaN	NaN	NaN	NaN	NaN	NaN	NaN	NaN	NaN	NaN	NaN	NaN
O00203	O00203	AP3B1	AP-3 complex subunit beta-1	NaN	NaN	NaN	NaN	NaN	NaN	NaN	NaN	NaN	NaN	NaN	NaN	NaN	NaN	NaN	NaN	NaN	NaN	NaN	NaN	NaN	NaN	NaN	NaN	NaN	NaN	NaN	NaN	NaN	NaN	NaN	NaN	NaN	NaN	NaN	NaN	NaN	NaN	NaN	NaN	NaN	NaN	NaN	NaN	NaN	NaN
O00231	O00231	PSMD11	26S proteasome non-ATPase regulatory subunit 11	NaN	NaN	NaN	NaN	NaN	NaN	NaN	NaN	NaN	NaN	NaN	NaN	NaN	NaN	NaN	NaN	NaN	NaN	NaN	NaN	NaN	NaN	NaN	NaN	NaN	NaN	NaN	4419.91	NaN	NaN	NaN	NaN	NaN	NaN	NaN	NaN	NaN	NaN	32582.9	NaN	NaN	NaN	NaN	NaN	NaN	NaN
O00232	O00232	PSMD12	26S proteasome non-ATPase regulatory subunit 12	NaN	NaN	NaN	NaN	NaN	NaN	NaN	NaN	NaN	NaN	NaN	NaN	NaN	NaN	NaN	NaN	NaN	NaN	10663.5	NaN	NaN	NaN	NaN	NaN	NaN	NaN	NaN	NaN	NaN	NaN	NaN	NaN	NaN	NaN	NaN	NaN	NaN	NaN	11626.6	NaN	NaN	NaN	NaN	NaN	NaN	NaN
O00233	O00233	PSMD9	26S proteasome non-ATPase regulatory subunit 9	NaN	NaN	NaN	NaN	NaN	NaN	NaN	12866.4	4622.35	NaN	NaN	NaN	NaN	NaN	NaN	NaN	NaN	NaN	10196	NaN	NaN	NaN	NaN	NaN	NaN	NaN	NaN	NaN	NaN	NaN	NaN	NaN	NaN	NaN	12105.1	NaN	NaN	NaN	1223.58	NaN	NaN	NaN	NaN	NaN	NaN	NaN
O00241	O00241	SIRPB1	Signal-regulatory protein beta-1	7681.11	NaN	NaN	NaN	NaN	NaN	NaN	NaN	NaN	NaN	NaN	7589.72	NaN	12280.7	NaN	NaN	NaN	NaN	NaN	NaN	NaN	NaN	NaN	NaN	NaN	NaN	NaN	4720.27	NaN	NaN	NaN	NaN	NaN	53350.5	5741.85	22877.4	NaN	NaN	NaN	NaN	227166	22757.8	NaN	8700.38	NaN	NaN
O00244	O00244	ATOX1	Copper transport protein ATOX1	15852	11402.5	NaN	NaN	14302.5	7478.83	NaN	7427.73	11120.1	19012.4	18333.2	NaN	5410.19	1561.72	3943.72	4285.34	3849.75	9618.2	19618.2	NaN	NaN	15642.6	12059.1	6611.67	12896.1	NaN	NaN	3488.22	7497.63	5542.99	16002	30830.1	16487.5	NaN	20202.8	6690.83	NaN	NaN	6703.66	14406.9	10078.2	29178.2	38832.3	22107.6	5789.22	29067.5
O00264	O00264	PGRMC1	Membrane-associated progesterone receptor component 1	6.76615	19909.8	NaN	12616.9	22077.9	15001.6	NaN	NaN	NaN	20314.1	13501.1	21642.9	19070.4	NaN	18054.1	20183.8	17208.5	32719	NaN	27174.8	15219.8	NaN	22545.9	NaN	28319.1	30939.3	31331	8602.31	NaN	18874.4	10684.7	12227.3	16211	NaN	NaN	9250.72	NaN	20662.7	12028	9269.69	NaN	NaN	NaN	NaN	11301.6	NaN
O00291	O00291	HIP1	Huntingtin-interacting protein 1	NaN	NaN	NaN	NaN	NaN	NaN	NaN	NaN	NaN	NaN	NaN	NaN	NaN	NaN	NaN	NaN	NaN	NaN	NaN	NaN	NaN	NaN	NaN	NaN	NaN	NaN	NaN	NaN	NaN	NaN	NaN	NaN	NaN	NaN	NaN	NaN	NaN	NaN	NaN	NaN	NaN	NaN	NaN	NaN	NaN	NaN
O00299	O00299	CLIC1	Chloride intracellular channel protein 1	18795.7	111847	NaN	103549	175415	200672	366879	300343	NaN	75884.7	157518	NaN	191120	165809	70091.2	52124.1	NaN	18082.9	88543.9	45865.3	128973	NaN	50773.7	174792	40963.9	NaN	NaN	253982	193667	125857	323410	311444	511083	494177	470674	217905	101454	156740	274884	100948	423821	1.03067e+06	484977	821057	56754.5	794416
O00303	O00303	EIF3F	Eukaryotic translation initiation factor 3 subunit F	NaN	NaN	NaN	NaN	NaN	NaN	NaN	NaN	NaN	NaN	NaN	NaN	NaN	NaN	NaN	NaN	NaN	NaN	NaN	NaN	NaN	NaN	NaN	NaN	NaN	NaN	NaN	NaN	NaN	NaN	NaN	NaN	NaN	NaN	3250.87	NaN	NaN	NaN	NaN	NaN	NaN	NaN	NaN	4346.46	NaN	NaN
O00329	O00329	PIK3CD	Phosphatidylinositol 4,5-bisphosphate 3-kinase catalytic subunit delta isoform	NaN	NaN	NaN	NaN	NaN	NaN	NaN	NaN	NaN	NaN	NaN	NaN	NaN	NaN	NaN	NaN	NaN	NaN	NaN	NaN	NaN	NaN	NaN	NaN	NaN	NaN	NaN	NaN	NaN	NaN	NaN	NaN	NaN	NaN	NaN	NaN	NaN	NaN	NaN	NaN	NaN	NaN	NaN	NaN	NaN	NaN
O00339	O00339	MATN2	Matrilin-2	4365.31	NaN	NaN	12052	21809.9	15979.9	NaN	2680.9	7587.76	11074.5	1915.11	10995.9	11602	12471.8	7584.13	8040.3	15762.9	9470.48	3046.98	12935.3	NaN	9630.54	8103.57	4710.85	321.698	7776.37	5413.15	3686.58	8706.12	2314.37	7488.19	8975.41	6800.53	NaN	NaN	NaN	NaN	NaN	3632.01	8934.6	NaN	NaN	NaN	NaN	NaN	NaN
O00391	O00391	QSOX1	Sulfhydryl oxidase 1	151408	225439	198452	232230	264362	201212	203430	159121	189536	282701	197289	202754	224503	221819	226233	148234	216071	227486	133446	246629	284498	239039	236312	257048	259049	250790	205259	149606	241953	225523	244015	242161	249540	123228	90333.9	172552	116789	93726.3	119261	251843	276450	207113	291061	356029	125508	368699
O00451	O00451	GFRA2	GDNF family receptor alpha-2	133628	252683	165286	113034	302874	169136	174897	167637	82521.7	175334	162301	123982	61348.4	132229	120304	135604	126272	278982	103750	186559	804164	169183	99304.9	47065.5	82352.6	97548.3	125377	60332.8	116954	113697	316260	142741	220674	43051.7	45890.1	54892.7	39149.1	98431.1	78579.5	47904.5	22677.9	NaN	42604.5	9994.45	189329	8060.73
O00461	O00461	GOLIM4	Golgi integral membrane protein 4	74954.3	78472.2	63535.5	52216.7	55128	44367.9	79818.7	54624.9	35311.4	46808.4	52279.2	46454.3	35325.5	32571.8	32889.2	47779.9	43364.8	75197.1	29124	44173.3	NaN	52559.8	59714.1	33582.6	59560.4	36726.2	54551.3	30527.3	40928.9	21976.5	89138.2	66793.8	55029.9	NaN	16674.9	38194.4	30201.1	33702.5	24840.6	16430.6	20121.7	9143.31	68936.2	28132.3	48048.9	13648.2
O00462	O00462	MANBA	Beta-mannosidase	88056.3	103123	90790.4	77822.6	58522.7	47174.7	82344.1	72174.8	62486.8	74448.8	50629.2	95792.4	59294	71423.7	76308.6	42241.9	58158.6	68599.9	43649.4	75080.8	NaN	46148.5	81753.8	44642.4	92590.8	71817.4	79004.7	54322.1	35991.4	53116.1	72267	69129	70919.7	34741.1	31779.1	33089.7	35430.2	31376.3	26615	58173.3	NaN	10340.8	17774.3	15424.9	7292.89	23946.7
O00468	O00468	AGRN	Agrin	483557	680219	353369	561394	529502	492886	346753	486833	360598	501336	339604	462880	356648	398541	490326	421838	473355	580348	617932	494343	675495	459585	386528	307309	331650	417614	599892	466281	387776	440215	539466	384436	677190	271800	232771	375149	263228	393950	316545	315636	324428	575058	300112	286008	686952	319332
O00479	O00479	HMGN4	High mobility group nucleosome-binding domain-containing protein 4	NaN	NaN	NaN	NaN	NaN	NaN	NaN	NaN	NaN	NaN	NaN	NaN	NaN	NaN	NaN	NaN	NaN	NaN	NaN	NaN	NaN	NaN	NaN	NaN	NaN	NaN	NaN	NaN	NaN	NaN	NaN	NaN	NaN	NaN	NaN	NaN	NaN	NaN	NaN	NaN	NaN	NaN	NaN	NaN	NaN	NaN
O00487	O00487	PSMD14	26S proteasome non-ATPase regulatory subunit 14	NaN	NaN	NaN	NaN	NaN	NaN	NaN	0.560612	NaN	NaN	NaN	NaN	NaN	NaN	NaN	NaN	NaN	NaN	1	NaN	NaN	NaN	NaN	NaN	NaN	NaN	NaN	NaN	NaN	NaN	NaN	NaN	NaN	NaN	NaN	NaN	NaN	NaN	NaN	NaN	NaN	NaN	NaN	NaN	NaN	NaN
O00533	O00533	CHL1	Neural cell adhesion molecule L1-like protein	2.07788e+06	2.99895e+06	2.45787e+06	1.79665e+06	3.32124e+06	2.92114e+06	2.53688e+06	1.91983e+06	1.16044e+06	1.86537e+06	2.16325e+06	1.79625e+06	1.04168e+06	1.37452e+06	1.77088e+06	1.95744e+06	1.75215e+06	3146556	1.42402e+06	2.28998e+06	1.74585e+06	2.33859e+06	1.68516e+06	842362	2210940	1.71714e+06	2.51355e+06	1.1961e+06	1.69734e+06	1402700	4501260	2.51682e+06	2.66134e+06	672577	486212	762529	431751	1511866	1.22091e+06	795599	234967	53437.7	550649	78395.7	2.42409e+06	173571
O00548	O00548	DLL1	Delta-like protein 1	NaN	NaN	NaN	NaN	NaN	NaN	NaN	10031.6	NaN	NaN	NaN	11289.5	NaN	NaN	NaN	NaN	NaN	NaN	NaN	NaN	NaN	NaN	NaN	NaN	NaN	20812.3	28347.8	NaN	NaN	NaN	36538.8	NaN	NaN	NaN	NaN	17653	NaN	NaN	NaN	NaN	NaN	NaN	NaN	NaN	NaN	NaN
O00560	O00560	SDCBP	Syntenin-1	44222.9	50174.5	69735.9	21582.6	53223.3	39758.9	33749	NaN	NaN	NaN	24448.6	39375.7	109380	44411.8	29022.4	9786.87	17744.7	9307.65	75581.2	NaN	NaN	21481.9	53480.5	NaN	30884.1	NaN	NaN	NaN	63567.7	41584.1	NaN	221150	NaN	33975	NaN	60754.7	NaN	NaN	NaN	239138	NaN	7048.01	NaN	NaN	NaN	NaN
O00567	O00567	NOP56	Nucleolar protein 56	NaN	NaN	NaN	NaN	NaN	NaN	NaN	NaN	NaN	NaN	NaN	NaN	NaN	NaN	NaN	NaN	NaN	NaN	NaN	NaN	NaN	NaN	NaN	NaN	NaN	NaN	NaN	NaN	NaN	NaN	NaN	NaN	NaN	NaN	NaN	NaN	NaN	NaN	NaN	NaN	NaN	NaN	NaN	NaN	NaN	NaN
O00571	O00571;O15523	DDX3X;DDX3Y	ATP-dependent RNA helicase DDX3X;ATP-dependent RNA helicase DDX3Y	NaN	NaN	NaN	NaN	NaN	NaN	NaN	NaN	16606.4	NaN	NaN	NaN	NaN	NaN	NaN	NaN	NaN	NaN	NaN	NaN	NaN	NaN	NaN	NaN	NaN	NaN	NaN	NaN	NaN	NaN	NaN	NaN	NaN	NaN	NaN	NaN	NaN	NaN	NaN	9077.06	NaN	18108.2	NaN	NaN	NaN	NaN
O00584	O00584	RNASET2	Ribonuclease T2	363640	260024	135300	282587	107142	136324	248250	150896	179321	214163	166269	179445	193867	159285	213563	112743	203683	116825	100562	93118	238370	214678	141325	178340	174105	161801	220856	218055	172166	142395	174050	211321	331294	273861	112549	151818	136666	198593	87253.1	351103	81501.1	181288	136420	169514	43208.5	97994.7
O00592	O00592	PODXL	Podocalyxin	0.460021	NaN	NaN	NaN	1065.63	NaN	0.847507	NaN	NaN	NaN	5892.33	NaN	1974.04	NaN	3610.36	1806.41	NaN	NaN	NaN	NaN	NaN	NaN	NaN	NaN	NaN	NaN	NaN	NaN	109328	NaN	846.064	NaN	NaN	NaN	NaN	NaN	NaN	NaN	NaN	NaN	NaN	NaN	NaN	NaN	6857.49	NaN
O00602	O00602	FCN1	Ficolin-1	NaN	NaN	NaN	NaN	NaN	NaN	NaN	NaN	NaN	NaN	NaN	NaN	NaN	NaN	NaN	NaN	NaN	NaN	NaN	NaN	NaN	NaN	NaN	NaN	NaN	NaN	NaN	NaN	NaN	NaN	NaN	NaN	NaN	907.026	NaN	1159.34	NaN	NaN	NaN	NaN	730.827	7525.95	NaN	NaN	NaN	4740.2
O00629	O00629	KPNA4	Importin subunit alpha-3	NaN	NaN	NaN	NaN	NaN	NaN	NaN	NaN	NaN	NaN	NaN	NaN	NaN	NaN	NaN	NaN	NaN	NaN	NaN	NaN	NaN	NaN	NaN	NaN	NaN	NaN	NaN	NaN	NaN	NaN	NaN	NaN	NaN	NaN	7889.41	NaN	NaN	NaN	NaN	NaN	NaN	NaN	NaN	NaN	NaN	1.04598
O00754	O00754	MAN2B1	Lysosomal alpha-mannosidase	NaN	7413.22	NaN	20252.1	3675.27	NaN	23963.9	NaN	9997.63	NaN	15356.9	5490.82	NaN	NaN	NaN	8585.55	NaN	NaN	NaN	3963.27	NaN	4177.49	NaN	NaN	NaN	7338.66	NaN	NaN	2176.42	NaN	NaN	NaN	14131.6	NaN	NaN	835.379	1610.88	NaN	NaN	10920.5	NaN	NaN	NaN	NaN	NaN	NaN
O00757	O00757	FBP2	Fructose-1,6-bisphosphatase isozyme 2	NaN	NaN	NaN	NaN	NaN	NaN	NaN	NaN	NaN	NaN	NaN	NaN	NaN	NaN	NaN	NaN	NaN	NaN	NaN	NaN	NaN	NaN	NaN	NaN	NaN	NaN	NaN	NaN	NaN	NaN	NaN	NaN	NaN	NaN	50555.1	42127.5	NaN	NaN	NaN	NaN	18523	NaN	NaN	66574.9	NaN	45861.7
O00764	O00764	PDXK	Pyridoxal kinase	NaN	NaN	NaN	NaN	NaN	NaN	NaN	NaN	NaN	NaN	NaN	NaN	NaN	NaN	NaN	NaN	NaN	NaN	NaN	NaN	NaN	NaN	NaN	NaN	NaN	NaN	NaN	NaN	NaN	NaN	NaN	NaN	NaN	10556	73196.9	NaN	NaN	NaN	NaN	NaN	NaN	16662.5	NaN	NaN	NaN	13046.9
O14498	O14498	ISLR	Immunoglobulin superfamily containing leucine-rich repeat protein	190079	246562	91673.6	120444	176395	163818	106597	135567	138652	206829	154587	214427	120966	153579	165754	79507.7	169610	140929	112693	171001	154874	137179	167977	128330	139133	160487	231630	109712	124336	215148	173969	153946	255709	136463	215613	156695	211111	172224	180933	197725	248715	202138	201391	68711.4	239329	116932
O14514	O14514	ADGRB1	Adhesion G protein-coupled receptor B1	14068.3	25621.8	19227.8	37503.2	31787.4	24506.9	28584.4	30865.1	44473.4	56182.5	28586.7	14189.3	25173.9	12919.8	19952.8	10209.6	15562.9	31662.8	79667.9	43725.7	34537.4	8776.75	13399.6	5025.39	NaN	10827.2	13573.6	16064.7	10954.5	5991.05	41414	22746.4	46584.3	NaN	NaN	NaN	NaN	21236.2	14675.7	12392.9	NaN	NaN	NaN	NaN	60124.2	NaN
O14525	O14525	ASTN1	Astrotactin-1	NaN	21972.8	NaN	20205.6	16585.6	14589.6	NaN	6446.83	NaN	7378.87	2342.61	NaN	10111	19181	10577.1	5432.69	NaN	9300.7	NaN	NaN	NaN	NaN	NaN	NaN	17038.6	4533.35	6071.55	NaN	NaN	NaN	22036.5	8545.41	7825.38	NaN	NaN	NaN	NaN	686.442	9213.65	NaN	NaN	NaN	NaN	NaN	NaN	NaN
O14558	O14558	HSPB6	Heat shock protein beta-6	NaN	NaN	NaN	NaN	NaN	NaN	NaN	NaN	NaN	NaN	NaN	NaN	NaN	NaN	NaN	NaN	NaN	NaN	NaN	NaN	NaN	NaN	NaN	NaN	NaN	NaN	NaN	NaN	NaN	NaN	NaN	NaN	NaN	NaN	63.0526	NaN	NaN	NaN	NaN	NaN	NaN	NaN	NaN	NaN	NaN	NaN
O14579	O14579	COPE	Coatomer subunit epsilon	NaN	NaN	NaN	NaN	NaN	NaN	NaN	NaN	NaN	NaN	NaN	NaN	NaN	NaN	NaN	NaN	NaN	NaN	NaN	NaN	NaN	NaN	NaN	NaN	NaN	NaN	NaN	NaN	NaN	NaN	NaN	NaN	NaN	NaN	NaN	NaN	NaN	NaN	NaN	NaN	NaN	NaN	NaN	NaN	NaN	NaN
O14594	O14594	NCAN	Neurocan core protein	655440	1.06579e+06	706580	599151	1.6194e+06	1.42372e+06	662654	760920	324353	761416	589139	838020	454590	463137	920533	668214	629370	1.21174e+06	713412	813048	1178972	1.06779e+06	654696	477895	906667	679912	1.02999e+06	522517	526081	772440	1.39392e+06	813029	1000880	224761	252015	282877	153545	483769	514830	286438	89341.9	46548.5	234556	88961.7	1.14731e+06	82367.8
O14618	O14618	CCS	Copper chaperone for superoxide dismutase	NaN	NaN	NaN	NaN	NaN	NaN	NaN	63487.5	14711	NaN	NaN	NaN	NaN	NaN	NaN	NaN	NaN	NaN	56773	NaN	NaN	NaN	NaN	NaN	NaN	NaN	NaN	NaN	NaN	NaN	NaN	NaN	NaN	NaN	12440.1	NaN	NaN	NaN	3634.07	NaN	NaN	NaN	NaN	NaN	NaN	NaN
O14672	O14672	ADAM10	Disintegrin and metalloproteinase domain-containing protein 10	26240.6	21179.2	23193.1	28268.5	33646.4	35973.3	28347.9	34835.2	15739.3	28159	17918.5	25914.1	41215	5551	21066.9	20016.3	21714	22862.1	25073.7	45198.6	93278.5	15361.2	28009.6	31231.4	12509.5	30544.7	18872.4	28893.9	22492.4	21302.4	32070.2	27245.3	40094	45167.4	15132.2	30852.7	49111.2	33409.1	6510.43	37093	28404.8	139572	54023.7	52376.2	19118.8	26701.2
O14727	O14727	APAF1	Apoptotic protease-activating factor 1	NaN	NaN	NaN	NaN	NaN	NaN	NaN	NaN	NaN	NaN	NaN	NaN	NaN	NaN	NaN	NaN	NaN	NaN	NaN	NaN	NaN	NaN	NaN	NaN	NaN	NaN	NaN	NaN	NaN	NaN	NaN	NaN	NaN	NaN	NaN	NaN	NaN	NaN	NaN	NaN	NaN	7316.24	NaN	NaN	NaN	NaN
O14737	O14737	PDCD5	Programmed cell death protein 5	NaN	NaN	NaN	NaN	NaN	NaN	NaN	NaN	NaN	NaN	NaN	NaN	NaN	NaN	NaN	NaN	NaN	NaN	NaN	NaN	NaN	NaN	NaN	NaN	NaN	NaN	NaN	NaN	NaN	NaN	NaN	NaN	NaN	NaN	NaN	NaN	NaN	NaN	NaN	NaN	NaN	NaN	NaN	NaN	NaN	NaN
O14744	O14744	PRMT5	Protein arginine N-methyltransferase 5	NaN	NaN	NaN	NaN	NaN	NaN	NaN	3854.56	NaN	NaN	NaN	NaN	NaN	NaN	NaN	NaN	NaN	NaN	14822.1	NaN	NaN	NaN	NaN	NaN	NaN	NaN	NaN	NaN	NaN	NaN	NaN	NaN	NaN	NaN	13708.4	NaN	NaN	NaN	4920.83	NaN	NaN	NaN	NaN	NaN	NaN	NaN
O14745	O14745	NHERF1	Na(+)/H(+) exchange regulatory cofactor NHE-RF1	NaN	NaN	NaN	1835.62	2991.62	NaN	NaN	NaN	NaN	NaN	219.655	NaN	NaN	0.527279	NaN	NaN	NaN	NaN	NaN	NaN	NaN	NaN	NaN	91746	0.49703	NaN	NaN	NaN	NaN	NaN	NaN	NaN	3771.89	12682.3	8803.11	6049.06	1471.38	NaN	6906.09	1840.13	NaN	36174.8	25029.1	9600.66	2222.75	13760.5
O14773	O14773	TPP1	Tripeptidyl-peptidase 1	58466.7	110119	120933	72132.6	100945	61308.2	84478.6	57288.8	109934	70756.2	64075.6	103246	106084	57592	66893	42686.3	97879.2	67714.8	36905.7	63010.1	NaN	51860.3	70347.1	106688	98943.2	63894.8	54788.7	112821	19228.8	61703.1	59207	63081.8	42850.9	35531.2	27950	44753	45456.1	46628.7	41536.8	89232.3	129028	48164.3	16697.7	24750	130689	19507
O14786	O14786	NRP1	Neuropilin-1	28057.3	37277.3	27651.1	22041.3	28856.6	35117.6	43571	43630.8	17804.1	21367.7	25315.1	24735.4	26338.4	20881.9	29814.4	28875.8	30660.3	28876.6	42360.6	32168.8	NaN	29880.4	26999.8	17465	2057.12	23185.6	29669.5	16315.1	45205.6	30930.9	42238.1	25694.1	29049.8	26724.8	31653.4	24500.3	22655.5	27312.5	20938	18452.7	17891.4	5928.18	12818.4	26328.1	48695.2	15953.1
O14791	O14791	APOL1	Apolipoprotein L1	57678.8	38891.4	48112.4	110766	71866.1	77130	28365.8	66472.5	125893	69118.9	89083.9	42757.8	100231	111101	45423.7	39505.2	35966.6	64406.7	104073	48932.1	110572	34221.9	57188.5	55311.6	129414	44252.9	37625.4	145745	54640.5	96473	60495	78968.7	69704.1	535475	233425	154910	241706	69176.2	152722	90545.2	819009	526814	420491	395607	203928	485744
O14793	O14793	MSTN	Growth/differentiation factor 8	NaN	33868.4	21823.2	37864.4	38185.4	35506.3	38470.8	18694.1	18241.6	27454.3	20547.7	30470.9	24415.3	12106.3	12714.6	17902.2	30066.5	26171.9	1891.75	30740.8	108083	11138.8	6526.89	14863.8	15118.9	25467.7	24668.6	12014.1	20020.8	26497.9	21255.7	NaN	22334.1	NaN	NaN	7202.11	8670.07	17629.3	14831.7	NaN	NaN	NaN	NaN	NaN	47872.1	NaN
O14798	O14798	TNFRSF10C	Tumor necrosis factor receptor superfamily member 10C	NaN	NaN	NaN	NaN	NaN	NaN	NaN	NaN	NaN	NaN	NaN	NaN	NaN	NaN	NaN	NaN	NaN	NaN	NaN	NaN	NaN	NaN	NaN	NaN	NaN	NaN	NaN	NaN	NaN	NaN	NaN	NaN	NaN	NaN	NaN	NaN	NaN	NaN	NaN	NaN	NaN	NaN	NaN	NaN	NaN	NaN
O14818	O14818	PSMA7	Proteasome subunit alpha type-7	5672.99	8148.73	0.599764	NaN	32948.1	4394.39	NaN	36059.1	18500.3	NaN	5196.54	NaN	19676.6	14127	NaN	NaN	5838.03	5578.27	47700.9	NaN	NaN	5755.16	2249.89	478.011	NaN	NaN	10023.6	3194.15	NaN	2678.03	7115	4473.02	6615.33	46186.8	31194.7	15694.4	NaN	4921.98	24371.5	3165.5	48331.4	18784.4	32388.6	53523	3309.71	61681.9
O14879	O14879	IFIT3	Interferon-induced protein with tetratricopeptide repeats 3	NaN	NaN	NaN	NaN	NaN	NaN	NaN	NaN	NaN	NaN	NaN	NaN	NaN	NaN	NaN	NaN	NaN	NaN	NaN	NaN	NaN	NaN	NaN	NaN	NaN	NaN	NaN	NaN	NaN	NaN	NaN	NaN	NaN	NaN	NaN	NaN	NaN	NaN	NaN	NaN	NaN	NaN	NaN	NaN	NaN	NaN
O14917	O14917	PCDH17	Protocadherin-17	18808.5	37302.2	14969.4	27208.3	26406.3	21748.1	22840.1	44350.4	27559.9	24535.3	22849.9	24538.2	9575.31	6142.93	16622.4	19316.5	16949.2	26592.6	17868.4	29232.8	NaN	NaN	23603.9	11054.7	5792.58	22210.2	26002.8	12555.5	7150.42	14100.2	35373.5	12579.4	35209.5	NaN	NaN	4694.33	14227.5	14001	17966.6	8140.31	NaN	NaN	NaN	NaN	2823.79	NaN
O14933	O14933	UBE2L6	Ubiquitin/ISG15-conjugating enzyme E2 L6	NaN	NaN	NaN	NaN	NaN	NaN	NaN	NaN	NaN	NaN	NaN	NaN	NaN	NaN	NaN	NaN	NaN	NaN	NaN	NaN	NaN	NaN	NaN	NaN	NaN	NaN	NaN	NaN	NaN	NaN	NaN	NaN	NaN	8873.09	NaN	NaN	NaN	NaN	NaN	NaN	NaN	NaN	NaN	NaN	NaN	NaN
O14950	O14950;P19105	MYL12B;MYL12A	Myosin regulatory light chain 12B;Myosin regulatory light chain 12A	NaN	NaN	NaN	NaN	20800.9	NaN	58.0644	7312.45	5593.15	NaN	7386.35	NaN	3419.73	NaN	NaN	NaN	NaN	NaN	15089.9	NaN	NaN	NaN	NaN	9047.08	NaN	NaN	NaN	NaN	NaN	NaN	14684	28112.8	NaN	11992.7	39538.1	33208.6	4437.31	2676.01	18786.4	7596.71	47515.1	159145	40035.8	23348.5	NaN	70481.3
O14960	O14960	LECT2	Leukocyte cell-derived chemotaxin-2	NaN	NaN	NaN	NaN	NaN	NaN	NaN	NaN	NaN	NaN	NaN	513.294	NaN	1810.48	NaN	NaN	1700.47	NaN	NaN	437.008	NaN	NaN	NaN	NaN	NaN	NaN	NaN	NaN	NaN	1489.69	NaN	NaN	NaN	NaN	NaN	NaN	NaN	NaN	533.628	NaN	NaN	NaN	NaN	NaN	NaN	NaN
O14964	O14964	HGS	Hepatocyte growth factor-regulated tyrosine kinase substrate	NaN	NaN	NaN	NaN	NaN	NaN	NaN	NaN	NaN	NaN	NaN	NaN	NaN	NaN	NaN	NaN	NaN	NaN	NaN	NaN	NaN	NaN	NaN	NaN	NaN	NaN	NaN	NaN	NaN	NaN	NaN	NaN	NaN	NaN	NaN	NaN	NaN	NaN	NaN	NaN	NaN	NaN	NaN	NaN	NaN	NaN
O14972	O14972	VPS26C	Vacuolar protein sorting-associated protein 26C	NaN	NaN	NaN	NaN	NaN	NaN	NaN	NaN	NaN	NaN	NaN	NaN	NaN	NaN	NaN	NaN	NaN	NaN	NaN	NaN	NaN	NaN	NaN	NaN	NaN	NaN	NaN	NaN	NaN	NaN	NaN	NaN	NaN	NaN	NaN	NaN	NaN	NaN	NaN	NaN	NaN	NaN	NaN	NaN	NaN	NaN
O14974	O14974	PPP1R12A	Protein phosphatase 1 regulatory subunit 12A	7930.46	NaN	NaN	NaN	NaN	NaN	NaN	NaN	NaN	NaN	NaN	NaN	NaN	NaN	NaN	NaN	NaN	NaN	NaN	NaN	NaN	NaN	6143.2	NaN	NaN	NaN	NaN	NaN	NaN	NaN	NaN	NaN	NaN	NaN	NaN	9951.41	NaN	NaN	NaN	NaN	NaN	NaN	NaN	NaN	NaN	NaN
O14980	O14980	XPO1	Exportin-1	NaN	NaN	18051.9	NaN	2168.71	NaN	NaN	7254.96	NaN	NaN	NaN	NaN	NaN	NaN	NaN	NaN	NaN	NaN	NaN	NaN	NaN	NaN	NaN	NaN	NaN	NaN	NaN	NaN	NaN	NaN	NaN	NaN	NaN	21976.5	NaN	999.169	NaN	NaN	NaN	NaN	69778.2	151867	NaN	NaN	NaN	6304.05
O14981	O14981	BTAF1	TATA-binding protein-associated factor 172	NaN	NaN	NaN	NaN	NaN	NaN	NaN	NaN	NaN	NaN	NaN	NaN	NaN	NaN	NaN	49348.7	NaN	NaN	295909	NaN	NaN	NaN	NaN	67851.6	NaN	NaN	NaN	NaN	NaN	NaN	NaN	NaN	NaN	209171	NaN	48915.9	NaN	199009	NaN	NaN	NaN	258889	211728	127703	NaN	121969
O14983	O14983	ATP2A1	Sarcoplasmic/endoplasmic reticulum calcium ATPase 1	NaN	NaN	NaN	NaN	NaN	NaN	NaN	NaN	NaN	NaN	NaN	NaN	NaN	55457.4	NaN	NaN	NaN	NaN	NaN	NaN	NaN	NaN	NaN	NaN	NaN	NaN	NaN	NaN	NaN	NaN	NaN	NaN	NaN	NaN	91789.4	NaN	NaN	NaN	NaN	NaN	NaN	NaN	NaN	NaN	NaN	NaN
O15020	O15020	SPTBN2	Spectrin beta chain, non-erythrocytic 2	NaN	NaN	NaN	NaN	NaN	NaN	NaN	NaN	NaN	NaN	30884.1	NaN	NaN	NaN	NaN	NaN	NaN	NaN	NaN	NaN	NaN	NaN	NaN	NaN	NaN	NaN	NaN	NaN	NaN	NaN	NaN	NaN	NaN	NaN	NaN	NaN	NaN	NaN	NaN	NaN	NaN	NaN	NaN	NaN	NaN	NaN
O15031	O15031	PLXNB2	Plexin-B2	32092.1	37667	29410.4	40113.6	52236.6	48919.4	34076.9	32824.4	47138.6	47863.1	26719.3	37186	40490.9	31169	31834.7	35006.9	35639.7	52028.2	17088.1	50049.3	8256.77	22417	42957.6	45495.2	37973.1	42539	44239.4	37022.9	24002.8	24528.2	44728.3	19859.3	40188	15105.2	9698.08	24447	22081.9	17791	23588	32688.5	16133.4	9867.88	NaN	18044.3	17571.3	12720.5
O15041	O15041	SEMA3E	Semaphorin-3E	NaN	22297.1	NaN	NaN	NaN	NaN	NaN	NaN	NaN	NaN	NaN	NaN	NaN	NaN	1308.16	NaN	NaN	NaN	NaN	8810.66	NaN	NaN	NaN	NaN	NaN	NaN	NaN	5608.9	NaN	NaN	4649.78	NaN	NaN	NaN	NaN	NaN	NaN	NaN	NaN	NaN	NaN	NaN	NaN	NaN	NaN	NaN
O15067	O15067	PFAS	Phosphoribosylformylglycinamidine synthase	NaN	NaN	NaN	NaN	NaN	NaN	NaN	NaN	NaN	NaN	NaN	NaN	NaN	NaN	NaN	NaN	NaN	NaN	NaN	NaN	NaN	NaN	NaN	NaN	NaN	NaN	NaN	NaN	NaN	NaN	NaN	NaN	NaN	56557.2	4447.56	NaN	NaN	NaN	3833.2	NaN	NaN	NaN	NaN	NaN	NaN	12990.8
O15072	O15072	ADAMTS3	A disintegrin and metalloproteinase with thrombospondin motifs 3	41665.9	30895.4	NaN	NaN	14569.3	14785.1	NaN	3057.07	NaN	30169.9	NaN	30314.3	NaN	17476.3	18726.6	11207.2	13633	41494.2	NaN	26223.5	NaN	12789.6	NaN	NaN	NaN	20166.4	16874.3	NaN	NaN	NaN	33429.6	35648.7	28695.7	NaN	NaN	87609.2	56569.9	101.95	18743.2	8217.54	253.825	NaN	244539	NaN	NaN	NaN
O15117	O15117	FYB1	FYN-binding protein 1	NaN	NaN	NaN	NaN	NaN	NaN	NaN	NaN	NaN	NaN	NaN	NaN	NaN	NaN	NaN	NaN	NaN	NaN	NaN	NaN	NaN	NaN	NaN	NaN	587.516	NaN	NaN	NaN	NaN	NaN	NaN	NaN	NaN	NaN	NaN	NaN	NaN	NaN	NaN	NaN	NaN	14491.3	NaN	NaN	1614.13	NaN
O15143	O15143	ARPC1B	Actin-related protein 2/3 complex subunit 1B	1.8326	NaN	NaN	NaN	NaN	NaN	NaN	NaN	27280.3	NaN	4268.3	NaN	NaN	NaN	NaN	NaN	NaN	NaN	NaN	NaN	NaN	NaN	NaN	NaN	NaN	NaN	NaN	9282.14	NaN	NaN	NaN	10370	NaN	20824.9	14374.5	11896.3	18782.4	NaN	15548.1	NaN	14903.4	85545.7	20113.2	22660.6	NaN	19492.9
O15144	O15144	ARPC2	Actin-related protein 2/3 complex subunit 2	NaN	NaN	NaN	NaN	NaN	NaN	NaN	22526.7	NaN	NaN	23549.2	NaN	NaN	NaN	NaN	NaN	NaN	NaN	39329.9	NaN	NaN	NaN	NaN	NaN	NaN	NaN	NaN	NaN	NaN	41932.5	41577.2	NaN	1815.27	96378	39415	49608	27520.9	NaN	28864.1	NaN	64888.3	131933	32820.2	52581.4	NaN	109782
O15145	O15145	ARPC3	Actin-related protein 2/3 complex subunit 3	NaN	NaN	NaN	NaN	NaN	NaN	NaN	NaN	NaN	NaN	2338.55	NaN	NaN	NaN	NaN	NaN	NaN	NaN	NaN	NaN	NaN	NaN	NaN	NaN	NaN	NaN	NaN	NaN	NaN	5675.9	NaN	NaN	133.765	30432.2	15126.4	12317.9	4865.69	NaN	5585.14	15855	NaN	48587.7	14325.8	10228.8	NaN	15402
O15162	O15162	PLSCR1	Phospholipid scramblase 1	NaN	NaN	NaN	NaN	NaN	NaN	NaN	NaN	NaN	NaN	NaN	NaN	0.711684	NaN	NaN	NaN	NaN	NaN	NaN	NaN	NaN	NaN	NaN	NaN	0.000200787	NaN	NaN	0.422213	NaN	NaN	NaN	NaN	NaN	NaN	NaN	1	NaN	NaN	NaN	NaN	NaN	3.4873	NaN	1.37296	NaN	NaN
O15197	O15197	EPHB6	Ephrin type-B receptor 6	51153.9	58914.6	41565.1	33004.7	76048.6	52682.7	45167.4	38974.7	9291.21	43704.3	24094.5	28136.3	32243.6	27091.9	37942.1	44666.2	19975.4	48629.9	23572.2	32195.4	3809.23	46421.8	14133.9	20242.4	29296.7	22629.9	30025.6	18483.1	32111.2	16560.2	88083.3	38376.7	69383.1	25477.9	24352	22904.8	11764.7	19882.3	23600.1	15841.9	NaN	NaN	NaN	NaN	69641.6	28503.3
O15204	O15204	ADAMDEC1	ADAM DEC1	NaN	NaN	14076.1	11745.7	23171.9	7086.63	NaN	17943.3	5122.39	8084.78	3974.96	5792.58	7209.43	15754.4	3718.99	10015	15654.3	6750.09	9130.07	8745.06	11.0454	707.28	4529.95	9624.78	7.23307	12824.8	7862.14	16486.6	12978.3	20639.8	5878.09	9392.23	10198.4	NaN	NaN	7754.71	8034.89	4804.42	7151.9	10522.6	281150	233113	42672.3	200247	18529.3	92601.7
O15212	O15212	PFDN6	Prefoldin subunit 6	NaN	NaN	NaN	NaN	NaN	NaN	NaN	NaN	NaN	NaN	NaN	NaN	NaN	NaN	NaN	NaN	NaN	NaN	NaN	NaN	NaN	NaN	NaN	NaN	NaN	NaN	NaN	NaN	NaN	NaN	NaN	NaN	NaN	NaN	4191.59	NaN	NaN	NaN	NaN	NaN	NaN	NaN	NaN	NaN	NaN	NaN
O15230	O15230	LAMA5	Laminin subunit alpha-5	7616.36	23456.7	12358.6	NaN	11999.2	17475.8	8211.72	9005.64	12559.2	8514.95	51842	7406.09	7500.06	14147.1	20193.5	13750.6	8980.28	4879.43	NaN	9573.48	NaN	16384.7	8980.55	837462	19364.1	10595.5	15378.7	1059.39	4154.14	NaN	18284.4	66698.1	22091.8	NaN	NaN	33053.7	6875.12	7410.69	8377.52	29134.9	13458.9	22342.2	NaN	NaN	7913.26	NaN
O15232	O15232	MATN3	Matrilin-3	NaN	NaN	0.000365458	NaN	1.16153	NaN	1.6704	1.54742	NaN	0.79383	NaN	NaN	3.21944	NaN	NaN	0.725527	NaN	NaN	NaN	NaN	NaN	2.99282	NaN	NaN	NaN	NaN	NaN	0.70911	3.7875	NaN	1.18483	NaN	NaN	NaN	NaN	NaN	NaN	NaN	1	NaN	NaN	NaN	NaN	NaN	3.03589	NaN
O15240	O15240	VGF	Neurosecretory protein VGF	818334	1.92479e+06	1.39847e+06	1.39684e+06	2.23446e+06	1.61389e+06	1.71676e+06	1636954	688483	2.40332e+06	1.33206e+06	560902	478475	754344	1.01221e+06	1.61541e+06	931875	2.51414e+06	660059	1.7508e+06	2.19645e+06	1.14612e+06	953909	1.03314e+06	1155105	1.18727e+06	737878	524515	948074	751967	2137779	1.72235e+06	1.17541e+06	409655	638625	499999	290834	620478	823670	470533	275217	63766.1	520106	110184	1.31156e+06	113957
O15335	O15335	CHAD	Chondroadherin	NaN	NaN	48349.9	12223.4	93411.3	27420.8	18769.5	26906.7	60548.7	34694	17438	20288.2	24134.4	51982.9	29728.1	18700.4	54085	40817.6	131755	51119.1	NaN	18865.7	13749.8	32909.3	25529.3	32253.3	NaN	32073	4742.92	44382.8	26935.4	9828.74	11734.6	NaN	18998.1	26544.4	NaN	NaN	18485.4	13387.9	NaN	NaN	NaN	NaN	NaN	NaN
O15354	O15354	GPR37	Prosaposin receptor GPR37	56106.8	117846	145496	70176.1	106929	162290	177746	53820.6	95994.4	96084.5	84181.7	52560.3	40193.2	3866.65	62409.6	62046.6	80081.8	96007.5	67145.4	61923	432736	97203.8	150679	93742.9	137825	93644.9	102759	76081.3	136057	48840.4	128443	55206.3	109736	75868.6	NaN	23447.1	NaN	22422.6	16139.7	52696.4	NaN	NaN	NaN	NaN	25097	NaN
O15371	O15371	EIF3D	Eukaryotic translation initiation factor 3 subunit D	NaN	NaN	NaN	NaN	NaN	NaN	NaN	NaN	NaN	NaN	NaN	NaN	NaN	NaN	NaN	NaN	NaN	NaN	NaN	NaN	NaN	NaN	NaN	NaN	NaN	NaN	NaN	NaN	NaN	NaN	NaN	NaN	NaN	NaN	NaN	NaN	NaN	NaN	NaN	NaN	NaN	NaN	NaN	NaN	NaN	NaN
O15394	O15394	NCAM2	Neural cell adhesion molecule 2	400334	491067	388633	373242	371204	338466	414232	313120	336860	353301	404704	296701	194075	372245	277450	283980	268758	469454	184811	342150	411319	255842	300870	126506	316050	344378	526970	254388	194547	156298	593762	416089	428035	74863	75442.9	128607	87853.7	208785	201176	174250	55441	6733.96	56458.6	28297.1	204676	43240.5
O15400	O15400	STX7	Syntaxin-7	757.57	164603	38467.1	126933	127388	182833	149443	65871.6	114931	101434	NaN	57231.5	99301.7	17357.9	81009.7	109290	90385.4	138589	NaN	104177	208936	66455.8	205182	72795.9	9046.48	70010.9	NaN	8814.4	NaN	NaN	121519	94363.6	123120	57321.9	93891.5	15175.2	NaN	95111.6	100042	69832.5	95784.2	44145.5	46579.8	7989.5	86774.4	53805.6
O15466	O15466	ST8SIA5	Alpha-2,8-sialyltransferase 8E	12980.4	36676.8	1.16254	28330.4	37281.2	15738.4	12101.4	11917.8	19747.1	15162.7	10232.2	13265.4	6311.17	5559.74	7582.2	5941.46	5561.78	12554.2	12996.9	14564.3	NaN	3145.59	2126.46	11906	13.9777	6059.85	11947	2324.81	9770.69	NaN	37033.1	33129.8	24332.4	NaN	5928.49	NaN	4486.2	8957.27	12784.6	5093.34	NaN	NaN	NaN	NaN	4160.54	NaN
O15498	O15498	YKT6	Synaptobrevin homolog YKT6	NaN	NaN	NaN	NaN	NaN	NaN	NaN	NaN	NaN	NaN	NaN	NaN	NaN	NaN	NaN	466.444	NaN	NaN	NaN	NaN	NaN	NaN	NaN	NaN	NaN	NaN	NaN	NaN	NaN	NaN	974.267	NaN	NaN	NaN	NaN	NaN	NaN	NaN	NaN	NaN	NaN	NaN	NaN	NaN	NaN	NaN
O15511	O15511	ARPC5	Actin-related protein 2/3 complex subunit 5	NaN	NaN	NaN	NaN	NaN	NaN	NaN	NaN	NaN	NaN	NaN	NaN	NaN	NaN	NaN	NaN	NaN	NaN	NaN	NaN	NaN	NaN	NaN	NaN	NaN	NaN	NaN	NaN	NaN	NaN	NaN	NaN	NaN	44923	26800.4	25540.8	17623.3	NaN	18431.6	69572.9	53257	161669	31244.9	99758.8	NaN	80699.9
O15540	O15540	FABP7	Fatty acid-binding protein, brain	NaN	NaN	3737.33	12938	9215.06	5447.6	NaN	NaN	NaN	NaN	27816.9	16801	NaN	NaN	NaN	4781.45	NaN	7053.4	NaN	5925.13	NaN	9032.02	8208.58	9603.49	NaN	9969	7072.31	2995.21	4398.68	7819.16	NaN	NaN	NaN	NaN	NaN	1744.2	NaN	7145.93	3939.98	NaN	NaN	NaN	NaN	NaN	20097.6	NaN
O43143	O43143	DHX15	ATP-dependent RNA helicase DHX15	NaN	NaN	NaN	NaN	NaN	NaN	NaN	NaN	NaN	NaN	NaN	NaN	NaN	NaN	NaN	NaN	NaN	NaN	NaN	NaN	NaN	NaN	NaN	NaN	NaN	NaN	NaN	NaN	NaN	NaN	NaN	NaN	NaN	NaN	35851.1	NaN	NaN	NaN	NaN	NaN	NaN	1298.13	NaN	NaN	NaN	NaN
O43157	O43157	PLXNB1	Plexin-B1	75985.8	113283	141743	89378.6	77495.5	75622.5	164307	63580.7	49176.2	119405	75445.2	108740	80335.3	94507.1	48369.3	35457.2	47383.9	106410	72431.2	111085	NaN	55597.5	65116.6	32359.7	55437	45442.6	98474.7	68040.1	10454.6	33669.7	70605.2	24236.9	78542.3	NaN	15973.3	58895.2	313723	53002.1	61458.2	64119.4	349811	NaN	NaN	NaN	30161.4	NaN
O43173	O43173	ST8SIA3	Sia-alpha-2,3-Gal-beta-1,4-GlcNAc-R:alpha 2,8-sialyltransferase	14741.2	6740.73	NaN	26156.6	42465.1	33453.4	8253.74	9840.03	8853.66	20932.8	24696.2	19972.3	15956.2	14048.9	12647.3	19938.7	11001.1	24485.9	14217.2	23291.6	NaN	7200.35	22725.5	6088.06	8212.85	7294.29	8452.2	11269.7	10467	5095.62	51040.3	5625.48	28452.2	NaN	NaN	6428.65	NaN	NaN	7651.28	4731.28	NaN	NaN	NaN	NaN	9717.86	NaN
O43240	O43240	KLK10	Kallikrein-10	NaN	NaN	NaN	535.768	NaN	NaN	NaN	NaN	NaN	NaN	NaN	NaN	NaN	NaN	NaN	704.165	NaN	NaN	NaN	NaN	NaN	NaN	NaN	NaN	NaN	NaN	NaN	NaN	27.5942	NaN	NaN	444.833	1059.15	NaN	NaN	NaN	NaN	0.0673898	NaN	453.671	NaN	NaN	NaN	NaN	NaN	NaN
O43242	O43242	PSMD3	26S proteasome non-ATPase regulatory subunit 3	NaN	NaN	NaN	NaN	NaN	NaN	NaN	NaN	NaN	NaN	NaN	NaN	NaN	NaN	NaN	NaN	NaN	NaN	806.554	NaN	NaN	NaN	NaN	NaN	NaN	NaN	NaN	NaN	NaN	NaN	NaN	NaN	NaN	NaN	34611.1	19855.8	NaN	NaN	NaN	NaN	NaN	70212.6	94272.1	NaN	NaN	57233
O43278	O43278	SPINT1	Kunitz-type protease inhibitor 1	NaN	NaN	NaN	NaN	NaN	NaN	NaN	NaN	NaN	NaN	4667.93	10435.7	NaN	1.05126	NaN	NaN	NaN	NaN	NaN	NaN	NaN	NaN	NaN	NaN	NaN	NaN	NaN	9091.99	NaN	NaN	3089.95	NaN	3359.07	NaN	NaN	NaN	NaN	NaN	10283.8	13844.6	NaN	NaN	NaN	NaN	NaN	NaN
O43291	O43291	SPINT2	Kunitz-type protease inhibitor 2	186981	265442	174084	164360	222216	167514	206251	242417	129781	265562	165909	148920	87464.5	173756	124178	142411	160813	290076	73010.5	165245	670046	178698	200470	109131	139309	130805	219816	61153.1	133631	37821.5	248818	290860	127655	NaN	55193.6	47145.6	26804	88204.5	80400.3	37893.9	35095.7	NaN	68129.5	NaN	133509	26185.5
O43300	O43300	LRRTM2	Leucine-rich repeat transmembrane neuronal protein 2	3.7918	36907.9	23648.2	19719.8	28892.8	23083.2	3429.94	21209.3	9131.79	17906	17707.8	24417.1	9768.33	NaN	22245.4	16269.5	10661.6	21161.1	NaN	16508.9	NaN	25660.9	17794.6	NaN	25877.7	10501.7	16159.6	8645.31	16506.9	2600.43	33093.3	NaN	28455.1	NaN	NaN	NaN	NaN	NaN	21768.9	6770.23	NaN	NaN	NaN	NaN	24649.2	NaN
O43390	O43390	HNRNPR	Heterogeneous nuclear ribonucleoprotein R	NaN	NaN	NaN	NaN	NaN	NaN	NaN	NaN	NaN	NaN	NaN	NaN	NaN	NaN	NaN	NaN	NaN	NaN	NaN	NaN	NaN	NaN	NaN	NaN	NaN	NaN	NaN	NaN	NaN	NaN	NaN	NaN	NaN	NaN	4909.68	5345.3	910.937	NaN	3129.02	NaN	NaN	9601.31	3379.97	NaN	NaN	3280.13
O43396	O43396	TXNL1	Thioredoxin-like protein 1	NaN	NaN	NaN	NaN	NaN	NaN	NaN	34988.1	2695.53	NaN	3894.97	22472	NaN	6116.87	NaN	NaN	NaN	NaN	28410.9	NaN	NaN	NaN	NaN	NaN	NaN	NaN	NaN	NaN	NaN	6488.16	NaN	NaN	7452.37	NaN	27127.7	NaN	NaN	NaN	7991.41	NaN	4202.25	33992.3	NaN	NaN	NaN	8572.07
O43399	O43399	TPD52L2	Tumor protein D54	NaN	NaN	NaN	NaN	NaN	NaN	NaN	NaN	NaN	NaN	NaN	NaN	NaN	NaN	NaN	NaN	NaN	NaN	NaN	NaN	NaN	NaN	NaN	NaN	NaN	NaN	NaN	NaN	NaN	NaN	528.106	NaN	956.938	1329.57	2041.44	NaN	NaN	NaN	7.50786	NaN	NaN	8866.13	NaN	NaN	NaN	NaN
O43405	O43405	COCH	Cochlin	96893.6	88680.3	144056	67948.1	117710	104132	132930	101684	75160.6	58325.2	67245.2	146569	63898.1	100458	54155.4	78533.6	96935.6	139384	52963.7	99482.8	581707	100032	81354.9	76668.5	125663	97449.4	117121	33125	89037.2	76897.6	103142	73725.6	55665.2	16491.5	30253.8	31180	NaN	17413.8	26837.9	28222	22296.4	NaN	NaN	NaN	NaN	NaN
O43451	O43451	MGAM	Maltase-glucoamylase	NaN	NaN	NaN	NaN	NaN	1.61625	NaN	NaN	NaN	NaN	NaN	NaN	NaN	2.05743	NaN	NaN	NaN	NaN	NaN	NaN	NaN	NaN	NaN	NaN	NaN	NaN	NaN	NaN	NaN	NaN	NaN	NaN	NaN	NaN	NaN	NaN	NaN	NaN	NaN	NaN	NaN	13965.5	NaN	NaN	NaN	NaN
O43488	O43488	AKR7A2	Aflatoxin B1 aldehyde reductase member 2	NaN	NaN	NaN	NaN	NaN	NaN	NaN	12.7621	NaN	NaN	NaN	NaN	NaN	NaN	NaN	NaN	141267	NaN	NaN	NaN	NaN	NaN	NaN	NaN	NaN	NaN	NaN	NaN	NaN	NaN	NaN	NaN	NaN	NaN	41036.9	NaN	NaN	NaN	NaN	NaN	NaN	NaN	NaN	NaN	NaN	NaN
O43491	O43491	EPB41L2	Band 4.1-like protein 2	NaN	NaN	NaN	NaN	NaN	NaN	NaN	NaN	NaN	NaN	NaN	NaN	NaN	NaN	NaN	NaN	NaN	NaN	NaN	NaN	NaN	NaN	NaN	NaN	NaN	NaN	NaN	NaN	NaN	NaN	NaN	NaN	NaN	NaN	NaN	NaN	NaN	NaN	NaN	NaN	NaN	NaN	NaN	NaN	NaN	NaN
O43493	O43493	TGOLN2	Trans-Golgi network integral membrane protein 2	336132	313307	285399	167972	261860	179794	226472	183951	127624	181456	187743	217683	123939	213620	189010	177999	179879	325389	154555	192009	NaN	230131	174944	147160	253618	151372	269553	111542	166405	119427	262826	255003	249040	NaN	81480	99488.2	45101.1	114621	118076	77858.6	65973.4	NaN	41989.6	11516.6	106704	35598.1
O43504	O43504	LAMTOR5	Ragulator complex protein LAMTOR5	NaN	NaN	NaN	NaN	NaN	NaN	NaN	17865.9	NaN	NaN	NaN	NaN	NaN	NaN	NaN	NaN	NaN	NaN	NaN	5429.01	NaN	NaN	NaN	NaN	NaN	NaN	NaN	NaN	NaN	NaN	NaN	NaN	NaN	6636.08	NaN	NaN	NaN	NaN	NaN	NaN	NaN	27412.3	NaN	15697.1	NaN	NaN
O43505	O43505	B4GAT1	Beta-1,4-glucuronyltransferase 1	1633831	2.49843e+06	1.45524e+06	1.67476e+06	1.52225e+06	1.5696e+06	1.60238e+06	1.7648e+06	1.78503e+06	1.93556e+06	1.51758e+06	1.18241e+06	794948	1440358	1.48839e+06	1.47628e+06	1.34775e+06	1824601	1.08097e+06	2.0781e+06	1.66401e+06	1.20722e+06	1.41759e+06	887388	1.30615e+06	1.73516e+06	2.21329e+06	1486753	773327	930716	2.78972e+06	1.4395e+06	2.067e+06	716878	388870	727798	610833	1376216	1.04739e+06	906790	345960	184632	490111	169029	900799	262752
O43516	O43516	WIPF1	WAS/WASL-interacting protein family member 1	NaN	NaN	NaN	NaN	NaN	NaN	NaN	NaN	NaN	NaN	NaN	NaN	NaN	NaN	NaN	NaN	NaN	NaN	NaN	NaN	NaN	NaN	NaN	NaN	NaN	NaN	NaN	NaN	NaN	NaN	NaN	NaN	NaN	25966.4	NaN	NaN	NaN	NaN	NaN	NaN	NaN	33330	NaN	NaN	NaN	NaN
O43529	O43529	CHST10	Carbohydrate sulfotransferase 10	NaN	27080.6	9805.52	19520.9	20844.4	20326	8375.52	19930.7	NaN	26584.8	25936.7	8848.77	2175.55	276.755	4904.1	NaN	16680.2	24090.2	NaN	40263.8	NaN	16736.5	8198.3	13435.9	16652.1	6529.02	18648.1	16198.2	3527.81	16899.3	34770.8	NaN	33321.1	NaN	NaN	7032.69	NaN	8687.13	15333.6	NaN	NaN	NaN	NaN	NaN	36446.6	NaN
O43556	O43556	SGCE	Epsilon-sarcoglycan	51278.9	100888	50457.1	80608.2	64094.1	53823.1	61664.6	77836.2	83000.5	78839.8	71731.3	59378.8	32141.8	86807.9	44397.5	58335.3	58054.3	70083.9	32900.1	91031.1	34448.5	41789.2	63088.2	46505.6	77452.6	72956.4	116028	73113.2	36531.6	44956.6	75209.8	47383.3	65727.5	9370.92	16289.7	24724.7	34251.6	38443.1	27835.8	42792.8	NaN	19472.4	NaN	NaN	31578.5	4599.4
O43567	O43567	RNF13	E3 ubiquitin-protein ligase RNF13	7418.32	10255	NaN	4642.49	NaN	NaN	21325.7	NaN	9404.27	NaN	15076	12564.2	NaN	9939.05	18455.6	4396.68	5047.77	NaN	NaN	6803.18	15421.9	9593.97	18458.4	NaN	NaN	13355.6	3486.72	12977.2	NaN	NaN	13737.6	11691.9	4143.84	NaN	NaN	NaN	68283.9	NaN	NaN	4268.2	4846.37	17698.1	NaN	NaN	NaN	NaN
O43592	O43592	XPOT	Exportin-T	NaN	NaN	NaN	NaN	NaN	NaN	NaN	NaN	NaN	NaN	NaN	NaN	NaN	NaN	NaN	NaN	NaN	NaN	NaN	NaN	NaN	NaN	NaN	NaN	NaN	NaN	NaN	NaN	NaN	NaN	NaN	NaN	NaN	NaN	NaN	1.26235	NaN	NaN	NaN	NaN	NaN	NaN	NaN	3.15044	NaN	NaN
O43598	O43598	DNPH1	5-hydroxymethyl-dUMP N-hydrolase	NaN	NaN	NaN	NaN	NaN	NaN	NaN	15553.7	8737.16	NaN	NaN	NaN	NaN	3247.72	1302.54	3744.64	NaN	NaN	24203.8	NaN	NaN	NaN	NaN	9432.04	NaN	NaN	NaN	NaN	NaN	NaN	NaN	NaN	NaN	NaN	18078.2	30148.9	NaN	NaN	14322.1	NaN	NaN	NaN	NaN	NaN	NaN	NaN
O43665	O43665	RGS10	Regulator of G-protein signaling 10	NaN	NaN	NaN	NaN	NaN	NaN	NaN	5809.68	NaN	NaN	NaN	NaN	NaN	NaN	NaN	NaN	NaN	NaN	3451.88	NaN	NaN	NaN	NaN	NaN	NaN	NaN	NaN	NaN	NaN	NaN	NaN	NaN	NaN	12504.5	NaN	842.836	NaN	NaN	NaN	NaN	NaN	7424.52	4323.1	NaN	3961.75	NaN
O43670	O43670	ZNF207	BUB3-interacting and GLEBS motif-containing protein ZNF207	NaN	NaN	NaN	NaN	NaN	NaN	NaN	NaN	NaN	NaN	NaN	NaN	NaN	NaN	NaN	NaN	NaN	NaN	NaN	NaN	NaN	NaN	NaN	NaN	NaN	NaN	NaN	NaN	NaN	NaN	NaN	NaN	NaN	4289.14	NaN	1828.3	NaN	NaN	NaN	NaN	NaN	NaN	NaN	NaN	NaN	3269.93
O43681	O43681	GET3	ATPase GET3	NaN	NaN	NaN	NaN	NaN	NaN	NaN	9008.75	NaN	0.182256	0.195632	NaN	NaN	NaN	NaN	NaN	NaN	0.255463	9968.5	NaN	NaN	NaN	NaN	NaN	NaN	NaN	NaN	NaN	NaN	NaN	NaN	NaN	NaN	NaN	49438.8	NaN	NaN	NaN	NaN	NaN	NaN	10138	NaN	NaN	NaN	NaN
O43684	O43684	BUB3	Mitotic checkpoint protein BUB3	NaN	NaN	NaN	NaN	NaN	NaN	NaN	NaN	NaN	NaN	NaN	NaN	NaN	NaN	NaN	NaN	NaN	NaN	NaN	NaN	NaN	NaN	NaN	NaN	NaN	NaN	NaN	NaN	NaN	NaN	NaN	NaN	NaN	NaN	5170.56	NaN	NaN	NaN	NaN	NaN	NaN	3130.02	NaN	1050.28	NaN	NaN
O43704	O43704	SULT1B1	Sulfotransferase 1B1	NaN	NaN	NaN	NaN	NaN	NaN	NaN	NaN	NaN	NaN	NaN	NaN	NaN	NaN	NaN	NaN	NaN	NaN	NaN	NaN	NaN	NaN	NaN	NaN	NaN	NaN	NaN	NaN	NaN	NaN	NaN	NaN	NaN	NaN	NaN	NaN	NaN	NaN	NaN	NaN	NaN	67387.2	NaN	NaN	NaN	NaN
O43707	O43707	ACTN4	Alpha-actinin-4	NaN	NaN	5661.91	NaN	131205	NaN	NaN	89100.4	NaN	NaN	NaN	NaN	262828	3237.45	NaN	NaN	NaN	NaN	67198.1	NaN	NaN	NaN	5539.65	NaN	101.537	NaN	NaN	NaN	NaN	NaN	NaN	193029	NaN	17967	26968.2	11791.3	7853.95	16020.2	7624.87	7518.28	5519.26	49588.5	NaN	13096.3	32433.5	21632.8
O43719	O43719	HTATSF1	17S U2 SnRNP complex component HTATSF1	NaN	NaN	NaN	NaN	NaN	NaN	NaN	NaN	NaN	NaN	NaN	NaN	NaN	NaN	NaN	NaN	NaN	NaN	NaN	NaN	NaN	NaN	NaN	NaN	NaN	NaN	NaN	NaN	NaN	NaN	NaN	NaN	NaN	NaN	NaN	NaN	NaN	NaN	NaN	NaN	NaN	NaN	NaN	NaN	NaN	NaN
O43747	O43747	AP1G1	AP-1 complex subunit gamma-1	NaN	NaN	NaN	NaN	NaN	NaN	NaN	NaN	NaN	NaN	NaN	NaN	NaN	NaN	NaN	NaN	NaN	NaN	NaN	NaN	NaN	NaN	NaN	NaN	NaN	NaN	NaN	NaN	NaN	NaN	NaN	NaN	NaN	NaN	NaN	NaN	NaN	NaN	NaN	NaN	NaN	NaN	NaN	NaN	NaN	NaN
O43768	O43768	ENSA	Alpha-endosulfine	NaN	NaN	NaN	NaN	NaN	NaN	NaN	NaN	NaN	NaN	NaN	NaN	NaN	NaN	NaN	NaN	NaN	NaN	NaN	NaN	NaN	NaN	NaN	NaN	NaN	NaN	NaN	NaN	NaN	NaN	NaN	NaN	NaN	NaN	20272.3	NaN	NaN	NaN	NaN	NaN	NaN	NaN	NaN	NaN	NaN	NaN
O43809	O43809	NUDT21	Cleavage and polyadenylation specificity factor subunit 5	NaN	NaN	NaN	NaN	NaN	NaN	NaN	NaN	NaN	NaN	NaN	NaN	NaN	NaN	NaN	NaN	NaN	NaN	NaN	NaN	NaN	NaN	NaN	NaN	NaN	NaN	NaN	NaN	NaN	NaN	NaN	NaN	NaN	NaN	NaN	NaN	NaN	NaN	NaN	NaN	NaN	NaN	NaN	NaN	NaN	NaN
O43813	O43813	LANCL1	Glutathione S-transferase LANCL1	NaN	NaN	NaN	NaN	NaN	NaN	NaN	17733.1	NaN	NaN	NaN	NaN	NaN	NaN	NaN	NaN	NaN	NaN	8752.82	NaN	NaN	NaN	NaN	NaN	NaN	NaN	NaN	NaN	NaN	NaN	NaN	NaN	NaN	NaN	13353.3	NaN	NaN	NaN	11450.7	NaN	NaN	NaN	NaN	NaN	NaN	NaN
O43815	O43815	STRN	Striatin	NaN	NaN	NaN	NaN	NaN	NaN	NaN	NaN	NaN	NaN	NaN	NaN	NaN	NaN	NaN	NaN	NaN	NaN	NaN	NaN	NaN	NaN	NaN	NaN	NaN	NaN	NaN	NaN	NaN	NaN	NaN	NaN	NaN	NaN	NaN	NaN	NaN	NaN	NaN	NaN	NaN	NaN	NaN	NaN	NaN	NaN
O43827	O43827	ANGPTL7	Angiopoietin-related protein 7	15652.2	6166.47	NaN	9448.4	NaN	NaN	29964.7	13674.2	NaN	3900.1	NaN	NaN	NaN	NaN	NaN	11309.2	NaN	5215.32	NaN	12380.2	NaN	NaN	4000.82	NaN	13456.7	NaN	NaN	10232.6	NaN	NaN	NaN	NaN	NaN	NaN	NaN	NaN	NaN	NaN	NaN	NaN	4795.38	NaN	NaN	NaN	NaN	NaN
O43852	O43852	CALU	Calumenin	NaN	127377	3740.6	NaN	5688.85	NaN	NaN	10869	NaN	NaN	NaN	5779.93	NaN	1508.42	10626.7	7428.36	NaN	NaN	5023.8	NaN	NaN	14612.4	7363.74	6524.62	419.91	14810.9	22846.2	3781.19	NaN	4953.43	6588.67	6198.9	9761.78	NaN	25171.5	NaN	NaN	NaN	6906.3	NaN	NaN	12392.4	NaN	NaN	NaN	NaN
O43866	O43866	CD5L	CD5 antigen-like	44978.3	21172.4	41153.1	32334.4	20394.8	18029.5	42522.8	62436.6	108363	20069.6	127635	26428.1	68802.1	84532.8	45492.7	119405	39416.5	59495.6	50943.7	12238.7	100376	45131.5	31972.5	46865	47621	25093.8	22071.9	54507.5	12096.5	70795.9	30427.4	75101.5	26391.7	1.18612e+06	504591	364852	299935	95306.7	222128	134564	587802	1.03993e+06	371142	801301	157655	686144
O43897	O43897	TLL1	Tolloid-like protein 1	NaN	NaN	NaN	1260.91	NaN	8305.91	NaN	NaN	NaN	NaN	1884.02	5473.98	NaN	NaN	NaN	NaN	NaN	NaN	NaN	1942.98	NaN	7343.1	NaN	11533.2	6764.86	4701.78	152072	NaN	NaN	5594.73	NaN	NaN	NaN	NaN	NaN	NaN	NaN	NaN	NaN	NaN	NaN	NaN	NaN	NaN	1433.82	NaN
O43915	O43915	VEGFD	Vascular endothelial growth factor D	NaN	NaN	NaN	NaN	NaN	NaN	NaN	NaN	NaN	304.256	NaN	NaN	NaN	NaN	NaN	NaN	NaN	NaN	NaN	NaN	NaN	NaN	NaN	NaN	NaN	5241.43	NaN	NaN	NaN	NaN	25570.6	NaN	NaN	NaN	NaN	NaN	NaN	NaN	NaN	NaN	NaN	NaN	NaN	NaN	NaN	NaN
O43916	O43916	CHST1	Carbohydrate sulfotransferase 1	NaN	NaN	NaN	11679.7	NaN	NaN	NaN	NaN	NaN	NaN	6535.44	NaN	NaN	NaN	5868.2	5173.35	NaN	NaN	NaN	NaN	NaN	NaN	NaN	NaN	NaN	NaN	31622.4	NaN	NaN	NaN	19613.1	4070.56	22150.9	NaN	NaN	NaN	NaN	NaN	NaN	NaN	NaN	NaN	NaN	NaN	NaN	NaN
O60234	O60234	GMFG	Glia maturation factor gamma	16687.1	23958.8	11880.1	17661.5	NaN	13079	8090.01	29968.7	23252.6	37157	26026.7	9681.04	10795.5	31950	NaN	NaN	4689.37	38750.9	4570.33	26948.9	NaN	5213.12	8261.33	7917.49	0.767039	26688.2	7.12132	6306	3036.42	NaN	35685.6	NaN	36889.8	25762	35953.9	36777.8	20089.2	NaN	37666	NaN	16294.5	93855	63044.8	50335	21864.4	64299.5
O60237	O60237	PPP1R12B	Protein phosphatase 1 regulatory subunit 12B	NaN	NaN	NaN	NaN	NaN	NaN	NaN	NaN	NaN	NaN	NaN	NaN	NaN	NaN	NaN	15380.4	NaN	NaN	NaN	NaN	NaN	NaN	NaN	821.665	NaN	NaN	NaN	NaN	NaN	NaN	NaN	NaN	NaN	NaN	NaN	NaN	NaN	NaN	NaN	NaN	NaN	NaN	NaN	NaN	NaN	NaN
O60241	O60241	ADGRB2	Adhesion G protein-coupled receptor B2	91856.7	123157	101987	63951.9	149729	120063	88727.2	85105.2	65782.7	151905	128101	96547.1	48500.9	158546	104604	120817	91075.5	149803	79395.6	105868	93489.8	75639.2	56545.1	32069.8	81706.5	56693.3	65940.6	30371.1	53291.1	48669.1	142630	106589	188910	43274.5	43275.6	45728.6	35266	100217	71604.4	56411.4	9512.47	NaN	41276	17301.6	127643	19580.9
O60242	O60242	ADGRB3	Adhesion G protein-coupled receptor B3	NaN	4465.08	NaN	9626.8	NaN	NaN	NaN	6909.47	NaN	2233.18	147.696	NaN	1419.86	NaN	NaN	NaN	NaN	NaN	NaN	NaN	NaN	NaN	NaN	NaN	NaN	277.207	NaN	4864.14	NaN	NaN	NaN	NaN	NaN	NaN	NaN	NaN	NaN	NaN	NaN	NaN	NaN	NaN	NaN	NaN	10349.6	NaN
O60245	O60245	PCDH7	Protocadherin-7	134155	227726	223720	155063	155505	165534	83104	218436	101459	99737.4	131910	94478.2	69122	155884	58205.2	49573	126062	123620	118954	97366.8	210131	68641.7	79955.8	44611.9	71812.7	110201	68919.1	41798.1	54270.1	71098.2	225020	178170	214827	249196	190111	46018.9	22360.1	132757	60693.8	8159.25	NaN	NaN	NaN	NaN	195241	NaN
O60279	O60279	SUSD5	Sushi domain-containing protein 5	202946	203477	100691	129631	94563.5	104517	161123	113625	84246.5	145107	104001	69812.6	45572.2	130728	74037.6	72167	65757.6	151642	86456.2	125466	60394.1	107321	84517.8	61780.2	151429	85824.3	115867	70036.5	65652.1	73129.2	267836	117308	209020	84064.9	28189.4	46846.5	28991.5	79558.4	99454	76630.8	20869.5	13535.6	47138.7	7149.4	75072.9	30588.7
O60287	O60287	URB1	Nucleolar pre-ribosomal-associated protein 1	NaN	NaN	NaN	NaN	NaN	NaN	NaN	NaN	NaN	NaN	NaN	NaN	NaN	NaN	0.684558	NaN	NaN	NaN	NaN	NaN	NaN	NaN	NaN	NaN	NaN	NaN	NaN	NaN	NaN	NaN	NaN	NaN	NaN	NaN	NaN	NaN	NaN	NaN	NaN	0.437361	NaN	NaN	NaN	NaN	NaN	NaN
O60291	O60291	MGRN1	E3 ubiquitin-protein ligase MGRN1	NaN	NaN	NaN	NaN	NaN	NaN	NaN	NaN	NaN	NaN	NaN	NaN	NaN	NaN	NaN	NaN	NaN	NaN	NaN	NaN	NaN	NaN	NaN	NaN	NaN	NaN	NaN	NaN	NaN	NaN	NaN	NaN	NaN	NaN	NaN	1673.52	NaN	NaN	NaN	NaN	NaN	NaN	NaN	NaN	3253.59	NaN
O60462	O60462	NRP2	Neuropilin-2	37804.5	44441.4	16246.6	26387.4	30475.3	35868.2	22865.7	32854.2	20000.2	22360.9	25714	30346.8	16702.6	11356	17194.9	18766.9	15231.9	35574.6	112386	25307.8	16457.5	29611	14865.2	14023.1	29665.6	16751.1	31286.3	9952.86	17437.2	17667.1	39699.4	22517.2	41184.6	50749.9	10445.5	13070.7	7971.88	7665.16	14315.7	14580.4	12226.9	39377.9	18103.8	20775.4	27038.5	21672.3
O60476	O60476	MAN1A2	Mannosyl-oligosaccharide 1,2-alpha-mannosidase IB	NaN	51057.2	12941.9	23044	15995.1	14241.9	14659.7	139199	NaN	54830.3	15522.5	17670.9	3552.1	20079.9	40199.1	27754.6	24570.4	26530.8	16709.3	26752.4	NaN	49400.5	13387.9	20184.9	1.33614	31243.2	NaN	13871.4	22941.2	12954	57270.2	NaN	45241.5	NaN	8748.35	21012.8	NaN	2522.86	20019	10610.7	NaN	NaN	NaN	NaN	NaN	28998.6
O60477	O60477	BRINP1	BMP/retinoic acid-inducible neural-specific protein 1	NaN	2092.68	NaN	NaN	4921.28	6156.1	NaN	NaN	8384.45	NaN	NaN	8654.31	2608.7	3133.04	NaN	NaN	10489.3	6127.99	NaN	NaN	NaN	NaN	6531.2	NaN	NaN	9267.06	12610.1	NaN	NaN	46861.3	NaN	NaN	1460.5	NaN	NaN	NaN	NaN	NaN	7469.03	NaN	NaN	NaN	NaN	NaN	NaN	NaN
O60493	O60493	SNX3	Sorting nexin-3	NaN	NaN	NaN	NaN	NaN	NaN	NaN	NaN	NaN	NaN	NaN	NaN	NaN	NaN	NaN	NaN	NaN	NaN	NaN	NaN	NaN	NaN	NaN	NaN	NaN	NaN	NaN	NaN	NaN	NaN	NaN	NaN	NaN	NaN	NaN	NaN	NaN	NaN	NaN	NaN	NaN	NaN	NaN	NaN	NaN	NaN
O60506	O60506	SYNCRIP	Heterogeneous nuclear ribonucleoprotein Q	NaN	NaN	NaN	NaN	NaN	NaN	NaN	NaN	NaN	NaN	NaN	NaN	NaN	NaN	NaN	NaN	NaN	NaN	NaN	NaN	NaN	NaN	NaN	NaN	NaN	NaN	NaN	NaN	NaN	NaN	NaN	NaN	NaN	NaN	NaN	4853.81	NaN	NaN	NaN	NaN	NaN	17457.4	NaN	NaN	NaN	8028.77
O60568	O60568	PLOD3	Multifunctional procollagen lysine hydroxylase and glycosyltransferase LH3	4533.7	33814.5	31000.4	19594.7	14804.1	21938.3	25284.5	17503.9	22956	12560	13440.2	31074.8	27062.3	19780.9	13854.1	10712.8	19995.7	21056.4	12951.3	14638.7	NaN	11550.2	28595.8	24162.5	33500.3	19664.6	13296.4	17613.5	12247.6	18082.2	20122.5	10993.3	7734.49	13843	6156.89	1827.94	7794.2	8954.74	6679.54	15708	1268.27	4173.6	NaN	NaN	5909.02	NaN
O60603	O60603	TLR2	Toll-like receptor 2	NaN	NaN	NaN	NaN	NaN	NaN	NaN	NaN	NaN	NaN	NaN	NaN	NaN	NaN	NaN	NaN	NaN	NaN	NaN	NaN	NaN	NaN	NaN	NaN	NaN	NaN	NaN	NaN	NaN	NaN	NaN	NaN	NaN	NaN	NaN	NaN	NaN	NaN	NaN	NaN	NaN	NaN	NaN	NaN	NaN	NaN
O60610	O60610	DIAPH1	Protein diaphanous homolog 1	NaN	NaN	NaN	NaN	NaN	NaN	NaN	NaN	NaN	NaN	NaN	NaN	NaN	NaN	NaN	NaN	NaN	NaN	NaN	NaN	NaN	NaN	NaN	NaN	NaN	NaN	NaN	NaN	NaN	NaN	15995.9	NaN	NaN	NaN	NaN	NaN	NaN	NaN	NaN	NaN	6429.42	21236.1	NaN	9880.33	NaN	NaN
O60641	O60641	SNAP91	Clathrin coat assembly protein AP180	NaN	NaN	NaN	NaN	NaN	NaN	NaN	NaN	NaN	NaN	NaN	NaN	NaN	NaN	NaN	NaN	NaN	NaN	NaN	NaN	NaN	NaN	NaN	NaN	NaN	NaN	NaN	NaN	NaN	NaN	NaN	NaN	NaN	NaN	NaN	NaN	NaN	NaN	NaN	NaN	NaN	NaN	NaN	NaN	NaN	NaN
O60662	O60662	KLHL41	Kelch-like protein 41	NaN	NaN	NaN	NaN	NaN	NaN	NaN	NaN	NaN	NaN	NaN	NaN	NaN	NaN	NaN	NaN	NaN	NaN	NaN	NaN	NaN	NaN	NaN	NaN	NaN	NaN	NaN	NaN	NaN	NaN	NaN	NaN	NaN	NaN	1	NaN	NaN	NaN	NaN	NaN	NaN	NaN	NaN	NaN	NaN	NaN
O60664	O60664	PLIN3	Perilipin-3	NaN	NaN	NaN	NaN	NaN	NaN	NaN	NaN	NaN	NaN	NaN	NaN	NaN	NaN	NaN	NaN	NaN	NaN	NaN	NaN	NaN	NaN	NaN	NaN	NaN	27173.7	NaN	NaN	NaN	NaN	NaN	NaN	NaN	26092.9	358627	16883.4	NaN	NaN	160.886	NaN	23256.9	21585.1	6695.29	20234.4	1277.51	26031.2
O60684	O60684;P52294	KPNA6;KPNA1	Importin subunit alpha-7;Importin subunit alpha-5	NaN	NaN	NaN	NaN	NaN	NaN	NaN	NaN	NaN	NaN	NaN	NaN	NaN	NaN	NaN	NaN	NaN	NaN	NaN	NaN	NaN	NaN	NaN	NaN	NaN	NaN	NaN	NaN	NaN	NaN	NaN	NaN	NaN	NaN	NaN	NaN	NaN	NaN	NaN	NaN	NaN	NaN	NaN	NaN	NaN	NaN
O60704	O60704	TPST2	Protein-tyrosine sulfotransferase 2	NaN	NaN	NaN	NaN	5055.27	NaN	NaN	NaN	NaN	NaN	NaN	NaN	NaN	NaN	NaN	NaN	NaN	NaN	NaN	NaN	NaN	16011.6	NaN	NaN	NaN	NaN	NaN	NaN	NaN	NaN	7218.85	NaN	13822.7	NaN	NaN	NaN	NaN	NaN	NaN	NaN	NaN	NaN	NaN	NaN	NaN	NaN
O60749	O60749	SNX2	Sorting nexin-2	NaN	NaN	NaN	NaN	NaN	NaN	NaN	NaN	NaN	NaN	NaN	NaN	NaN	NaN	NaN	NaN	NaN	NaN	NaN	NaN	NaN	NaN	NaN	NaN	NaN	NaN	NaN	NaN	NaN	NaN	NaN	NaN	NaN	NaN	NaN	8333.83	NaN	NaN	NaN	NaN	NaN	13420	NaN	9088.05	NaN	3009.28
O60763	O60763	USO1	General vesicular transport factor p115	NaN	NaN	NaN	NaN	NaN	NaN	NaN	NaN	NaN	NaN	2541.83	NaN	NaN	NaN	NaN	NaN	NaN	NaN	NaN	NaN	NaN	NaN	NaN	NaN	NaN	NaN	NaN	NaN	NaN	NaN	NaN	NaN	NaN	3227.03	1674.21	NaN	NaN	NaN	1391.74	1667.73	12144.3	NaN	14387.5	2136.51	NaN	NaN
O60784	O60784	TOM1	Target of Myb1 membrane trafficking protein	NaN	NaN	NaN	NaN	NaN	NaN	NaN	NaN	NaN	NaN	0.294093	NaN	NaN	NaN	NaN	NaN	NaN	NaN	NaN	NaN	NaN	NaN	NaN	NaN	NaN	NaN	NaN	NaN	NaN	NaN	NaN	NaN	NaN	NaN	NaN	NaN	NaN	NaN	NaN	NaN	NaN	NaN	NaN	NaN	NaN	NaN
O60814	O60814;P57053	H2BC12;H2BC12L	Histone H2B type 1-K;Histone H2B type F-S	4304.78	7177.12	10977.4	NaN	11955.3	3645.94	21541.6	22077.7	11540	2775.63	60632.3	3763.72	55054.6	7056.26	NaN	9712.05	10433	NaN	16701.1	NaN	NaN	NaN	NaN	29451.6	NaN	NaN	NaN	NaN	NaN	5341.51	76759.2	42193.9	NaN	190197	361105	590346	322622	182077	95277.7	162607	444557	2.87561e+06	271368	355436	61187.8	663698
O60825	O60825	PFKFB2	6-phosphofructo-2-kinase/fructose-2,6-bisphosphatase 2	NaN	NaN	NaN	NaN	NaN	NaN	NaN	NaN	NaN	NaN	NaN	NaN	NaN	NaN	NaN	NaN	NaN	NaN	NaN	NaN	NaN	NaN	NaN	NaN	NaN	NaN	NaN	NaN	NaN	NaN	NaN	NaN	NaN	NaN	NaN	NaN	NaN	NaN	NaN	NaN	NaN	NaN	NaN	NaN	NaN	NaN
O60869	O60869	EDF1	Endothelial differentiation-related factor 1	NaN	NaN	NaN	NaN	NaN	NaN	NaN	NaN	NaN	NaN	NaN	NaN	NaN	NaN	NaN	NaN	NaN	NaN	NaN	NaN	NaN	NaN	NaN	NaN	NaN	NaN	NaN	NaN	NaN	NaN	NaN	NaN	NaN	NaN	NaN	7784.53	NaN	NaN	NaN	2276.64	NaN	NaN	NaN	NaN	NaN	19221.4
O60880	O60880	SH2D1A	SH2 domain-containing protein 1A	NaN	NaN	NaN	NaN	NaN	NaN	NaN	NaN	NaN	NaN	NaN	NaN	NaN	NaN	NaN	NaN	NaN	NaN	NaN	NaN	NaN	NaN	NaN	NaN	NaN	NaN	NaN	NaN	NaN	NaN	NaN	NaN	NaN	NaN	NaN	NaN	NaN	NaN	NaN	NaN	NaN	NaN	NaN	NaN	NaN	NaN
O60883	O60883	GPR37L1	G-protein coupled receptor 37-like 1	1.56531e+06	2.33226e+06	1.61881e+06	1167134	1.19579e+06	872175	1.38237e+06	848624	1.29066e+06	1.86519e+06	1.17766e+06	636800	309311	1.54023e+06	700742	626438	938319	2338395	539136	1.41085e+06	17259.9	941799	1.11267e+06	727747	1.13799e+06	1.71463e+06	3.27614e+06	474420	385552	385751	1617026	1.40239e+06	1.33665e+06	NaN	310346	469885	168424	409892	702374	439220	75456.6	NaN	83754.9	43181	144693	125853
O60884	O60884	DNAJA2	DnaJ homolog subfamily A member 2	NaN	NaN	NaN	NaN	NaN	NaN	NaN	NaN	NaN	NaN	NaN	NaN	NaN	NaN	NaN	NaN	NaN	NaN	NaN	NaN	NaN	NaN	NaN	NaN	NaN	NaN	NaN	NaN	NaN	NaN	NaN	NaN	NaN	NaN	NaN	NaN	NaN	NaN	NaN	NaN	NaN	NaN	NaN	NaN	NaN	NaN
O60888	O60888	CUTA	Protein CutA	591560	773583	604440	448922	899002	529842	404695	510405	545096	510328	239035	513390	385686	549622	487703	680428	642907	618343	315297	745455	144958	220807	340518	220447	271262	173283	314842	127741	79654.6	129478	618278	345153	261388	181675	93262.4	168189	123775	387766	156184	166000	64194.2	16240.1	77393	42565.2	175551	33924.9
O60939	O60939	SCN2B	Sodium channel subunit beta-2	1.18769	52951	13194.4	27537.1	56913.8	38928	31197.5	19544.5	32062	35207.6	29398.3	32886.3	46933.4	53626	20881.1	28609.6	20846.5	31352.5	10174.2	33157.3	NaN	25503.9	19048	7448.73	8286.82	17110.7	38233.8	10790	21434.7	4455.72	56851.8	NaN	35048.7	7545.15	9457.1	45454.2	109259	17293	23366.1	12011.3	2596.52	NaN	NaN	NaN	33553.4	NaN
O75015	O75015	FCGR3B	Low affinity immunoglobulin gamma Fc region receptor III-B	NaN	NaN	NaN	NaN	NaN	NaN	NaN	NaN	NaN	NaN	NaN	NaN	NaN	NaN	NaN	NaN	NaN	NaN	NaN	NaN	NaN	NaN	NaN	NaN	NaN	NaN	NaN	NaN	NaN	NaN	NaN	NaN	NaN	NaN	NaN	NaN	NaN	NaN	NaN	NaN	NaN	NaN	NaN	22086.7	NaN	NaN
O75019	O75019	LILRA1	Leukocyte immunoglobulin-like receptor subfamily A member 1	NaN	NaN	NaN	NaN	NaN	NaN	NaN	NaN	NaN	NaN	NaN	NaN	NaN	NaN	NaN	NaN	NaN	NaN	NaN	NaN	NaN	NaN	NaN	NaN	NaN	NaN	NaN	NaN	NaN	NaN	NaN	NaN	NaN	NaN	NaN	NaN	NaN	NaN	2147.61	NaN	NaN	NaN	NaN	NaN	NaN	NaN
O75051	O75051	PLXNA2	Plexin-A2	NaN	1	NaN	NaN	NaN	NaN	NaN	NaN	NaN	NaN	NaN	NaN	NaN	NaN	NaN	NaN	NaN	NaN	NaN	NaN	NaN	NaN	NaN	NaN	NaN	0.408264	NaN	NaN	NaN	NaN	NaN	NaN	NaN	NaN	NaN	NaN	NaN	NaN	NaN	NaN	NaN	NaN	NaN	NaN	NaN	NaN
O75063	O75063	FAM20B	Glycosaminoglycan xylosylkinase	NaN	10256.5	NaN	22.575	1091.21	NaN	NaN	NaN	30.3565	16284.8	14924.6	25465.6	28346.8	NaN	2346.98	22037	12520.8	NaN	NaN	16503.5	NaN	1219.46	NaN	29201.4	NaN	18929.7	24098.1	4470.38	20122.9	19491.4	7422.31	NaN	21005.8	NaN	NaN	NaN	NaN	NaN	19878.4	NaN	NaN	NaN	160158	NaN	NaN	NaN
O75071	O75071	EFCAB14	EF-hand calcium-binding domain-containing protein 14	109964	98988.5	133066	92267.9	90512.8	110539	72462.6	72243	97085.1	114150	37377.4	72184.9	39139.3	96116.7	53466.4	66116.9	49819.8	75348.8	67501.1	112771	NaN	65593.9	57889.1	75426.6	64195.6	65143.8	81362.3	69447.5	91536.9	49720.3	84872.8	25998.8	92896.4	129552	41951.4	33470.6	26495.5	58961.2	63570.6	52211.5	155515	76242.3	86236.8	124165	92802.4	36457.8
O75077	O75077	ADAM23	Disintegrin and metalloproteinase domain-containing protein 23	81990.6	58751.2	58081.9	59275.5	41846.5	28483.9	16773.3	18267.2	43703.6	35138.8	37917.7	27222.7	32841.6	6884.85	32376.6	33483.4	18954.7	64135.1	0.589267	29624.6	NaN	20884.7	41012.6	52096.9	40445.1	27049.8	59644	15904.4	34428.2	4151.4	44100.5	36130.2	30028.2	NaN	3514.04	9364.01	NaN	30944.4	17195	19675.1	NaN	NaN	NaN	NaN	13732.4	NaN
O75078	O75078	ADAM11	Disintegrin and metalloproteinase domain-containing protein 11	30476.9	162265	46276.6	71373.7	81729.5	64181.5	83078.7	80223.5	96277.3	63774.4	52324.4	68027.6	37412.5	57053.1	53606.5	42818	35165.1	54384.3	4354.44	71522.8	NaN	26968.1	30269.9	1798.88	27002.7	40103.8	75601.4	43446.2	23672	20540.1	106594	40754.1	30886.8	NaN	10356.4	30119.6	25188.8	25314.1	23795.6	NaN	26232	NaN	NaN	NaN	14625.6	NaN
O75083	O75083	WDR1	WD repeat-containing protein 1	NaN	NaN	7.84271	NaN	NaN	2081.25	NaN	21618.7	NaN	41355.8	23936.3	5424.21	7659.15	1.4966	17738.9	152773	NaN	NaN	12482	6.63674	NaN	7701.35	1301.83	9764.92	NaN	NaN	NaN	NaN	8975.34	4045.96	4255.83	7972.84	19976.4	75777.1	33877	24584.1	13890.8	3991.85	14906.9	19238.4	58738.9	241111	90024.5	111340	13794.4	97988.1
O75084	O75084;Q14332	FZD7;FZD2	Frizzled-7;Frizzled-2	NaN	83656.9	9951.35	16190.3	34312.6	29795.6	51064	44140.7	16147.1	49331.4	9400.97	NaN	40954.8	11695.7	68399.8	47692.9	NaN	51315.6	42021.7	65524.4	NaN	NaN	9302.59	NaN	28863.7	NaN	48010.5	NaN	44262.3	27007.1	82610.2	NaN	NaN	NaN	37034	NaN	NaN	35036.2	36109.5	57467.4	NaN	NaN	NaN	NaN	67573.8	NaN
O75096	O75096	LRP4	Low-density lipoprotein receptor-related protein 4	23352.9	26785.4	NaN	NaN	NaN	NaN	NaN	9186.88	NaN	24563.2	NaN	NaN	49539.4	14960.1	23230.9	NaN	12302.7	13263.7	NaN	NaN	NaN	NaN	10569.2	24784.6	NaN	NaN	18192.8	10515.3	NaN	NaN	NaN	28850.7	NaN	NaN	NaN	NaN	NaN	NaN	NaN	NaN	NaN	NaN	NaN	NaN	NaN	NaN
O75112	O75112	LDB3	LIM domain-binding protein 3	NaN	NaN	NaN	NaN	NaN	NaN	NaN	NaN	NaN	NaN	NaN	NaN	NaN	11067.7	NaN	NaN	NaN	NaN	NaN	NaN	NaN	3955.47	NaN	NaN	NaN	NaN	NaN	NaN	NaN	NaN	NaN	NaN	NaN	NaN	48191.6	NaN	NaN	NaN	NaN	20809.4	NaN	NaN	NaN	NaN	NaN	NaN
O75131	O75131	CPNE3	Copine-3	NaN	125529	NaN	NaN	NaN	NaN	NaN	19781.8	NaN	NaN	3778.92	NaN	25484.3	NaN	26359	NaN	NaN	NaN	NaN	NaN	NaN	NaN	NaN	NaN	NaN	NaN	NaN	NaN	NaN	NaN	NaN	NaN	NaN	NaN	NaN	4363.6	NaN	NaN	NaN	18348.8	NaN	34033.2	NaN	NaN	NaN	13347.4
O75144	O75144	ICOSLG	ICOS ligand	151674	183147	45141.2	70385.7	90944.6	83410.2	133550	141964	81584.8	95699.5	95725.1	73533.5	30377.6	47423.8	79053.7	92839.7	76044.9	49337.6	117159	91799.7	7.79229	84856.7	37777.7	90355	89756.2	69600.1	96524.2	52275.3	133061	67171.6	128689	153606	192460	74132	121474	74951.3	104209	195751	153037	132772	155201	61707.1	159831	128398	168044	119265
O75165	O75165	DNAJC13	DnaJ homolog subfamily C member 13	NaN	NaN	NaN	NaN	NaN	NaN	NaN	NaN	NaN	NaN	NaN	4041.41	NaN	NaN	NaN	NaN	NaN	NaN	NaN	NaN	NaN	NaN	NaN	NaN	NaN	NaN	NaN	NaN	NaN	NaN	NaN	NaN	NaN	NaN	NaN	NaN	NaN	NaN	NaN	NaN	NaN	8251.17	NaN	NaN	NaN	NaN
O75173	O75173	ADAMTS4	A disintegrin and metalloproteinase with thrombospondin motifs 4	44702.4	94245	105587	93498.2	102348	78908.4	123160	70315.9	81648	78975.2	93631.5	78175.5	42136.7	74973.2	77442.6	52153.7	49292	135187	23086.8	79645.5	132031	60595	96846.6	44349.7	128058	79267.3	112997	47197.1	48079.6	72060.3	81583.3	247980	84972.6	NaN	15153.2	29001.8	20398.2	42562.6	25431.3	54237.6	53619.6	59861.2	NaN	NaN	40713.7	25714.4
O75223	O75223	GGCT	Gamma-glutamylcyclotransferase	56418.2	59197.8	31490.1	69049.9	57060.5	65698.7	49099.7	75205.5	18659.5	46685.9	62285.5	44081.7	24915.5	6745.07	33620	24369.6	39500.2	54742.5	40165.8	26506.3	15526.6	52443.1	43301.1	29012.8	69628.8	28721.9	44918.3	14186.8	28935.1	38354	92746.3	53711.6	43664.9	304839	52657.4	22782.8	21971	24784.9	49797.9	22631.3	100001	38702.6	50884	56361.1	37970.6	84331.8
O75326	O75326	SEMA7A	Semaphorin-7A	230937	389886	181006	210227	155735	136308	210026	186533	237014	174396	165416	121576	78898.3	170094	119426	108869	163246	170462	100689	212353	243828	71813.4	159799	81148.6	160840	156204	209198	195869	34977.2	93199.2	235239	146226	186316	77364.5	25598.6	56007.5	37951.4	118553	78539.1	85748.7	20562.4	77249.1	25606.3	16384.3	29922.9	12322.7
O75340	O75340	PDCD6	Programmed cell death protein 6	NaN	3735.02	NaN	NaN	NaN	NaN	NaN	NaN	NaN	NaN	NaN	NaN	NaN	NaN	NaN	NaN	NaN	NaN	NaN	NaN	NaN	NaN	NaN	NaN	NaN	NaN	NaN	NaN	NaN	NaN	NaN	NaN	NaN	14407.4	NaN	NaN	NaN	NaN	NaN	NaN	514.338	NaN	NaN	NaN	NaN	NaN
O75347	O75347	TBCA	Tubulin-specific chaperone A	39788.4	18772.4	9461.43	9534.74	17585.9	10070.6	NaN	26479.4	19025.7	6825.87	26547.5	5499.68	17307.6	12522.5	7788.35	6777.44	NaN	21579.8	73051.7	NaN	NaN	7847.21	9672.74	9216.33	7.8486	7918.26	7676.71	2007.39	11144.7	5081.69	20596	NaN	8551.91	11406.7	21124.1	14705.2	8951.6	7231.92	18804.8	NaN	34627.2	21853	4636.73	23345.8	15524.7	20290.4
O75348	O75348	ATP6V1G1	V-type proton ATPase subunit G 1	NaN	NaN	NaN	NaN	NaN	NaN	NaN	NaN	NaN	NaN	NaN	NaN	NaN	NaN	NaN	NaN	NaN	NaN	13887.8	NaN	NaN	NaN	NaN	NaN	NaN	NaN	NaN	NaN	NaN	NaN	NaN	NaN	NaN	NaN	12090.7	NaN	NaN	NaN	5286.18	NaN	NaN	NaN	NaN	NaN	NaN	NaN
O75351	O75351	VPS4B	Vacuolar protein sorting-associated protein 4B	NaN	NaN	NaN	NaN	NaN	NaN	NaN	NaN	NaN	NaN	NaN	NaN	NaN	NaN	NaN	NaN	NaN	NaN	NaN	NaN	NaN	NaN	NaN	NaN	NaN	NaN	NaN	NaN	NaN	NaN	NaN	NaN	NaN	NaN	NaN	922.77	NaN	NaN	NaN	NaN	NaN	7993.1	NaN	NaN	NaN	NaN
O75367	O75367	MACROH2A1	Core histone macro-H2A.1	NaN	NaN	NaN	NaN	NaN	NaN	NaN	NaN	NaN	NaN	NaN	NaN	NaN	NaN	NaN	NaN	NaN	NaN	NaN	NaN	NaN	NaN	NaN	NaN	NaN	NaN	NaN	NaN	NaN	NaN	NaN	NaN	NaN	19894.7	NaN	21430.1	14260.5	NaN	6852.96	NaN	9733.74	92362.9	13211.8	10074.6	7976.6	26066.6
O75368	O75368	SH3BGRL	Adapter SH3BGRL	NaN	17013	NaN	NaN	41539.3	NaN	NaN	11423.8	17576	29161.3	6759.56	1735.98	NaN	19858.7	NaN	6721.79	13880.9	15127.8	21476.7	NaN	NaN	NaN	NaN	NaN	NaN	6811.95	13476.9	NaN	NaN	NaN	NaN	NaN	16984.1	16191.1	28959.8	44483.8	NaN	15545.1	28359.4	15398	NaN	200597	16714.1	NaN	20251.9	13650.9
O75369	O75369	FLNB	Filamin-B	NaN	NaN	NaN	NaN	NaN	NaN	NaN	NaN	NaN	NaN	NaN	NaN	NaN	NaN	NaN	NaN	NaN	NaN	NaN	NaN	NaN	NaN	NaN	NaN	NaN	NaN	NaN	NaN	NaN	NaN	NaN	NaN	NaN	NaN	NaN	NaN	NaN	NaN	25.5551	NaN	NaN	NaN	NaN	NaN	NaN	NaN
O75390	O75390	CS	Citrate synthase, mitochondrial	NaN	NaN	NaN	NaN	NaN	NaN	NaN	NaN	NaN	NaN	NaN	NaN	NaN	0.941262	NaN	NaN	NaN	NaN	NaN	NaN	NaN	NaN	NaN	NaN	NaN	NaN	NaN	NaN	NaN	NaN	NaN	NaN	NaN	6470.58	7909.6	4705.76	NaN	NaN	NaN	NaN	NaN	10521.4	6645.14	NaN	NaN	17686.2
O75396	O75396	SEC22B	Vesicle-trafficking protein SEC22b	NaN	NaN	NaN	NaN	NaN	NaN	NaN	NaN	NaN	NaN	NaN	NaN	NaN	NaN	NaN	NaN	NaN	NaN	NaN	NaN	NaN	NaN	NaN	NaN	NaN	NaN	NaN	NaN	NaN	NaN	NaN	NaN	NaN	NaN	NaN	NaN	NaN	NaN	NaN	NaN	NaN	1.18282	NaN	NaN	NaN	NaN
O75436	O75436	VPS26A	Vacuolar protein sorting-associated protein 26A	NaN	NaN	NaN	NaN	NaN	NaN	NaN	NaN	0.000371518	NaN	NaN	NaN	NaN	NaN	NaN	NaN	NaN	NaN	NaN	NaN	NaN	NaN	NaN	NaN	NaN	NaN	NaN	NaN	NaN	NaN	NaN	NaN	NaN	7.54704	0.679803	0.516943	NaN	NaN	0.091006	NaN	7.14756	NaN	NaN	NaN	NaN	NaN
O75493	O75493	CA11	Carbonic anhydrase-related protein 11	8893.98	26218.8	15648.7	34438.2	12819.7	17128.3	27167.8	37446	27690.7	40120.5	26995.3	14457.2	16506.6	10719.8	33999.2	20504.9	16195.9	21453	NaN	29423.9	29661.5	15167.4	11151.4	10331.4	11848.9	20820.5	26714.9	24841.3	6786.2	13672.7	29231.8	25699.5	23637.6	17834.5	NaN	15664.6	14742.9	29453.1	4800.64	22999.2	NaN	NaN	NaN	NaN	31371.1	7215.08
O75503	O75503	CLN5	Ceroid-lipofuscinosis neuronal protein 5	57014.2	88920.4	NaN	56001.1	15901	35263	53048.7	35106.8	79609.6	33052.2	44766.2	67827.4	46595	26762.8	67219.3	11148.4	103660	20101.2	13917.9	55241.7	NaN	29386.1	43897.9	40586.5	68647.1	37661.5	16430.4	34699.8	24335.7	34285.9	42693.3	62269.9	40178	NaN	16632.3	20308.5	39271.2	17307.6	13220.4	50896.8	NaN	NaN	NaN	NaN	NaN	NaN
O75509	O75509	TNFRSF21	Tumor necrosis factor receptor superfamily member 21	182466	277857	187370	144591	232843	140600	185888	223227	117805	202590	150948	143509	65369.9	132607	140186	181442	169997	254730	102601	160503	140693	124296	87697.9	65375.5	114124	107222	167779	76744.2	89702.7	90855	303419	180236	234366	59547.1	50643.2	52990.5	38345	148514	98663.9	57660.1	21729.5	NaN	41333.7	NaN	299580	22147.2
O75533	O75533	SF3B1	Splicing factor 3B subunit 1	NaN	NaN	NaN	NaN	NaN	NaN	NaN	NaN	NaN	NaN	NaN	NaN	NaN	NaN	NaN	NaN	NaN	NaN	NaN	NaN	NaN	NaN	NaN	NaN	NaN	NaN	NaN	NaN	NaN	NaN	NaN	NaN	NaN	NaN	NaN	NaN	NaN	NaN	NaN	NaN	NaN	NaN	NaN	NaN	NaN	NaN
O75563	O75563	SKAP2	Src kinase-associated phosphoprotein 2	NaN	NaN	NaN	NaN	NaN	NaN	NaN	NaN	NaN	NaN	NaN	NaN	NaN	NaN	NaN	NaN	NaN	NaN	NaN	NaN	NaN	NaN	NaN	NaN	NaN	NaN	NaN	NaN	NaN	NaN	NaN	NaN	NaN	NaN	NaN	NaN	NaN	NaN	NaN	NaN	NaN	188156	NaN	NaN	NaN	NaN
O75594	O75594	PGLYRP1	Peptidoglycan recognition protein 1	NaN	NaN	NaN	NaN	NaN	NaN	NaN	NaN	NaN	NaN	6042.91	NaN	NaN	NaN	NaN	NaN	NaN	NaN	NaN	NaN	NaN	NaN	NaN	NaN	NaN	NaN	NaN	NaN	NaN	NaN	NaN	NaN	NaN	NaN	NaN	12519.9	17586.1	NaN	NaN	NaN	28022.8	90620.5	8596.68	32138.6	NaN	74880.1
O75608	O75608	LYPLA1	Acyl-protein thioesterase 1	NaN	NaN	NaN	NaN	NaN	NaN	NaN	NaN	NaN	NaN	NaN	NaN	NaN	NaN	NaN	NaN	NaN	NaN	NaN	NaN	NaN	NaN	NaN	NaN	NaN	NaN	NaN	NaN	NaN	NaN	NaN	NaN	NaN	514599	NaN	NaN	NaN	NaN	514.119	NaN	167376	90097.3	NaN	NaN	NaN	238.374
O75629	O75629	CREG1	Protein CREG1	NaN	17039.1	NaN	10370.1	4425.46	NaN	NaN	15511.9	NaN	6057.24	NaN	5672.95	NaN	NaN	NaN	NaN	4545.84	NaN	NaN	NaN	NaN	6875.48	NaN	NaN	7280.57	NaN	NaN	NaN	NaN	NaN	6268.46	5169.22	10602	NaN	NaN	NaN	NaN	NaN	NaN	NaN	NaN	NaN	NaN	NaN	NaN	NaN
O75636	O75636	FCN3	Ficolin-3	NaN	NaN	9266.2	34729.5	NaN	NaN	NaN	20536.5	46069.5	NaN	23949.5	28381.5	45681.5	114599	16685.5	27316.1	NaN	NaN	68143	NaN	NaN	28271.8	36710.9	32441.6	906.683	17716.8	29793.8	17348.4	49167.2	18221.4	19838.3	48401.6	19927	275930	25839.6	50364.9	230072	17650.1	61933.3	NaN	413540	20569.2	186073	41080	39580	222956
O75643	O75643	SNRNP200	U5 small nuclear ribonucleoprotein 200 kDa helicase	NaN	NaN	NaN	NaN	NaN	NaN	NaN	NaN	NaN	NaN	NaN	NaN	NaN	NaN	NaN	NaN	NaN	NaN	NaN	NaN	NaN	NaN	NaN	NaN	NaN	NaN	NaN	NaN	NaN	NaN	NaN	NaN	NaN	NaN	NaN	NaN	NaN	NaN	NaN	NaN	NaN	NaN	NaN	NaN	NaN	NaN
O75688	O75688	PPM1B	Protein phosphatase 1B	NaN	NaN	NaN	NaN	NaN	NaN	NaN	NaN	NaN	NaN	NaN	NaN	NaN	NaN	NaN	NaN	NaN	NaN	NaN	NaN	NaN	NaN	NaN	NaN	NaN	27323.4	NaN	NaN	NaN	NaN	NaN	NaN	NaN	NaN	NaN	NaN	NaN	NaN	NaN	NaN	730.281	6788.27	NaN	11920.8	NaN	NaN
O75695	O75695	RP2	Protein XRP2	NaN	NaN	NaN	NaN	NaN	NaN	NaN	NaN	NaN	NaN	NaN	NaN	0.314885	NaN	NaN	NaN	NaN	NaN	NaN	NaN	NaN	NaN	NaN	NaN	NaN	NaN	NaN	NaN	NaN	NaN	NaN	NaN	NaN	NaN	NaN	NaN	NaN	NaN	NaN	NaN	NaN	NaN	NaN	NaN	NaN	NaN
O75711	O75711	SCRG1	Scrapie-responsive protein 1	407876	442335	819884	639270	598641	1.30696e+06	1176104	532411	1.00024e+06	974844	366972	600875	399586	515444	619615	940455	836272	481911	324550	611789	4.07079e+06	668959	559275	798227	681933	448690	556776	410785	945209	756588	728908	456331	461043	198923	403917	462196	372887	1.38751e+06	763573	370474	302965	218252	313521	232249	793951	128356
O75752	O75752	B3GALNT1	UDP-GalNAc:beta-1,3-N-acetylgalactosaminyltransferase 1	59567.4	79092.8	73951.2	73667.3	139679	83045.2	83860.4	53279.2	181619	72336.6	69615.4	25947.6	66734.3	39817.2	58022.1	53081.2	43990.6	73850.8	NaN	92643.3	35689.6	53417.7	44055.8	39715.1	87019.6	39991.8	90144.6	69826.5	43926.4	122267	122574	22189.7	94227.8	535058	2000.13	45643.6	23057	10968.3	44685.4	218773	NaN	NaN	NaN	NaN	40973.6	16770.2
O75781	O75781	PALM	Paralemmin-1	49626	39825.4	29275.9	29632	42958.5	29654.5	32486.1	25930.3	9564.04	33752.5	30716.8	23671.7	10428.7	NaN	23892.5	28852.1	15258.6	43439.3	21779.1	31797.2	NaN	39796	30817.2	12287.7	13730.2	16355	23262.8	NaN	41553.4	16010.1	56836.3	22736.4	45400.1	NaN	29119	17854.1	NaN	22784.1	21936.2	19559	NaN	NaN	NaN	NaN	102534	NaN
O75787	O75787	ATP6AP2	Renin receptor	37283.4	46294.9	75017.7	194651	107113	78208.4	128429	71517.8	83219.3	129064	87109.5	47005	68305.8	23740.4	40379.4	46313.7	58464.1	40680.2	NaN	76956.3	NaN	15930.3	101786	43231.9	66242.5	63456.2	37004.9	62718.8	22938.9	13983.8	113143	48362.6	136553	38896.2	NaN	32224.1	22835.1	21576	51146.8	114099	102286	20481.6	141775	71682.6	29270.7	41028
O75821	O75821	EIF3G	Eukaryotic translation initiation factor 3 subunit G	NaN	NaN	NaN	NaN	NaN	NaN	NaN	NaN	NaN	NaN	NaN	NaN	NaN	NaN	NaN	21497.8	NaN	NaN	NaN	NaN	NaN	NaN	NaN	NaN	NaN	NaN	NaN	NaN	NaN	NaN	NaN	NaN	NaN	409.006	NaN	NaN	NaN	NaN	NaN	NaN	4907.44	9296.79	NaN	NaN	NaN	NaN
O75822	O75822	EIF3J	Eukaryotic translation initiation factor 3 subunit J	NaN	NaN	NaN	NaN	NaN	NaN	NaN	NaN	NaN	NaN	NaN	NaN	NaN	NaN	NaN	NaN	NaN	NaN	NaN	NaN	NaN	NaN	NaN	NaN	NaN	NaN	NaN	NaN	NaN	NaN	NaN	NaN	NaN	NaN	NaN	NaN	NaN	NaN	NaN	NaN	NaN	NaN	NaN	NaN	NaN	NaN
O75832	O75832	PSMD10	26S proteasome non-ATPase regulatory subunit 10	NaN	NaN	NaN	NaN	NaN	NaN	NaN	NaN	NaN	NaN	NaN	NaN	NaN	NaN	NaN	NaN	NaN	NaN	7792.65	NaN	NaN	NaN	NaN	NaN	NaN	NaN	NaN	NaN	NaN	NaN	NaN	NaN	NaN	5108.98	NaN	NaN	NaN	NaN	4300.77	NaN	2458.76	NaN	NaN	2521.05	NaN	NaN
O75874	O75874	IDH1	Isocitrate dehydrogenase [NADP] cytoplasmic	13322.7	11033.9	273.321	6868.12	30761	12861.8	23215.1	25784.3	31237.4	21303.5	26270.8	16120.8	25918.2	55726.7	7927.55	5742.85	15071.5	24490.9	18654.1	13908.7	NaN	136.623	17355.1	13077.2	NaN	19976.8	NaN	9616.17	5592.92	30894.6	15929	18923.1	12915.8	106736	73410	14864.1	16485	NaN	49164.7	15152.5	71666.2	106143	142836	160385	20812	137690
O75882	O75882	ATRN	Attractin	124791	124578	165348	135999	87357.2	89821.8	126338	100553	152504	100014	105561	98611.8	89870	135437	77553.6	98823.3	128474	134074	116279	131521	137753	79804.6	106530	92789.1	157403	101870	122137	101418	131507	166490	97059.7	124171	87084	103359	89100.6	117543	150451	121279	84340	82544.3	330443	145324	137293	178220	90127.2	135210
O75884	O75884	RBBP9	Serine hydrolase RBBP9	39193.8	NaN	NaN	11922.4	NaN	NaN	NaN	NaN	4175.08	NaN	NaN	NaN	NaN	NaN	NaN	7770.68	NaN	NaN	14804.4	NaN	NaN	NaN	27732.6	NaN	63526	NaN	NaN	NaN	NaN	NaN	NaN	NaN	NaN	NaN	23494.2	NaN	NaN	NaN	NaN	NaN	NaN	NaN	NaN	NaN	NaN	NaN
O75886	O75886;Q92783	STAM2;STAM	Signal transducing adapter molecule 2;Signal transducing adapter molecule 1	NaN	NaN	NaN	NaN	NaN	NaN	NaN	NaN	NaN	NaN	NaN	NaN	NaN	NaN	NaN	NaN	NaN	NaN	NaN	NaN	NaN	NaN	NaN	NaN	NaN	NaN	NaN	NaN	NaN	NaN	NaN	NaN	NaN	NaN	NaN	NaN	NaN	NaN	NaN	NaN	NaN	NaN	NaN	NaN	NaN	NaN
O75915	O75915	ARL6IP5	PRA1 family protein 3	NaN	NaN	NaN	NaN	NaN	NaN	NaN	NaN	NaN	NaN	NaN	NaN	NaN	NaN	NaN	NaN	NaN	NaN	NaN	NaN	NaN	NaN	NaN	NaN	NaN	NaN	NaN	NaN	NaN	NaN	NaN	NaN	NaN	NaN	NaN	NaN	NaN	NaN	NaN	NaN	NaN	8588.37	NaN	NaN	NaN	NaN
O75923	O75923	DYSF	Dysferlin	0.000139526	NaN	NaN	NaN	NaN	NaN	NaN	NaN	NaN	NaN	NaN	NaN	NaN	NaN	NaN	0.00189821	NaN	NaN	NaN	NaN	NaN	NaN	NaN	NaN	NaN	NaN	NaN	NaN	NaN	NaN	NaN	NaN	NaN	NaN	NaN	NaN	NaN	NaN	NaN	NaN	NaN	NaN	NaN	NaN	NaN	NaN
O75955	O75955	FLOT1	Flotillin-1	NaN	NaN	NaN	NaN	NaN	NaN	NaN	1081.44	NaN	NaN	NaN	NaN	NaN	NaN	NaN	NaN	NaN	NaN	8190.27	NaN	NaN	NaN	NaN	NaN	NaN	NaN	NaN	NaN	NaN	NaN	NaN	NaN	NaN	NaN	7372	NaN	NaN	NaN	2713.62	NaN	NaN	19023.8	NaN	NaN	NaN	NaN
O75973	O75973	C1QL1	C1q-related factor	0.0204973	NaN	NaN	NaN	1.82403	1	NaN	NaN	NaN	1.41466	NaN	NaN	NaN	NaN	1.35019	NaN	4.36846	NaN	NaN	NaN	NaN	NaN	NaN	NaN	NaN	1.41717	NaN	NaN	0.879891	NaN	3.28047	NaN	NaN	NaN	NaN	NaN	NaN	NaN	NaN	NaN	NaN	NaN	NaN	NaN	NaN	NaN
O75976	O75976	CPD	Carboxypeptidase D	2990.27	8129.77	NaN	7215.52	3184.19	NaN	NaN	5699.77	1114.36	1536.2	NaN	2572.99	1980.51	NaN	973.113	3337.24	1048.84	2426.94	NaN	4542.34	NaN	1607.19	3414.84	3083.1	1394.52	2046.56	7465.66	4402.24	NaN	NaN	8775.34	3319.64	9400.4	NaN	NaN	NaN	NaN	NaN	NaN	5620.24	NaN	2417.04	NaN	NaN	11950.5	NaN
O75995	O75995	SASH3	SAM and SH3 domain-containing protein 3	NaN	NaN	NaN	NaN	NaN	NaN	NaN	NaN	NaN	NaN	NaN	NaN	NaN	NaN	NaN	NaN	NaN	NaN	NaN	NaN	NaN	NaN	NaN	NaN	NaN	NaN	NaN	NaN	NaN	NaN	NaN	NaN	NaN	NaN	NaN	NaN	NaN	NaN	NaN	NaN	NaN	NaN	NaN	7456.79	NaN	NaN
O76003	O76003	GLRX3	Glutaredoxin-3	NaN	NaN	NaN	NaN	NaN	NaN	NaN	1.74263	NaN	NaN	NaN	NaN	NaN	NaN	NaN	NaN	NaN	NaN	0.759978	NaN	NaN	NaN	NaN	NaN	NaN	NaN	NaN	NaN	NaN	NaN	NaN	NaN	NaN	267.33	8.8427	NaN	NaN	NaN	0.853363	NaN	NaN	NaN	NaN	NaN	NaN	NaN
O76054	O76054	SEC14L2	SEC14-like protein 2	NaN	NaN	NaN	NaN	NaN	NaN	NaN	NaN	NaN	NaN	NaN	NaN	NaN	NaN	NaN	NaN	NaN	NaN	NaN	NaN	NaN	NaN	NaN	NaN	NaN	NaN	NaN	NaN	NaN	NaN	NaN	NaN	NaN	NaN	NaN	NaN	NaN	NaN	NaN	NaN	NaN	NaN	NaN	NaN	NaN	NaN
O76061	O76061	STC2	Stanniocalcin-2	8261.87	2124.22	24875.8	18236.5	15281.5	13538.4	11046.6	15411.2	25835.9	23355.2	NaN	6989.05	NaN	34687.4	12316.6	12568.5	18005.9	20769.4	3823.07	19516.3	NaN	16455.5	49461.1	1590.27	18709.5	10747.7	NaN	NaN	13164.5	9958.04	16933.8	7478.88	NaN	NaN	1940.66	3124.34	NaN	NaN	9800.2	11072.8	NaN	NaN	NaN	NaN	301967	4258.94
O76070	O76070	SNCG	Gamma-synuclein	3387.39	8980.74	NaN	7670.19	7312.89	13154.7	NaN	NaN	2992.28	7445.59	47164.1	NaN	NaN	NaN	NaN	5750.88	NaN	10142.5	NaN	4870.62	NaN	2383.34	3623.47	6163.25	0.752126	2957.1	3629.27	NaN	1706.53	NaN	9461.63	7159.22	7509.04	NaN	3666	2283.21	NaN	2043.3	8762.1	3492.2	NaN	NaN	NaN	NaN	13487	NaN
O76096	O76096	CST7	Cystatin-F	NaN	NaN	NaN	NaN	NaN	NaN	NaN	NaN	NaN	NaN	NaN	NaN	NaN	NaN	NaN	NaN	NaN	NaN	NaN	NaN	NaN	NaN	NaN	NaN	NaN	NaN	NaN	NaN	NaN	NaN	NaN	NaN	NaN	NaN	NaN	NaN	NaN	NaN	NaN	NaN	NaN	NaN	NaN	NaN	NaN	NaN
O94760	O94760	DDAH1	N(G),N(G)-dimethylarginine dimethylaminohydrolase 1	6981.79	64612.2	16935.4	26156.6	53306.4	41562	31420.9	45350	30750.5	45318.8	41754.3	30532.3	29720.6	43069.1	28026.7	33059.2	38023.6	58833.2	35763.1	38525.1	74183.2	30441.4	33707.8	20482.8	23993.6	13639.6	14723.4	27268.6	12397.3	29829	49478.9	33140.5	30169.2	NaN	21534.6	12954.6	28978	24741.5	33322.4	12940.9	NaN	NaN	NaN	NaN	28062.9	10363
O94766	O94766	B3GAT3	Galactosylgalactosylxylosylprotein 3-beta-glucuronosyltransferase 3	NaN	NaN	NaN	8163.84	9536.63	3898.54	NaN	NaN	NaN	13457.3	NaN	NaN	18014.9	NaN	61142.7	24624.7	NaN	10663.2	NaN	16402.5	NaN	46375	19413.9	NaN	9356.52	13368	58909.9	NaN	36490.6	NaN	16924.6	NaN	7080.07	NaN	NaN	11492.1	NaN	NaN	NaN	32396	NaN	NaN	NaN	NaN	NaN	30909.4
O94769	O94769	ECM2	Extracellular matrix protein 2	30107.5	54926.8	33734.4	73218.9	41153.3	42408	66947.9	27879.8	99296.6	54428.6	36508.5	12930.4	43642.5	58937.2	8660.64	49505.2	101245	38768.6	26663.3	60964.1	219431	12145.5	32942.8	47509.9	10190.6	91167.6	5770.62	38165.8	40188.1	49194.4	32475.5	31710.7	51198.4	45502.3	11133.4	31533.3	74635.5	38440.8	45760.6	66522.9	27030.6	34899.4	230721	59524.2	41860.8	NaN
O94772	O94772	LY6H	Lymphocyte antigen 6H	744447	1.3253e+06	826474	555820	973588	746342	932879	872255	411878	981864	494102	497804	310173	564743	649168	622956	483774	1.23405e+06	563512	777554	1824765	1.21548e+06	540261	455438	515067	606510	608426	302863	563580	721482	1.55988e+06	886061	1160072	230091	550104	298122	275581	524155	461444	641085	164295	73132.7	291383	145283	1.08554e+06	107197
O94779	O94779	CNTN5	Contactin-5	69725.6	24620.1	15735.4	NaN	21990.7	NaN	12651	NaN	NaN	9826.43	12607.9	5705.35	2436.85	11546	8498.23	4764.2	2412.67	7067.08	NaN	5034.31	NaN	7160.46	2.36407	NaN	32777.6	2745.52	2652.17	6005.32	6876	3916.74	27338.1	40790.1	27573.2	NaN	23141.6	NaN	NaN	175.259	NaN	20347.1	NaN	NaN	NaN	NaN	12655.8	NaN
O94804	O94804	STK10	Serine/threonine-protein kinase 10	NaN	NaN	NaN	NaN	NaN	NaN	NaN	NaN	NaN	NaN	NaN	NaN	NaN	NaN	NaN	NaN	NaN	NaN	NaN	NaN	NaN	NaN	NaN	NaN	NaN	NaN	NaN	NaN	NaN	NaN	NaN	NaN	NaN	NaN	NaN	NaN	NaN	NaN	NaN	NaN	NaN	NaN	NaN	NaN	NaN	NaN
O94819	O94819	KBTBD11	Kelch repeat and BTB domain-containing protein 11	NaN	NaN	NaN	NaN	NaN	NaN	NaN	NaN	NaN	NaN	NaN	NaN	NaN	NaN	NaN	NaN	NaN	NaN	NaN	NaN	NaN	NaN	NaN	NaN	NaN	NaN	NaN	NaN	NaN	NaN	NaN	NaN	NaN	NaN	NaN	NaN	NaN	NaN	NaN	NaN	NaN	NaN	NaN	NaN	NaN	NaN
O94832	O94832	MYO1D	Unconventional myosin-Id	NaN	6157.55	NaN	14894.2	NaN	8700.67	NaN	11368.3	NaN	14421.8	NaN	7907.04	NaN	NaN	2949.72	3561.81	12480.4	NaN	22578.5	NaN	NaN	NaN	NaN	NaN	36727.8	NaN	NaN	12089	NaN	NaN	18409.5	27212.3	NaN	50580	36213.5	2393.54	NaN	NaN	NaN	40225.1	NaN	13264.3	28926.8	NaN	4177.68	NaN
O94856	O94856	NFASC	Neurofascin	219559	324832	187344	207966	253694	205635	215122	198808	213421	205801	170346	159346	110944	176570	151768	137813	158928	222226	119487	218316	201218	101124	156906	90817.6	150495	174367	227748	154911	70468.7	87129.7	329443	201071	226707	87326.4	35004.2	70359	54040.8	142120	108930	84448.9	68533.8	33620.9	42464.5	11992.3	86614	13551.1
O94903	O94903	PLPBP	Pyridoxal phosphate homeostasis protein	NaN	NaN	NaN	NaN	NaN	NaN	NaN	NaN	NaN	NaN	NaN	NaN	NaN	NaN	NaN	NaN	NaN	NaN	NaN	NaN	NaN	NaN	NaN	NaN	NaN	NaN	NaN	NaN	NaN	NaN	NaN	NaN	NaN	NaN	22413.8	NaN	NaN	NaN	13030	NaN	NaN	NaN	27786.8	NaN	NaN	63316
O94910	O94910	ADGRL1	Adhesion G protein-coupled receptor L1	533610	843389	544366	578275	646548	548592	543389	477616	382298	581534	424598	448442	182801	439410	374820	455034	315990	675491	335266	454281	1.19399e+06	306161	243724	189644	306312	399770	594614	385210	197652	241858	608678	450604	430775	173374	126101	186900	144145	371222	278831	95800.4	145193	NaN	362103	65700.9	518647	37546.8
O94919	O94919	ENDOD1	Endonuclease domain-containing 1 protein	163968	208431	165981	134011	117051	123567	173805	113532	125633	136086	95337.3	128919	79223	106705	116126	102740	99932.3	145107	79831.5	116923	174326	148751	77452.9	69628.6	106831	88148.2	191225	90587.3	74028.2	69152.6	170363	159555	165569	50018.5	34161.6	65249.4	47909	132683	73279.8	62257.3	42919.8	23187.2	64153	13137.3	91925.8	41777.1
O94973	O94973	AP2A2	AP-2 complex subunit alpha-2	NaN	NaN	NaN	NaN	NaN	NaN	NaN	NaN	NaN	NaN	NaN	NaN	NaN	NaN	NaN	NaN	NaN	NaN	NaN	NaN	NaN	NaN	NaN	NaN	NaN	NaN	NaN	NaN	NaN	NaN	NaN	NaN	NaN	NaN	NaN	NaN	NaN	NaN	NaN	NaN	NaN	NaN	NaN	NaN	NaN	NaN
O94985	O94985	CLSTN1	Calsyntenin-1	1.43737e+06	1.39117e+06	1.78636e+06	1.30438e+06	2.31605e+06	1.57315e+06	1.38715e+06	1.33013e+06	1.1528e+06	1.34325e+06	1.38915e+06	1598849	978166	1.50887e+06	1.56409e+06	1.235e+06	1.69696e+06	2.09224e+06	1.02936e+06	1.85597e+06	2.8378e+06	1.81465e+06	1.46141e+06	919210	1.99748e+06	1.7906e+06	1.79441e+06	1.25767e+06	1.23056e+06	1.40544e+06	2.23978e+06	1.03344e+06	1.31183e+06	376942	200074	412362	327193	403558	710845	533475	185341	61321.4	195893	93857.1	587851	91984.6
O94991	O94991	SLITRK5	SLIT and NTRK-like protein 5	32811.1	19746.9	18903.2	35491.9	11775.7	20750.8	22849.9	28452.6	29826	32912.9	36113.1	12916.7	10468.6	32825.5	14577.9	15659.4	32163	20963.9	34307.4	33215.3	NaN	16041.2	13907.4	11872.8	12651.5	10559	43436.1	27183	NaN	2435.48	36204.3	28531.1	30055.6	9577.88	NaN	5163.3	NaN	17428	26074.4	9405.01	NaN	NaN	NaN	NaN	10604.8	NaN
O95158	O95158	NXPH4	Neurexophilin-4	190149	229661	276735	176427	146004	256231	329011	92691.6	174056	256241	105225	252776	178834	216657	138753	169895	192769	228434	139439	237138	2.23532e+06	129118	370337	183492	323604	182883	361705	196734	240370	140693	207432	121365	185621	NaN	49435.8	55627.5	90574.5	100725	66799.8	45922.2	43253.3	NaN	NaN	13652.8	66563.9	28523.9
O95185	O95185	UNC5C	Netrin receptor UNC5C	139106	82570.5	156839	68194.2	80128.6	76505.9	36873.5	77437.5	56428.6	68608.8	40979.9	60145.7	43762.8	69755	47077.2	50540.9	19398.2	72135.9	162434	64059.7	25000.3	51470.8	148.741	34019.4	10970.2	54909.1	95440.5	34998.9	55424	72341.4	75238.9	89424	77042.8	NaN	68459.7	38220.5	20499.6	20952.2	64530.1	29047.2	NaN	NaN	103.264	NaN	32674.2	NaN
O95196	O95196	CSPG5	Chondroitin sulfate proteoglycan 5	688765	1.0434e+06	665694	467304	913230	614690	509482	669407	364600	515029	536461	596743	404020	410544	583860	476953	440510	1.03162e+06	628859	608060	468266	931710	661082	511298	933756	572133	1506513	489634	600088	492576	1.21329e+06	647821	605640	153227	232187	254686	143919	337181	451675	205205	48247.3	NaN	122565	28222.5	569356	27885.7
O95197	O95197	RTN3	Reticulon-3	NaN	NaN	NaN	NaN	NaN	NaN	NaN	NaN	NaN	NaN	52412.2	NaN	NaN	NaN	NaN	NaN	NaN	NaN	NaN	NaN	NaN	NaN	NaN	NaN	NaN	NaN	NaN	NaN	NaN	NaN	NaN	NaN	NaN	NaN	12639	NaN	NaN	NaN	NaN	NaN	6281.79	NaN	NaN	NaN	NaN	NaN
O95206	O95206	PCDH8	Protocadherin-8	NaN	19156.3	0.70293	2786.11	10037.5	8091.49	3180.13	18943.6	NaN	9019.57	9626.54	NaN	NaN	1505.31	4795.94	13604.4	3527.96	18814.6	NaN	16314.2	NaN	5819.56	4215.61	2855.95	1.01984	5458.44	10512.5	8666.88	18803.3	5932.7	28380.4	7301.63	19928.6	NaN	NaN	6787.87	12425.3	9978.3	11600.1	3503.87	NaN	NaN	NaN	NaN	4904.76	NaN
O95210	O95210	STBD1	Starch-binding domain-containing protein 1	NaN	NaN	NaN	NaN	NaN	NaN	NaN	NaN	NaN	NaN	NaN	NaN	NaN	NaN	NaN	NaN	NaN	NaN	NaN	NaN	NaN	NaN	NaN	NaN	NaN	NaN	NaN	NaN	NaN	NaN	NaN	NaN	NaN	NaN	NaN	NaN	NaN	NaN	NaN	NaN	NaN	NaN	NaN	NaN	NaN	NaN
O95319	O95319	CELF2	CUGBP Elav-like family member 2	NaN	NaN	NaN	NaN	NaN	NaN	NaN	NaN	NaN	NaN	NaN	NaN	NaN	NaN	NaN	NaN	NaN	NaN	NaN	NaN	NaN	NaN	NaN	NaN	NaN	NaN	NaN	NaN	NaN	NaN	NaN	NaN	NaN	NaN	NaN	NaN	NaN	NaN	NaN	NaN	NaN	NaN	NaN	NaN	NaN	NaN
O95336	O95336	PGLS	6-phosphogluconolactonase	18394	7421.01	13566.8	10273.6	15111.3	21209.2	NaN	18672.1	15211.7	8007.04	13352	5953.04	6695.59	828.485	10441.7	2608.18	589.076	4326.93	8712.5	4433.87	NaN	5116.95	4786.1	4371.44	7698.21	3365.33	3381.05	4440.11	8312.28	4332.3	9260.26	7258.63	13109.1	33717.2	23125.2	14908.2	NaN	3009.42	13882.2	5076.19	57467.3	72276.2	31470.3	62062.8	11656.2	50736.6
O95352	O95352	ATG7	Ubiquitin-like modifier-activating enzyme ATG7	NaN	NaN	NaN	NaN	NaN	NaN	NaN	NaN	NaN	NaN	NaN	NaN	NaN	NaN	NaN	NaN	NaN	NaN	NaN	NaN	NaN	2209.61	NaN	NaN	NaN	NaN	NaN	NaN	NaN	NaN	NaN	NaN	NaN	NaN	NaN	NaN	NaN	NaN	NaN	NaN	NaN	NaN	NaN	NaN	NaN	NaN
O95372	O95372	LYPLA2	Acyl-protein thioesterase 2	NaN	NaN	NaN	NaN	NaN	NaN	NaN	NaN	NaN	NaN	NaN	NaN	NaN	NaN	NaN	NaN	NaN	NaN	NaN	NaN	NaN	NaN	NaN	NaN	NaN	NaN	NaN	NaN	NaN	NaN	NaN	NaN	NaN	NaN	NaN	NaN	NaN	NaN	NaN	NaN	NaN	1	NaN	NaN	NaN	NaN
O95373	O95373	IPO7	Importin-7	NaN	NaN	NaN	NaN	NaN	NaN	NaN	5397.63	NaN	NaN	NaN	NaN	NaN	NaN	NaN	NaN	NaN	NaN	NaN	NaN	NaN	NaN	NaN	NaN	NaN	NaN	NaN	NaN	NaN	NaN	NaN	NaN	NaN	NaN	2694.54	NaN	NaN	NaN	NaN	NaN	NaN	NaN	NaN	NaN	NaN	NaN
O95390	O95390	GDF11	Growth/differentiation factor 11	12314.9	52591.2	18758.6	29114.9	65565.5	50303.2	35273.9	56229.6	41317.2	47820.2	28765.3	39775.4	36185	49805.2	44941.2	31056.9	36405.6	48911.1	31600.9	80493.2	168466	26539.1	37710.3	30453.4	26666.8	57108.2	69527.5	28718.9	30561.5	38749.4	27685.7	32043.3	40319.9	NaN	8227.58	22179.5	NaN	11256.3	30239.4	16507.8	NaN	NaN	NaN	NaN	62958.6	20012.6
O95407	O95407	TNFRSF6B	Tumor necrosis factor receptor superfamily member 6B	NaN	NaN	NaN	NaN	NaN	NaN	NaN	NaN	NaN	1.26311	NaN	NaN	NaN	NaN	NaN	NaN	NaN	NaN	NaN	NaN	NaN	NaN	NaN	NaN	NaN	NaN	NaN	NaN	1.33466	NaN	NaN	NaN	NaN	NaN	NaN	1.08681	NaN	NaN	NaN	NaN	NaN	NaN	NaN	14.2843	NaN	NaN
O95425	O95425	SVIL	Supervillin	NaN	NaN	NaN	NaN	NaN	NaN	NaN	NaN	NaN	NaN	NaN	NaN	NaN	NaN	NaN	NaN	NaN	NaN	NaN	NaN	NaN	NaN	NaN	NaN	NaN	NaN	NaN	NaN	NaN	NaN	NaN	NaN	NaN	NaN	NaN	NaN	NaN	NaN	NaN	NaN	NaN	NaN	NaN	NaN	NaN	NaN
O95428	O95428	PAPLN	Papilin	161.376	4848.07	921.598	9494.83	13569.9	6102.82	6054.13	8143.88	7233.97	15322	10984.1	8566.73	6581.65	10.9415	4409.25	7096.62	4513.75	7413.48	8515.75	12170.5	NaN	4324.31	3421.33	4695.05	408.321	7114.26	5524.99	2745.68	5422.19	3452.61	7376.97	7332.12	5745.81	2446.2	4891.95	7178.05	6521.86	8366.91	5097.03	8332.9	6359.9	4637.6	NaN	8948.51	11665.2	NaN
O95433	O95433	AHSA1	Activator of 90 kDa heat shock protein ATPase homolog 1	NaN	NaN	NaN	NaN	NaN	NaN	NaN	NaN	NaN	NaN	NaN	NaN	NaN	NaN	NaN	NaN	NaN	NaN	NaN	NaN	NaN	NaN	NaN	NaN	NaN	NaN	NaN	NaN	NaN	NaN	NaN	NaN	NaN	1797.65	NaN	NaN	NaN	NaN	NaN	NaN	NaN	NaN	NaN	5461.12	NaN	NaN
O95445	O95445	APOM	Apolipoprotein M	50700.6	22111.4	49854.2	53023.6	106522	74911.2	40907.8	101455	78257	69691	73011.7	57013.4	71179.7	103691	63283.2	35087.9	39573.5	86961.5	132405	87511.4	142069	47533.2	60754.2	95110.2	61762.2	64909.1	27568.6	78423.5	35546.4	159962	48999	38912.3	45210.8	310844	224040	181819	225627	64462.3	204036	58086.6	724021	815738	342685	591284	289020	372280
O95450	O95450	ADAMTS2	A disintegrin and metalloproteinase with thrombospondin motifs 2	NaN	NaN	NaN	NaN	3858.2	NaN	NaN	8581.05	NaN	8048.12	NaN	NaN	10553.8	NaN	NaN	NaN	NaN	NaN	NaN	33169.9	NaN	NaN	NaN	25353.4	NaN	3830.8	NaN	NaN	NaN	NaN	NaN	NaN	33556.4	38284.2	50874.2	15749	NaN	NaN	23548.5	12201.9	283686	49324.6	213961	26783.5	NaN	62824.6
O95466	O95466	FMNL1	Formin-like protein 1	NaN	NaN	NaN	NaN	NaN	NaN	NaN	NaN	NaN	NaN	NaN	NaN	NaN	NaN	NaN	NaN	NaN	NaN	NaN	NaN	NaN	NaN	NaN	NaN	NaN	NaN	NaN	NaN	NaN	NaN	NaN	NaN	NaN	NaN	NaN	NaN	NaN	NaN	NaN	NaN	NaN	4523.41	NaN	NaN	NaN	1136.33
O95467	O95467	GNAS	Neuroendocrine secretory protein 55	NaN	NaN	NaN	NaN	NaN	NaN	NaN	NaN	NaN	1.54586	NaN	NaN	NaN	1	NaN	NaN	NaN	NaN	NaN	NaN	NaN	NaN	NaN	NaN	NaN	NaN	NaN	NaN	NaN	NaN	NaN	NaN	NaN	NaN	NaN	NaN	NaN	NaN	NaN	NaN	NaN	NaN	NaN	NaN	NaN	NaN
O95479	O95479	H6PD	GDH/6PGL endoplasmic bifunctional protein	NaN	NaN	NaN	NaN	NaN	NaN	NaN	NaN	NaN	NaN	NaN	NaN	NaN	NaN	NaN	NaN	NaN	NaN	NaN	NaN	NaN	NaN	NaN	NaN	NaN	NaN	NaN	NaN	1.20499	NaN	NaN	NaN	NaN	NaN	NaN	NaN	NaN	NaN	NaN	NaN	NaN	NaN	NaN	NaN	NaN	NaN
O95490	O95490	ADGRL2	Adhesion G protein-coupled receptor L2	2413.85	5632.93	NaN	NaN	5946.89	6697.73	0.915073	NaN	NaN	5566.88	0.530168	NaN	NaN	0.640716	1762.32	14635	NaN	3228.02	NaN	2458.63	NaN	3911.85	NaN	NaN	NaN	1856.39	0.698774	NaN	1108.61	NaN	5737.87	17304.1	3410.26	NaN	NaN	2109	NaN	NaN	4377.19	NaN	4033.73	NaN	NaN	NaN	NaN	NaN
O95497	O95497	VNN1	Pantetheinase	NaN	5409.44	NaN	28278.6	NaN	11336.5	NaN	NaN	44034.6	NaN	1718.17	20459.5	13071.3	70012.6	19542.6	NaN	NaN	NaN	NaN	NaN	NaN	39601.7	14394.3	NaN	NaN	17763.5	NaN	4249.38	4767.02	18621.7	NaN	NaN	NaN	22650.5	31843.7	10797.8	NaN	9302.08	22385.2	NaN	25803.2	29365.9	14448.5	23878.9	17627.2	13263.1
O95498	O95498	VNN2	Pantetheine hydrolase VNN2	NaN	NaN	NaN	NaN	NaN	NaN	NaN	NaN	NaN	NaN	NaN	NaN	NaN	NaN	NaN	NaN	NaN	NaN	NaN	15870	NaN	NaN	NaN	NaN	NaN	NaN	NaN	NaN	NaN	NaN	NaN	NaN	NaN	NaN	NaN	NaN	NaN	NaN	31245.4	NaN	NaN	NaN	NaN	39752	NaN	NaN
O95502	O95502	NPTXR	Neuronal pentraxin receptor	916350	1.96259e+06	1012205	1.11621e+06	1.19304e+06	730493	1.39058e+06	1.61684e+06	723885	1.54959e+06	1.34458e+06	722125	431302	952552	779934	951829	780464	2.12013e+06	608911	1.4074e+06	1553525	626377	845923	410540	957284	1.02065e+06	907223	698750	359568	452289	2.36853e+06	1.32469e+06	1.43821e+06	238631	261728	300139	255085	709765	759419	436109	140487	24860	213745	50392.2	381117	76695.5
O95544	O95544	NADK	NAD kinase	NaN	NaN	NaN	NaN	NaN	NaN	NaN	NaN	NaN	NaN	NaN	NaN	NaN	NaN	NaN	NaN	NaN	NaN	NaN	NaN	NaN	NaN	NaN	NaN	NaN	NaN	NaN	NaN	NaN	NaN	NaN	NaN	NaN	NaN	NaN	NaN	NaN	NaN	NaN	NaN	NaN	NaN	NaN	NaN	NaN	2409.62
O95571	O95571	ETHE1	Persulfide dioxygenase ETHE1, mitochondrial	NaN	NaN	NaN	NaN	NaN	NaN	NaN	NaN	NaN	NaN	NaN	NaN	NaN	NaN	NaN	NaN	NaN	NaN	NaN	NaN	NaN	NaN	NaN	NaN	NaN	NaN	NaN	NaN	NaN	NaN	NaN	NaN	NaN	NaN	NaN	NaN	NaN	NaN	NaN	NaN	NaN	12307.4	NaN	NaN	NaN	NaN
O95633	O95633	FSTL3	Follistatin-related protein 3	32273.6	31286.9	5742.36	12865.3	14962.9	20545	26102.5	8861.85	13423.1	24080.6	10152	23449.6	25643.4	922.468	18945.9	11803	13549.9	17943.8	10866.1	17132.9	31383.2	53714	23075.2	21160.6	14922.3	11963.1	9448.77	14478.5	21541.8	16538.6	20923.5	17979.1	15636.6	10908.6	13450.9	15197.1	18409.2	10838.5	10919.9	52534.1	17386.1	28746.9	53284.7	50885.6	47074.4	30416.6
O95747	O95747	OXSR1	Serine/threonine-protein kinase OSR1	NaN	NaN	NaN	NaN	NaN	NaN	NaN	2749.29	NaN	NaN	NaN	NaN	NaN	0.541828	NaN	NaN	NaN	NaN	NaN	NaN	NaN	1575.36	NaN	NaN	NaN	NaN	NaN	NaN	NaN	NaN	NaN	NaN	NaN	NaN	785.91	NaN	NaN	NaN	124.727	NaN	NaN	NaN	NaN	NaN	NaN	16708.6
O95782	O95782	AP2A1	AP-2 complex subunit alpha-1	NaN	NaN	NaN	22151.1	8294.29	NaN	NaN	9982.9	NaN	NaN	20169.2	NaN	NaN	NaN	NaN	NaN	NaN	NaN	21595.1	NaN	NaN	NaN	NaN	NaN	6342.02	NaN	NaN	NaN	NaN	NaN	NaN	NaN	NaN	7583.06	67646	2392.63	NaN	NaN	7106.82	NaN	5484.28	NaN	NaN	9366.21	4385.57	57418.8
O95831	O95831	AIFM1	Apoptosis-inducing factor 1, mitochondrial	NaN	NaN	NaN	NaN	NaN	NaN	NaN	NaN	NaN	NaN	NaN	NaN	NaN	NaN	NaN	NaN	NaN	NaN	NaN	NaN	NaN	NaN	NaN	NaN	NaN	NaN	NaN	NaN	NaN	NaN	NaN	NaN	NaN	NaN	NaN	NaN	NaN	NaN	NaN	NaN	NaN	NaN	NaN	NaN	NaN	NaN
O95834	O95834	EML2	Echinoderm microtubule-associated protein-like 2	NaN	NaN	NaN	NaN	NaN	NaN	NaN	NaN	NaN	NaN	NaN	NaN	NaN	NaN	NaN	NaN	NaN	NaN	NaN	NaN	NaN	NaN	NaN	NaN	NaN	NaN	NaN	NaN	NaN	NaN	NaN	NaN	NaN	NaN	125827	NaN	NaN	NaN	NaN	NaN	NaN	NaN	NaN	NaN	NaN	NaN
O95861	O95861	BPNT1	3'(2'),5'-bisphosphate nucleotidase 1	NaN	NaN	NaN	NaN	NaN	NaN	NaN	NaN	NaN	NaN	NaN	NaN	NaN	NaN	NaN	NaN	NaN	NaN	NaN	NaN	NaN	NaN	NaN	NaN	NaN	NaN	NaN	NaN	NaN	NaN	NaN	NaN	NaN	NaN	NaN	NaN	NaN	NaN	NaN	NaN	NaN	NaN	NaN	NaN	NaN	NaN
O95865	O95865	DDAH2	Putative hydrolase DDAH2	NaN	35784.6	9244.03	12180.2	17215.2	15013.7	27528.2	48311.4	NaN	12419.1	13219.1	15544.6	8209.76	14181.1	15986.3	13515.6	12344.7	28298.7	87457.9	17093	56536.5	NaN	14605.9	7476.21	264.736	NaN	NaN	7967.58	8886.2	14298.3	17109	6332.2	14980.6	7024.64	21330.4	5142.72	NaN	5941.95	17751.4	NaN	NaN	NaN	1413.19	13070.8	12827.3	NaN
O95881	O95881	TXNDC12	Thioredoxin domain-containing protein 12	NaN	NaN	NaN	NaN	NaN	NaN	NaN	NaN	NaN	NaN	0.989231	NaN	NaN	NaN	NaN	NaN	NaN	NaN	NaN	NaN	NaN	NaN	NaN	NaN	NaN	NaN	NaN	NaN	NaN	NaN	NaN	NaN	NaN	1.20627	NaN	NaN	NaN	NaN	NaN	NaN	1.28526	1.37726	NaN	NaN	NaN	NaN
O95897	O95897	OLFM2	Noelin-2	82629.3	NaN	NaN	2104597	220661	44739.1	NaN	145120	NaN	238341	NaN	NaN	377244	17.4738	349564	1.10217e+06	149672	NaN	242701	70957.1	395880	NaN	78553.8	5744.13	16.572	17384.7	NaN	782943	NaN	43528.3	NaN	NaN	NaN	1.84069e+06	NaN	NaN	NaN	896722	77106.1	128029	NaN	NaN	NaN	176351	NaN	643711
O95965	O95965	ITGBL1	Integrin beta-like protein 1	11011.1	15312.7	6019.16	10403.6	10282.1	9134.61	11520.3	9923.42	5901.16	8656.28	1850.12	12031.1	2858.11	3258.61	5994.53	3921.54	12630.8	9381.67	8237.51	5719.89	15076.5	6345.1	10906	7031	4145.79	11426	7122.65	8149.09	1888.73	7768.14	15463.2	11394.4	3065.28	NaN	NaN	4810.99	NaN	6536.42	2590.47	NaN	NaN	NaN	NaN	NaN	NaN	NaN
O95967	O95967	EFEMP2	EGF-containing fibulin-like extracellular matrix protein 2	85245.9	121343	87620.1	106255	158721	143211	95022.4	93644.2	108998	171039	93876.7	93622.1	103963	77755	90687.8	107561	125190	122400	82882.2	129538	90527.7	92757.3	104256	89140	98125.4	127762	94187.9	68401.9	115127	107782	137668	125286	96021.6	42953.9	41495.8	66655.2	62530.5	43808.5	52081.8	92341.1	69184.9	41547.8	58807.2	52301.6	78931.3	40796.4
O95970	O95970	LGI1	Leucine-rich glioma-inactivated protein 1	NaN	15980.9	NaN	6278.61	11878.1	9751.69	NaN	NaN	16616.2	8079.32	NaN	7553.07	14303.5	9142.4	11118.3	NaN	12003.2	11979.8	NaN	15014.2	NaN	15654.9	15932.1	11738.6	14182.1	12369.2	3625.66	8946.87	13516.6	13964.2	NaN	3987.62	10500.2	NaN	NaN	12545.3	3231.14	NaN	5946.61	13600	30841.5	19512.6	25875.3	NaN	NaN	635.081
O95980	O95980	RECK	Reversion-inducing cysteine-rich protein with Kazal motifs	NaN	NaN	NaN	3420.75	NaN	452.959	11014.2	NaN	NaN	NaN	NaN	NaN	NaN	NaN	NaN	NaN	NaN	5943.63	NaN	3065.2	NaN	15230.3	NaN	NaN	NaN	NaN	NaN	24612.2	47574.4	NaN	43.8303	NaN	NaN	NaN	NaN	NaN	NaN	NaN	NaN	NaN	NaN	NaN	NaN	NaN	NaN	18003.7
O95989	O95989	NUDT3	Diphosphoinositol polyphosphate phosphohydrolase 1	NaN	NaN	NaN	NaN	NaN	3473.24	NaN	NaN	NaN	4473.21	NaN	NaN	NaN	1.94685	NaN	6376.98	NaN	NaN	NaN	NaN	NaN	21346.5	NaN	NaN	NaN	NaN	5444.35	NaN	62989.1	8253.45	66715.8	NaN	NaN	107595	18685.2	55855.3	NaN	NaN	24909.3	NaN	85201.6	1894.44	NaN	NaN	NaN	33720
O95998	O95998	IL18BP	Interleukin-18-binding protein	178822	NaN	9077.4	191054	33200.3	14702.9	83960.3	273641	100765	183876	104642	168870	91521.6	6331.38	152538	283150	NaN	95400.8	60656.2	NaN	NaN	139428	68542.3	142503	403883	559804	74215.3	220940	65890.5	397001	138770	160461	186076	26615.7	143462	137182	89638.2	NaN	193499	143885	62847.8	43274.5	238429	106821	96389.5	430078
O96019	O96019	ACTL6A	Actin-like protein 6A	NaN	NaN	NaN	NaN	NaN	NaN	NaN	NaN	NaN	NaN	NaN	NaN	NaN	NaN	NaN	NaN	NaN	NaN	NaN	NaN	NaN	NaN	NaN	NaN	NaN	NaN	NaN	NaN	NaN	NaN	NaN	NaN	NaN	8979.05	NaN	NaN	NaN	NaN	NaN	NaN	NaN	NaN	NaN	NaN	NaN	11292.5
P00167	P00167	CYB5A	Cytochrome b5	NaN	NaN	NaN	NaN	NaN	NaN	NaN	50354.7	18741.5	NaN	NaN	NaN	NaN	NaN	NaN	NaN	NaN	NaN	31188	NaN	NaN	NaN	NaN	NaN	NaN	NaN	NaN	NaN	NaN	NaN	NaN	NaN	NaN	NaN	14505.7	NaN	NaN	NaN	10097.7	NaN	NaN	22518.5	NaN	NaN	NaN	NaN
P00325	P00325	ADH1B	All-trans-retinol dehydrogenase [NAD(+)] ADH1B	NaN	NaN	NaN	NaN	NaN	NaN	NaN	NaN	1796.82	NaN	NaN	NaN	NaN	17842.8	NaN	NaN	NaN	NaN	NaN	NaN	NaN	NaN	NaN	NaN	NaN	NaN	NaN	NaN	NaN	NaN	NaN	NaN	NaN	NaN	58118	NaN	NaN	NaN	NaN	NaN	NaN	NaN	NaN	NaN	NaN	NaN
P00338	P00338	LDHA	L-lactate dehydrogenase A chain	383392	413058	360315	279373	679776	414870	376813	418739	390145	216949	443991	288312	325698	338843	220227	265828	297076	242427	608804	246124	590478	473894	350370	283817	404937	169966	169651	204162	257021	271684	498157	351592	443610	672644	1.24423e+06	437632	301791	239728	522264	299038	594117	940293	684783	1.19955e+06	500660	937940
P00352	P00352	ALDH1A1	Aldehyde dehydrogenase 1A1	12559.5	19109.8	NaN	30299.1	9402.18	NaN	8745.81	231735	147021	57103.3	5224.8	NaN	NaN	80002.9	22616.1	15563.8	NaN	52373	234072	NaN	NaN	19802.1	12003.4	44269.5	128095	NaN	NaN	10701.3	NaN	NaN	10347.6	85094.6	31164.9	22709.7	172079	13758.2	NaN	NaN	105711	NaN	80832.1	31199.1	60809.8	58505	34255	86484.9
P00367	P00367	GLUD1	Glutamate dehydrogenase 1, mitochondrial	NaN	NaN	NaN	NaN	NaN	NaN	NaN	NaN	NaN	NaN	NaN	NaN	NaN	NaN	NaN	NaN	NaN	NaN	NaN	NaN	NaN	NaN	NaN	NaN	NaN	NaN	NaN	NaN	NaN	NaN	NaN	4862.73	NaN	19539.4	18064.2	9703.94	14876.8	NaN	257793	NaN	45830.2	29486.8	NaN	27337.1	NaN	48654.7
P00390	P00390	GSR	Glutathione reductase, mitochondrial	72106.3	44633.8	34130.7	36293.5	44455.1	41256.7	32843.7	79305.4	42692.9	23823.8	40783.7	44991.4	28239.5	59413.8	32219.6	38250.8	34905.6	34548.1	106202	16574.5	NaN	52900.4	40861.5	23230.3	33506.6	22865.4	59825.9	20052	52914.4	30785.1	38554.6	191762	37323.3	75612.6	48847.6	32458.1	16568.2	31321.2	33088.1	23999.4	59627.2	45670.2	34808.3	62919.7	47266.7	62180
P00441	P00441	SOD1	Superoxide dismutase [Cu-Zn]	1551369	2.13542e+06	1609430	1459726	1.93757e+06	2.08526e+06	2.48375e+06	1.76804e+06	1.6415e+06	1.72415e+06	1.34242e+06	1.64164e+06	1.06382e+06	1.41539e+06	1.34973e+06	1562609	1.33276e+06	1722024	1.61444e+06	1.62172e+06	7.61739e+06	1.9845e+06	1.27807e+06	1.10137e+06	1.21074e+06	861434	2.35794e+06	959140	1.70557e+06	659407	1.73104e+06	1.56746e+06	1.48585e+06	697322	1113098	724843	586314	1.28283e+06	959223	599596	420402	334176	1.07394e+06	292194	2.57098e+06	372598
P00450	P00450	CP	Ceruloplasmin	3.8774e+06	1621280	4.03931e+06	2.40773e+06	2.0799e+06	1.70705e+06	2.90068e+06	2115288	3045268	1.6779e+06	1.99293e+06	3.07386e+06	3.89531e+06	1.58499e+06	1.81431e+06	3.41593e+06	3.10876e+06	1.25494e+06	2562682	2280809	4.46353e+06	2.29893e+06	3.44332e+06	3083938	3.03424e+06	1.25233e+06	2.71563e+06	4392749	5061154	3.54711e+06	1.53307e+06	2.05453e+06	1.54877e+06	6.24607e+06	2.73184e+06	3.13395e+06	4214274	3811570	1.78456e+06	2.91302e+06	8357370	9848837	6.47213e+06	7.81933e+06	3.08873e+06	5916580
P00488	P00488	F13A1	Coagulation factor XIII A chain	20981.9	17141.9	NaN	6100.26	18277.2	3890.1	13002.6	21041.1	25909.2	14593.4	12427.1	15964.7	16577.6	17151.3	9864.64	8546.49	7481.73	17541.3	24402.9	14133.5	NaN	8442.33	11372.1	16829.9	12328.9	4309.96	6604.27	1710.48	25181.6	32804.9	10937.9	19950.9	41505.6	78460.7	45506.8	11666.3	26585.6	23451.3	105380	27279.2	52863.5	111773	32117.6	48280.2	25275.4	37412.2
P00491	P00491	PNP	Purine nucleoside phosphorylase	NaN	45254.3	NaN	NaN	NaN	NaN	NaN	192734	76259.6	NaN	19408.2	NaN	NaN	45233.9	1272.65	4661.69	NaN	NaN	177712	NaN	NaN	NaN	NaN	4494.94	NaN	2243.93	NaN	NaN	NaN	5622.8	NaN	5900.45	4172.7	22438.5	155276	17130.2	19937.8	1753.33	57323.8	45697	38774.5	60999	25123.7	27853.1	NaN	28306.4
P00492	P00492	HPRT1	Hypoxanthine-guanine phosphoribosyltransferase	12256.1	28069.2	21641.5	21918.5	38640.2	21480.9	18097.4	91454	37592.1	20256.3	26497.7	19468.5	14681.2	31262.7	23501.3	17428.8	13372.6	24058.3	95700.2	12646.3	15.7419	27933.9	15025.8	7383.47	9356.35	13179.5	31294.5	4218.2	6684.67	10928.5	25686.8	23988.7	15323.5	30475	53841.5	10344.5	14833.2	6356.82	40565.1	6283.4	28706.7	34985.2	9767.07	17549.2	31303.2	19432
P00505	P00505	GOT2	Aspartate aminotransferase, mitochondrial	65457	76905	76259.4	46596.7	60622.3	36749.2	34614.3	63949.6	66351.6	48257.6	32609.9	28785.1	16096.4	56335	26255.9	24745.6	34953.2	42640	127194	38749.4	27836.2	31620.2	30483.7	23040	19400.8	27021.1	82750.6	22733.4	8268.58	19258.1	57926.2	19579.8	49422.9	16218.6	30761.9	12971.6	7099.04	44931.6	41683.8	16012.5	13786.4	24888.4	NaN	11887.8	11341.2	12769.7
P00533	P00533	EGFR	Epidermal growth factor receptor	44.4642	4540.22	5033.92	31543.6	NaN	NaN	NaN	8255.25	NaN	4104.01	850.765	780329	1089601	6097.7	3211.14	6973.56	NaN	NaN	NaN	17431.9	NaN	16259.4	269361	NaN	NaN	103464	53578.7	NaN	5761.33	108604	2416.1	23097.4	1955.08	NaN	NaN	481.205	156.5	NaN	684060	NaN	NaN	NaN	NaN	NaN	NaN	NaN
P00558	P00558	PGK1	Phosphoglycerate kinase 1	11861.1	31009.5	1109.86	49210.9	70735.2	52725	40304.5	153318	72636.1	50168.7	107111	38615.6	46044.9	77035.4	28601.2	11142.2	18376.6	38789.6	172281	45396.3	39020.1	24592	52802.1	35511.9	28653.4	12910.4	62266.8	9121.17	16565.6	54134.7	39355.3	73924.3	41869.2	193841	313722	91628.5	83144.7	258.212	126443	46341.1	199656	383537	221013	384997	63988.5	364302
P00568	P00568	AK1	Adenylate kinase isoenzyme 1	NaN	NaN	NaN	NaN	9158.45	NaN	NaN	86378.2	25713.7	NaN	NaN	NaN	NaN	43152.4	NaN	NaN	NaN	NaN	79090	586.289	NaN	NaN	3284.91	NaN	NaN	NaN	NaN	NaN	NaN	NaN	NaN	3651.72	NaN	7809.5	148878	NaN	NaN	NaN	23450.6	NaN	NaN	NaN	NaN	NaN	NaN	NaN
P00734	P00734	F2	Prothrombin	429992	291199	458158	344809	371408	568890	319389	404029	414834	447112	348645	326296	529926	286050	362525	535344	603572	379893	232694	359210	779125	439489	579819	574934	579228	463642	315787	579600	554418	443317	386182	465607	406258	1.46917e+06	553698	630090	872486	547091	482305	760613	2.3927e+06	2954935	2.34891e+06	1.49008e+06	983738	1353830
P00736	P00736	C1R	Complement C1r subcomponent	725937	427756	466606	596598	351245	393973	564822	346873	419255	634195	671770	492655	832984	383801	686145	347608	473537	552197	432945	409173	725534	769050	477682	530138	714455	624646	411364	547014	688107	534062	695169	827931	1.01766e+06	580463	578810	906823	813918	610639	429882	1.11781e+06	1.17336e+06	752672	753161	955288	1.05074e+06	592338
P00738	P00738	HP	Haptoglobin	2.87141e+06	744368	3150053	1511651	689971	8.35293e+06	1.3706e+06	2.13792e+06	3.35726e+06	1.2475e+06	2.36472e+06	3.01798e+06	12241873	3.69841e+06	3317426	1.62559e+06	2.65241e+06	1.42661e+06	1.56689e+06	762562	8259369	2.48997e+06	7006248	6789115	1.84669e+06	1.97671e+06	1.65643e+06	9559892	8590026	1955202	899568	1.66579e+06	1.83645e+06	34363004	1.11661e+06	9807112	18086260	5.5022e+06	6.93671e+06	9594559	8.31083e+06	32107674	16364725	46090120	8798467	26927644
P00739	P00739	HPR	Haptoglobin-related protein	24134.4	60630.8	NaN	19331.5	4082.48	21048.2	17966.3	NaN	33319.4	16201.4	42674.3	7659.02	39641.8	6155.59	13828.5	21482.5	17102.5	NaN	76751.9	9215.71	NaN	17012.8	NaN	15095.4	2.79047	12512.7	8151.98	54000.1	12348.4	9655.75	10063.9	6124.25	19680.7	533895	123985	122046	251435	38265.6	42199.6	30321.7	230695	396864	307135	129466	201620	544621
P00740	P00740	F9	Coagulation factor IX	17642.2	NaN	40738.9	26902.5	17198	28893.4	17838.3	24095.4	16849	34951.7	18857.3	24754	50341.1	36737.2	30451.5	25286.3	63591.5	18179.4	18049.3	21430	64361.8	20372.2	58310.2	53700.2	22346.2	16823.4	13.1535	14340.4	45568.5	35669	24272	37205.5	18733.8	100409	32359.9	34973.9	44180.6	15017	21355.3	58334.5	92960.8	209609	112483	110510	19744.3	61896
P00742	P00742	F10	Coagulation factor X	80492.9	36461.4	95066.7	59603.2	31719.3	33115.3	75092.7	89767.8	53997.8	51991.4	33735.7	29556.8	60924.5	43039	49144.8	108161	160984	51661.3	77909.3	68254.6	235491	76772.9	87314.5	70986.2	46240.6	69683.3	16779	73609.7	111850	69387.2	52209.4	67482.6	73498.2	65633.9	42911.8	41417.5	50392	50304.9	51775.4	86739.4	127853	109662	114385	58973.1	56917.3	59995.2
P00746	P00746	CFD	Complement factor D	81671.3	31455.8	48265.1	163427	131825	67834.8	116003	73973.2	92059.3	76105.2	52861.5	54871	62016.5	75141.8	60160.7	66318.5	79208.9	85963.1	111796	61169	56423.3	116980	126156	80772.7	91591.2	86739.3	41793	80874.8	256511	90189.2	105741	132305	255699	134554	78777.7	81855.1	113289	41553.2	197498	157924	293596	207865	246790	236480	157534	209641
P00747	P00747	PLG	Plasminogen	474651	441782	680449	444571	609432	731970	357473	616994	571508	468611	374351	525105	697838	720657	610964	611443	810419	459861	416117	559556	1015188	481275	772577	633817	621787	713960	636626	887909	579805	820130	498541	648869	555588	2329428	1.00307e+06	784959	1.42314e+06	847999	690158	764798	2.19621e+06	3906214	2.86876e+06	2.10081e+06	886251	2.01541e+06
P00748	P00748	F12	Coagulation factor XII	43607.6	13858.6	152932	127840	162501	84590.1	100081	78408.9	75619.9	147636	61620.9	70556.7	66555.4	165167	127025	120675	144210	72204.7	173076	137883	52187.6	68438.5	51459.5	41017.4	90976.7	132108	50875.8	113940	118302	203064	43997.2	150577	77962.7	261028	143331	82803.3	313127	65057.8	191173	181857	329949	661580	326110	716495	373840	431350
P00751	P00751	CFB	Complement factor B	2088799	975354	1.68767e+06	1.17772e+06	451670	784765	1.12422e+06	1.35256e+06	1.47867e+06	1.44515e+06	1.45381e+06	1.22858e+06	2.40952e+06	1.82328e+06	2.09195e+06	1.78734e+06	1.90839e+06	1.25524e+06	2524340	1.03019e+06	3.556e+06	1.66049e+06	3.11884e+06	2493846	2.10867e+06	1.46071e+06	1512891	2307628	4.86407e+06	2.25288e+06	1.24518e+06	1.39887e+06	1.74846e+06	5291311	1.90281e+06	1.81345e+06	2.47634e+06	1.61864e+06	676310	2.14979e+06	3.92607e+06	6.2937e+06	3.53031e+06	5.31698e+06	2260711	3537554
P00813	P00813	ADA	Adenosine deaminase	NaN	NaN	NaN	NaN	NaN	NaN	NaN	NaN	NaN	NaN	NaN	NaN	NaN	NaN	2826.6	NaN	NaN	NaN	NaN	NaN	NaN	NaN	NaN	NaN	NaN	NaN	NaN	NaN	NaN	NaN	NaN	NaN	NaN	NaN	NaN	NaN	NaN	NaN	NaN	NaN	NaN	82241.4	NaN	NaN	NaN	NaN
P00915	P00915	CA1	Carbonic anhydrase 1	NaN	61302.4	26985.8	1.08799	5539	5231.75	22371.3	6883515	3309260	12083.3	16496.8	37519.2	47822	2.46977e+06	210160	58857.2	12998	5906.16	16240296	11369.4	69104.5	1660.13	38223.7	283693	112339	105376	9258.01	2600.48	41301.5	120079	5005.38	5968.56	NaN	416768	7.11329e+06	13403.4	39014	25287.4	3.05816e+06	1756.34	6885.23	59556.2	17801.6	3543.35	9201.88	93318.5
P00918	P00918	CA2	Carbonic anhydrase 2	0.554279	10547.6	18640.9	NaN	NaN	NaN	3195.97	1.75939e+06	968501	NaN	3639.72	5427.14	6849.68	696552	8772.66	7247.06	4955.36	922.475	3.48407e+06	2080.97	NaN	NaN	17139.7	20581.1	10393	23266.8	0.615399	NaN	NaN	33605.6	NaN	NaN	NaN	41310.3	675665	18073.3	NaN	2068.65	478810	NaN	NaN	NaN	NaN	NaN	NaN	NaN
P00995	P00995	SPINK1	Serine protease inhibitor Kazal-type 1	NaN	NaN	NaN	NaN	NaN	NaN	NaN	NaN	NaN	NaN	NaN	NaN	NaN	NaN	NaN	NaN	NaN	NaN	NaN	NaN	NaN	9793.51	NaN	1449.8	NaN	NaN	3683.02	NaN	31289.8	NaN	NaN	NaN	NaN	NaN	NaN	NaN	NaN	NaN	NaN	NaN	NaN	NaN	NaN	NaN	NaN	NaN
P01008	P01008	SERPINC1	Antithrombin-III	2031474	1.28547e+06	2173495	1.44703e+06	1.46934e+06	1.76706e+06	1.43866e+06	1.62912e+06	1.96466e+06	1.575e+06	1.32009e+06	2.00074e+06	2.11685e+06	1751291	1.75153e+06	991685	2509567	1.56352e+06	2.17501e+06	1.94743e+06	3.56877e+06	1.69414e+06	2.54941e+06	2752649	3.77797e+06	1.76536e+06	2.47841e+06	2.69509e+06	1492445	2.96604e+06	1362006	2.03323e+06	1.6839e+06	5.14285e+06	1.67078e+06	1.57514e+06	3.53077e+06	2370875	1.64783e+06	2.04046e+06	6.74474e+06	9885494	6.49907e+06	4504626	2.42909e+06	4727365
P01009	P01009	SERPINA1	Alpha-1-antitrypsin	28454982	8486414	20521890	16940206	7653550	10364103	15017427	15573126	19097652	12660068	9778340	16853952	32922984	11808267	29915900	27436986	28342226	11034844	35524728	12294361	30598500	30327178	27652594	32147740	16002247	16533210	19363230	24140744	57069108	26765612	8593329	11898716	10353569	79605152	24892752	18849088	34633380	26268682	14437087	19313998	52660616	77332656	50387232	71781544	22726154	34053296
P01011	P01011	SERPINA3	Alpha-1-antichymotrypsin	14035149	5074002	7.31155e+06	6179623	2432306	5095946	7127916	6400279	7980395	6438167	9095674	7.20237e+06	13979350	4194433	12432307	7147939	12120572	4.64433e+06	11010045	5028061	15396254	27754124	14473680	17858840	10662294	7874798	9482075	10047894	40214264	13450447	4.45011e+06	5465790	7.20884e+06	20390924	10828979	8426251	13177652	11471649	5690799	15557110	23540390	24129624	13333735	26475516	6.54773e+06	18290140
P01019	P01019	AGT	Angiotensinogen	3472397	3.91588e+06	3.07817e+06	3.49339e+06	1.92176e+06	3082791	5.09007e+06	2556879	4737599	2.45921e+06	2.77221e+06	2.40811e+06	2284714	4.01497e+06	2190507	2.21248e+06	3.0245e+06	2914391	2.65723e+06	3.44828e+06	4.20314e+06	2.11517e+06	3.76993e+06	2.18925e+06	1615579	3.08099e+06	3.17297e+06	2.18086e+06	2.32626e+06	2.47691e+06	3712495	3.58379e+06	2.09963e+06	2.69248e+06	1.6077e+06	1412346	2.03527e+06	4976490	2448487	2.57374e+06	2.93726e+06	3.96115e+06	2.84249e+06	3934966	2300837	1.9672e+06
P01023	P01023	A2M	Alpha-2-macroglobulin	4.87364e+06	2.96887e+06	3.58586e+06	3.55884e+06	2743266	2.82957e+06	5344946	3.70312e+06	3.80711e+06	2.87201e+06	3694665	3404041	3.98977e+06	4982932	3.7405e+06	3.7352e+06	3577942	2754424	3.73369e+06	2.57655e+06	5.20391e+06	3.79879e+06	3.11395e+06	4406193	2.92769e+06	2.89876e+06	3.67646e+06	2253780	6283050	4.07254e+06	3.09146e+06	3087756	2503972	9882630	9175462	6748108	8.36427e+06	5.39119e+06	6.56223e+06	3.65428e+06	22478784	18724800	10289688	17674358	8783940	12962897
P01024	P01024	C3	Complement C3	11417815	6.09996e+06	6291679	7598545	4900448	5.00264e+06	9586749	3.98347e+06	5.25643e+06	5362417	5.78578e+06	5.32778e+06	7.96329e+06	5.23839e+06	9783160	8685638	6978610	5652452	5.72692e+06	5063357	10366544	10712766	7588799	10181064	7.22373e+06	5536785	4.47592e+06	6670141	14806877	7.43642e+06	4681400	6.91947e+06	8919695	8532739	7.20887e+06	7.95265e+06	9385824	7.49368e+06	6.29833e+06	9094273	16238795	21943442	9947977	17726970	8.3753e+06	12161133
P01031	P01031	C5	Complement C5	152633	69447.7	128598	99835.7	85884	173700	94211.7	123012	199903	91881	75349	115875	283331	222525	153273	187785	196603	94368.9	261016	98191.7	192669	123175	227186	205175	145130	129946	72273.8	167535	294340	273544	95734.4	148613	95124.1	566894	384164	227627	381163	206239	199760	204787	1.06651e+06	1.32037e+06	584039	815903	217372	816238
P01033	P01033	TIMP1	Metalloproteinase inhibitor 1	539116	409406	381135	337550	331129	395106	476273	373156	396054	387144	709243	528636	651866	285380	509439	267676	437133	340398	410193	316035	335393	592265	383480	525195	410200	303596	331630	339209	410984	371227	441266	651800	456945	838784	1.2417e+06	706928	1.05076e+06	517668	553259	2196480	1.97073e+06	3.05494e+06	1.25699e+06	2528489	488287	2.18409e+06
P01034	P01034	CST3	Cystatin-C	27532962	26477830	49487884	36803660	52136488	49847152	53342384	42503812	38317968	56407252	26154898	32646736	37458568	62772264	36770352	67795288	52298148	43421152	20437876	59502980	181707424	30351066	26809544	28035020	40218504	44452216	35004884	23901076	38464608	51272920	33543406	30091658	45063396	29086744	16686943	48344388	30503698	64276036	37689024	21747696	46671512	24223334	31311782	35616164	132241016	20433750
P01040	P01040	CSTA	Cystatin-A	1.62756	2409.12	4127.19	0.84274	NaN	0.893575	5297.42	4913.11	3242.38	NaN	3123.59	3015.93	2629.62	22529.4	NaN	927.359	NaN	NaN	NaN	NaN	4618.21	920.327	2355.88	21251.7	7568.35	NaN	3454.06	11027.3	10885	11290.5	1024.7	8971.06	NaN	NaN	NaN	25980	12274.4	NaN	NaN	NaN	NaN	NaN	NaN	NaN	NaN	3836.63
P01042	P01042	KNG1	Kininogen-1	890484	428446	1.04727e+06	797625	1.05201e+06	815859	465439	1.01783e+06	1.24356e+06	907128	703253	786292	1.52448e+06	1.24211e+06	869951	1.08887e+06	1.14971e+06	773168	1.0354e+06	968634	1.3732e+06	712109	1.06218e+06	1.26043e+06	961783	1.26667e+06	578602	1.21031e+06	1.59377e+06	1.61704e+06	601316	717384	866883	3626138	1.5277e+06	1.43834e+06	1.93061e+06	1.25343e+06	1.10799e+06	1.39993e+06	4.67818e+06	5999066	3367380	4769781	1.6781e+06	1.913e+06
P01127	P01127	PDGFB	Platelet-derived growth factor subunit B	286792	334978	225151	183456	193967	175843	305133	171618	107231	261024	208874	108024	84660.7	167748	158880	181046	123650	316087	123359	222630	436216	309237	210115	192387	281503	216724	280901	137820	203220	170334	272115	256091	213506	69319.5	124746	120268	85780.4	136442	115683	163120	NaN	26498.7	77073.6	NaN	180487	52894.7
P01130	P01130	LDLR	Low-density lipoprotein receptor	13308.4	42227.1	24249	11112.5	19310.7	9280.44	19587.2	15642.4	32673.4	14655.5	35650.7	23643.7	NaN	31455.6	11420.6	10965.4	12244.7	24510.7	11950.5	27355.8	NaN	18928.8	13236	17110.7	1.18517	35388.9	37265.5	10889.9	5806.14	24301	15776.2	24580.4	11274.4	NaN	5293.08	1861.36	3869.38	13326	6420.57	16600.9	NaN	NaN	NaN	NaN	NaN	NaN
P01160	P01160	NPPA	Natriuretic peptides A	NaN	54338.1	52882.1	NaN	60894.8	34669.3	NaN	54824.6	NaN	60007.4	37203.6	NaN	5610.81	10300.9	29741.5	48040.4	35320.6	110760	NaN	41336.3	NaN	61990	30112.1	NaN	62288.8	35439.8	22844.1	17206.2	NaN	NaN	48597.9	19146.9	29116.1	NaN	NaN	NaN	NaN	NaN	NaN	6916.58	NaN	NaN	NaN	NaN	25361.7	NaN
P01178	P01178	OXT	Oxytocin-neurophysin 1	1.77669	66735.1	66887.9	25116.8	43825.8	34598.2	41985.9	33836.7	32190	36932.5	21817	81543.6	38894.7	44700.8	24309.2	36867.6	56684.8	32151.4	6018.22	33757.1	152236	31669.2	48016.6	25454.8	30036.7	21397.8	17574.8	17948.7	4946.45	45676.8	46379	11833.5	7746.71	NaN	NaN	26981.4	8952.53	17137	4471.66	25055	12161.9	48908.4	NaN	NaN	5871.41	NaN
P01185	P01185	AVP	Vasopressin-neurophysin 2-copeptin	NaN	NaN	0.000703786	NaN	NaN	NaN	NaN	NaN	NaN	NaN	NaN	NaN	NaN	NaN	0.633375	NaN	NaN	2.41279	NaN	NaN	NaN	NaN	2.04896	NaN	3.70292	0.0512396	0.0281591	NaN	NaN	NaN	NaN	NaN	NaN	NaN	NaN	NaN	NaN	NaN	NaN	1.44724	NaN	NaN	NaN	NaN	NaN	NaN
P01210	P01210	PENK	Proenkephalin-A	883024	877666	1.2924e+06	1.00997e+06	1040291	1.02817e+06	818832	814026	773027	957163	506876	718097	588804	647013	1059542	921662	893535	1.45303e+06	530666	1405930	3.0568e+06	446451	563452	638320	619493	832058	793547	625648	516544	382278	795869	1.08516e+06	483844	247632	394421	486104	369779	704945	357773	359331	371843	67830.5	436305	186749	1.22181e+06	249520
P01213	P01213	PDYN	Proenkephalin-B	333506	983734	533567	260801	473220	472682	576852	473721	465004	653545	373588	255917	312838	138445	373070	345733	251736	609232	275250	542657	380624	397119	250978	561775	365032	502396	314369	306873	291591	276414	565900	503128	582911	21599.8	224786	171994	213548	230263	251535	366338	NaN	NaN	25211.3	6999.5	157204	34393
P01236	P01236	PRL	Prolactin	NaN	NaN	NaN	5933.26	22725.3	10707.6	NaN	13368.3	NaN	9882.89	NaN	NaN	NaN	10889.3	20830.5	NaN	5711.99	8062.78	NaN	15642.1	NaN	NaN	NaN	NaN	NaN	8525.87	NaN	12486.9	NaN	NaN	NaN	NaN	NaN	NaN	NaN	9236.48	NaN	NaN	NaN	8845.93	NaN	NaN	NaN	NaN	NaN	NaN
P01303	P01303	NPY	Pro-neuropeptide Y	144954	50468.3	NaN	22919.5	13895	26586.4	NaN	3311.91	NaN	NaN	NaN	13371.2	8598.13	26672.6	30505.9	21872.9	NaN	39937.9	9694.97	NaN	NaN	22880.7	NaN	8718.01	NaN	10047.4	16947.5	NaN	7799.01	25741.4	29333.8	63315.9	38744.9	NaN	NaN	13068.8	NaN	NaN	11964.5	26306.5	138104	NaN	191573	NaN	95760.3	NaN
P01344	P01344	IGF2	Insulin-like growth factor II	450180	482170	539942	439447	481434	716543	1.08485e+06	437936	691218	561054	323125	401545	389029	486588	309733	377431	667635	530117	271685	738554	3.05788e+06	354448	722515	566627	690741	507769	369088	548158	449666	501366	405283	650987	337859	314240	262734	407033	574291	332600	290253	610072	361268	221470	401736	238764	378094	226943
P01591	P01591	JCHAIN	Immunoglobulin J chain	39312.6	33818.1	88123.1	846547	15886.1	56539.3	75480.5	172645	180026	58261.8	981815	44819.8	130682	231027	27667.7	169861	59539.8	76378.6	129088	35285.8	241068	127946	68962.1	96903.5	21226.7	34143.3	37209.9	65666.8	NaN	46280.2	45272.4	792098	304170	4.79095e+06	822108	764759	481015	324671	551908	1597235	1.98272e+06	7.21122e+06	948469	2871375	753780	2.82106e+06
P01593	P01593;P01594	IGKV1D-33;IGKV1-33	Immunoglobulin kappa variable 1D-33;Immunoglobulin kappa variable 1-33	800969	273966	1.29006e+06	490913	554368	351850	347459	380983	486906	309418	416895	467778	755483	633927	693823	492154	374094	276277	475645	669748	1310405	395093	494569	507132	413696	234923	260897	454393	2655.74	437853	98967.8	656542	212432	628831	894437	836549	757621	712245	657915	746199	1158021	1.83828e+06	1.08287e+06	2.58489e+06	944354	1.20793e+06
P01597	P01597;P04432	IGKV1-39;IGKV1D-39	Immunoglobulin kappa variable 1-39;Immunoglobulin kappa variable 1D-39	NaN	NaN	168661	226254	NaN	NaN	20506.1	5470.14	61595.2	NaN	157669	594200	29070.1	36273.3	92755.9	118851	7001.03	15683.4	65499.5	39434	NaN	5403.04	NaN	NaN	NaN	NaN	NaN	17728	NaN	10894.6	NaN	NaN	5902.69	1.52546e+06	383589	111173	97052.6	195034	8160.63	217908	60411	778648	296268	2.25902e+06	1.05698e+06	391100
P01599	P01599	IGKV1-17	Immunoglobulin kappa variable 1-17	214111	36401.5	62047.8	40699.1	51842.3	35845.7	42192	59428.5	109133	64123.2	62997	38396.6	133592	41754.4	146488	63530	25867.5	21095	152883	27194.3	385820	51497.6	21922.1	65018.9	37264.2	42637.1	19136.5	76849.5	NaN	64598.9	18480	6673.54	57683.8	518789	251185	131143	239514	149427	105434	267307	249566	879115	568717	425916	256721	418105
P01601	P01601	IGKV1D-16	Immunoglobulin kappa variable 1D-16	15419.8	NaN	35742.6	17095.9	3039.7	12516.2	5754.52	10771.5	14320.3	3989.77	5580.51	3374.34	20837.1	4015.71	39876.3	36066.1	4330.9	3228.86	20446.3	18259.7	NaN	10780.6	0.990032	NaN	0.934456	754.905	3288.29	NaN	NaN	12501.2	NaN	10029.1	2773.45	128325	134552	26809.1	51336.7	53440.5	21716	93900.1	569608	206242	69376.3	297474	3298.67	109991
P01602	P01602	IGKV1-5	Immunoglobulin kappa variable 1-5	NaN	NaN	NaN	NaN	NaN	NaN	NaN	NaN	NaN	NaN	NaN	NaN	NaN	NaN	NaN	NaN	NaN	NaN	NaN	NaN	NaN	NaN	NaN	NaN	NaN	NaN	NaN	NaN	NaN	NaN	NaN	NaN	NaN	NaN	NaN	NaN	NaN	NaN	NaN	NaN	NaN	NaN	NaN	NaN	NaN	NaN
P01619	P01619	IGKV3-20	Immunoglobulin kappa variable 3-20	3.23167e+06	623583	2.2525e+06	1.64979e+06	688375	1.56675e+06	1166952	1.23776e+06	1.5741e+06	953805	1164758	1.11861e+06	2.08609e+06	1.23525e+06	2.22309e+06	2.8828e+06	1.6952e+06	803836	2.67457e+06	1.17885e+06	1.49351e+06	1.12191e+06	1.35453e+06	1.03327e+06	758427	597465	897295	1.18659e+06	34046.3	1.33495e+06	350126	1.00122e+06	871461	6363326	5.21123e+06	1.79924e+06	3931859	4.85518e+06	2.41986e+06	3.84741e+06	6.56304e+06	10069904	4322046	7854035	2.97015e+06	5426255
P01624	P01624	IGKV3-15	Immunoglobulin kappa variable 3-15	1406671	236537	1.04974e+06	404532	257702	410825	590832	386446	416230	257580	274641	276530	923950	335231	761179	742567	337750	200501	776528	298566	570212	286436	161525	317309	139616	233480	297409	168500	10670	477754	131329	348479	307009	1.55859e+06	1.49828e+06	357727	1.04133e+06	1.50081e+06	546089	1.94071e+06	1.96491e+06	3.13114e+06	1.05679e+06	2.97053e+06	615021	1.18627e+06
P01699	P01699	IGLV1-44	Immunoglobulin lambda variable 1-44	NaN	NaN	5.27131	83156.8	2.88804	NaN	18224.6	NaN	5.91367	3.08956	427823	367628	NaN	NaN	7674.09	17944.9	NaN	NaN	1.13134	NaN	NaN	1.17156	3.6702	2.73395	5051.41	NaN	NaN	82560.6	NaN	1.98706	23424.4	NaN	2.53673	937682	NaN	2988.84	22986.1	17793.8	NaN	62325.9	132631	247970	123254	617863	340015	NaN
P01700	P01700	IGLV1-47	Immunoglobulin lambda variable 1-47	375458	204557	715415	204226	185736	226290	257283	394273	266455	171304	283754	219568	696664	182692	872312	1.15845e+06	424755	148414	453114	246727	1.81065e+06	232701	157790	268390	112609	141143	160330	372189	14833.5	327758	118667	348982	221767	2976583	534363	361592	759167	1.02328e+06	382653	1.89447e+06	1.63174e+06	2.51681e+06	1.0053e+06	2841173	1.93346e+06	1.03656e+06
P01701	P01701	IGLV1-51	Immunoglobulin lambda variable 1-51	720734	217908	553268	307364	142846	238792	438164	52730.5	261488	148026	296624	271683	487022	220299	697297	553060	190082	148749	309649	316927	1.30462e+06	299572	403718	571820	319865	485858	377269	465747	NaN	659610	NaN	403335	291758	1.38525e+06	678509	307018	563511	543062	375305	623085	1.11471e+06	1.58289e+06	1.20595e+06	1.71433e+06	635358	975985
P01703	P01703	IGLV1-40	Immunoglobulin lambda variable 1-40	30811.5	48487.9	245755	104196	89382.8	32851.7	160237	252695	91685.8	76208.2	1.97114e+06	1.63043e+06	351064	272043	191308	309008	97132.6	46426.3	118885	72755	982907	106176	54968.6	29314.2	265338	252556	322972	210746	662521	487739	NaN	57314.7	18504.5	575954	304856	115173	371619	286414	160968	356533	517623	1.18078e+06	380234	2.60476e+06	822894	221920
P01704	P01704	IGLV2-14	Immunoglobulin lambda variable 2-14	NaN	NaN	NaN	NaN	NaN	NaN	83523.4	148514	393006	29078.2	498225	NaN	2017.7	779509	84620.7	216296	53809.2	NaN	75864.5	NaN	132425	11163.4	101583	116523	398142	107301	NaN	NaN	NaN	361772	NaN	661793	260534	99213.8	95202.3	21543.8	NaN	42327.9	45074.4	NaN	127541	24625.2	NaN	1692901	151076	47125.3
P01705	P01705	IGLV2-23	Immunoglobulin lambda variable 2-23	69990.9	NaN	87561.6	44387.2	26698.1	NaN	70097.4	NaN	NaN	33077.9	133376	44961.8	166014	78188.5	150742	127803	57034.7	62832.8	176984	43421.1	512835	NaN	156379	139381	42744.2	115037	214353	160796	NaN	164380	NaN	NaN	NaN	2.45829e+06	168240	NaN	169975	NaN	176050	NaN	NaN	979253	163871	965003	561195	NaN
P01706	P01706	IGLV2-11	Immunoglobulin lambda variable 2-11	511617	53877	134156	153802	282782	333328	138165	138675	186501	418053	345850	31492.1	1077830	185398	194996	188490	147954	66197.2	629233	NaN	948858	121592	216790	665650	187.634	587008	99613.8	299692	NaN	570556	67863.5	398710	181570	3.11654e+06	416651	124519	369445	353599	520174	280312	182050	1.72169e+06	309724	1796363	942255	1.76217e+06
P01709	P01709	IGLV2-8	Immunoglobulin lambda variable 2-8	345100	154169	402798	185545	206384	286825	454683	155885	239853	93403.4	237235	129297	355484	93399.4	245711	190974	177801	114389	145887	170862	1.24409e+06	310060	316615	614024	214967	204828	294930	84120	NaN	470768	45366.2	171948	63350.7	1.40829e+06	489015	385848	270077	286174	203933	1.10124e+06	844745	1490115	716290	2.49354e+06	332192	987797
P01714	P01714	IGLV3-19	Immunoglobulin lambda variable 3-19	706598	261192	817617	515425	319022	334817	429635	191240	253350	380483	584888	452923	1.14434e+06	392738	1.22947e+06	669475	374836	245080	829370	348066	1926128	515180	318477	662900	320075	418476	437941	702389	3900.92	966194	127135	381770	191282	2.03358e+06	819641	491231	400837	832619	470312	1.47731e+06	2.12675e+06	2.33939e+06	1.56945e+06	1.22571e+06	872002	1.73169e+06
P01715	P01715	IGLV3-1	Immunoglobulin lambda variable 3-1	122570	56147.5	337665	78320.3	208316	87161.8	98125	112674	28350.8	104624	188358	125210	525397	129649	309411	417447	53317.3	79747.8	105547	55884.1	338114	131559	77072.9	310553	152689	185343	334234	295238	NaN	478016	4087.34	332768	20698.7	233952	52871.6	80500.5	93696.1	79804.4	592434	2.07815e+06	114610	30429.1	8077.19	306045	208225	119637
P01717	P01717	IGLV3-25	Immunoglobulin lambda variable 3-25	512896	330510	547781	308565	348380	286090	415666	549446	294957	225538	349307	367262	975465	406512	901373	559767	332509	157368	596491	460665	3724034	601742	1.79389e+06	599521	431178	385821	421278	502008	4611.44	1.41626e+06	76580	538920	253207	1.01551e+06	581577	587379	562099	792332	613456	2.44371e+06	1.5843e+06	1.85237e+06	405708	2.71451e+06	1.05736e+06	620679
P01718	P01718	IGLV3-27	Immunoglobulin lambda variable 3-27	155454	18366.9	99749	69310.7	34895.8	31150.9	56458	94816.3	88694.9	NaN	NaN	NaN	162840	54975.6	224244	16472.6	82841.5	53893.5	NaN	51204.8	694678	93221.5	NaN	108252	NaN	84791	136763	247406	NaN	169319	NaN	50876.3	NaN	250273	196891	91925.9	140832	89657.7	149259	952677	NaN	844378	NaN	443985	154022	118233
P01721	P01721	IGLV6-57	Immunoglobulin lambda variable 6-57	91414.1	98274.1	302126	119532	243192	88217	136808	119915	132178	116480	60881.8	173701	206062	101842	420508	187633	196511	62364.2	167734	205797	1.42364e+06	72100	151814	298484	94556.3	145073	19724.9	49043.2	29477.2	216385	25497.5	114677	63246.2	463864	239560	233067	160199	81383.4	310584	458786	315787	589170	246712	1152669	398008	631690
P01742	P01742	IGHV1-69	Immunoglobulin heavy variable 1-69	1.11998e+06	571089	1.70886e+06	745887	414598	1.03125e+06	826885	673840	676481	150940	713532	494126	1.765e+06	596569	1.26277e+06	887786	791288	481293	634075	263434	1.78088e+06	790992	789592	1.0613e+06	1.21882e+06	689928	730605	579615	8178.7	1442521	243063	511842	360081	476591	1.42533e+06	772499	953391	1.15321e+06	625259	2.3673e+06	1.63466e+06	1.65637e+06	946143	5.34388e+06	1.40838e+06	654280
P01743	P01743	IGHV1-46	Immunoglobulin heavy variable 1-46	211307	96002.9	620675	181382	219294	315038	171052	172710	121213	142962	212635	259965	394747	94168.7	305996	286620	188231	81559.6	215761	188986	120036	147052	128967	203025	172620	243990	231805	129180	17816.9	425070	24182.8	131082	201355	158876	281109	278950	163935	249692	233072	1.1939e+06	197613	449244	75650.1	1.02393e+06	468725	549850
P01762	P01762	IGHV3-11	Immunoglobulin heavy variable 3-11	NaN	NaN	NaN	2346.63	NaN	NaN	NaN	NaN	NaN	NaN	NaN	NaN	NaN	NaN	NaN	NaN	NaN	NaN	NaN	NaN	NaN	NaN	NaN	NaN	NaN	NaN	NaN	4740.02	52724.4	23.1227	NaN	NaN	NaN	NaN	NaN	NaN	NaN	NaN	NaN	NaN	NaN	NaN	NaN	NaN	NaN	NaN
P01764	P01764	IGHV3-23	Immunoglobulin heavy variable 3-23	227124	NaN	3.88984e+06	354572	45409.4	121657	271652	NaN	NaN	602606	716408	3.26616e+06	941519	1.18821e+06	415708	416916	NaN	NaN	NaN	NaN	NaN	1.41543e+06	NaN	201929	169725	465669	67922.1	649825	637275	110060	NaN	NaN	NaN	436668	339593	66019.3	375393	342614	205359	764967	NaN	272306	202936	1.02049e+06	61635.5	232402
P01766	P01766	IGHV3-13	Immunoglobulin heavy variable 3-13	222319	50621	128040	66730.2	44601	99458.3	93116.3	53391	89630.4	47481	21240.3	110823	223997	95680.9	224547	134567	111579	33864.6	91084.5	26358	165556	81792.7	122351	94492.9	67219.3	70742.7	165082	134455	NaN	315699	15132.2	84475.8	71078.9	212219	300960	195364	345756	350120	117272	263178	241977	1.00023e+06	278672	429881	108767	422788
P01767	P01767	IGHV3-53	Immunoglobulin heavy variable 3-53	NaN	NaN	NaN	NaN	NaN	NaN	NaN	NaN	NaN	NaN	NaN	88065	NaN	NaN	NaN	NaN	NaN	NaN	NaN	NaN	NaN	NaN	NaN	NaN	NaN	NaN	NaN	NaN	NaN	NaN	NaN	NaN	NaN	NaN	NaN	NaN	NaN	NaN	NaN	NaN	NaN	NaN	NaN	NaN	NaN	NaN
P01768	P01768;P0DP03	IGHV3-30;IGHV3-30-5	Immunoglobulin heavy variable 3-30;Immunoglobulin heavy variable 3-30-5	798892	268420	1.13041e+06	440028	621710	476795	578146	305429	527196	239259	698368	600636	914758	564483	1.14791e+06	1.45229e+06	649330	295771	731335	387490	1.82705e+06	826327	584660	1.05321e+06	556307	362235	546524	705868	142224	1.35364e+06	74425.3	580400	326587	2.8668e+06	649997	382839	991662	891701	649767	1.19188e+06	1.72655e+06	3115344	877508	2.69799e+06	602756	725468
P01772	P01772	IGHV3-33	Immunoglobulin heavy variable 3-33	NaN	NaN	NaN	NaN	NaN	NaN	NaN	NaN	NaN	NaN	NaN	15813.7	NaN	NaN	NaN	NaN	NaN	NaN	NaN	NaN	NaN	8713.01	NaN	NaN	NaN	NaN	NaN	NaN	NaN	NaN	NaN	NaN	NaN	NaN	NaN	NaN	NaN	NaN	NaN	NaN	NaN	NaN	NaN	15751.9	NaN	NaN
P01780	P01780	IGHV3-7	Immunoglobulin heavy variable 3-7	1828035	417179	988136	721869	363506	1097441	856830	570433	1.09764e+06	925401	725883	593915	910370	785068	1.29735e+06	3.35474e+06	544821	414466	1.86861e+06	665948	1.33501e+06	691638	740576	1.17743e+06	438574	668845	908286	650028	9738.16	1004785	252495	1.12477e+06	586398	7.11244e+06	2.04255e+06	762950	3.14326e+06	1.74177e+06	739825	1.47215e+06	2.63485e+06	4.14593e+06	2.16088e+06	3814830	1.09646e+06	2.12911e+06
P01782	P01782	IGHV3-9	Immunoglobulin heavy variable 3-9	268984	68648.2	328669	315525	211198	148372	146889	157808	302616	255954	176615	320270	580374	122520	569634	789298	272775	171165	341273	262056	876871	96526.5	113022	116180	65102.9	54141	213572	163877	26254.9	149685	55696.8	137429	124635	3.31452e+06	731119	275916	773095	723876	324082	449307	1.38146e+06	2.75089e+06	1.35604e+06	4408806	1.20727e+06	868510
P01814	P01814	IGHV2-70	Immunoglobulin heavy variable 2-70	2976.83	NaN	NaN	NaN	NaN	NaN	NaN	NaN	5723.85	NaN	7829.49	NaN	6107.4	NaN	59825	NaN	NaN	NaN	8901.85	NaN	NaN	9732.61	NaN	NaN	NaN	NaN	73566.6	NaN	NaN	NaN	NaN	NaN	NaN	NaN	6407.89	NaN	NaN	NaN	NaN	25845.7	NaN	NaN	NaN	NaN	NaN	NaN
P01817	P01817	IGHV2-5	Immunoglobulin heavy variable 2-5	194481	56217.3	268832	126602	NaN	39659.1	95595.5	148512	37614.7	194613	114612	154568	547704	NaN	87630.2	165827	253015	91051.7	299768	197366	NaN	115469	132522	179179	2.95785e+06	264303	115863	106760	NaN	NaN	65483.9	202033	162661	242946	418006	278433	310258	447759	239357	391733	212553	1138.49	NaN	518920	179536	267561
P01833	P01833	PIGR	Polymeric immunoglobulin receptor	NaN	2801.05	NaN	NaN	NaN	5432.36	NaN	9392.91	133.82	14397	1.81085	14013.2	18163.1	40548	NaN	13560.6	NaN	NaN	19898.5	NaN	264279	NaN	NaN	143.593	NaN	NaN	NaN	43858.4	22335.9	NaN	2748.95	3769.73	NaN	11795.8	24141.2	15414	25205.1	5297.07	1387.4	NaN	42586.3	27042.9	55233	15858.3	NaN	NaN
P01834	P01834	IGKC	Immunoglobulin kappa constant	60810232	9125641	37061012	30481000	8.10449e+06	29248400	24360194	12944916	24716324	10650754	13817508	13974816	21468394	12999256	37632616	35984236	20610096	8876282	31619890	17249506	28160366	16031283	22992982	13653970	13367088	8004157	12742585	16513613	291738	14558548	6957034	20221860	14459746	180654384	71919504	25906230	96203240	77505896	16967680	56791164	98213880	327168000	129703248	181074288	34257764	101459680
P01854	P01854	IGHE	Immunoglobulin heavy constant epsilon	NaN	NaN	NaN	NaN	NaN	NaN	NaN	NaN	NaN	NaN	NaN	NaN	NaN	7778.26	NaN	NaN	NaN	NaN	NaN	NaN	NaN	NaN	NaN	NaN	NaN	NaN	NaN	NaN	543.652	NaN	NaN	NaN	NaN	NaN	NaN	NaN	NaN	NaN	NaN	NaN	NaN	NaN	NaN	NaN	NaN	NaN
P01859	P01859	IGHG2	Immunoglobulin heavy constant gamma 2	15798518	1.06574e+06	8382424	8062935	1.08405e+06	7.29467e+06	9768373	3.54423e+06	5.76157e+06	2.93165e+06	3.80463e+06	3.29317e+06	2.56693e+06	2227795	9240874	13996228	1.55589e+06	1381843	9277823	3.92818e+06	4.04661e+06	3.37416e+06	2.93966e+06	4.70523e+06	2.2193e+06	777756	4.19163e+06	1.74566e+06	171571	3.80002e+06	2.69e+06	5158096	2.44697e+06	32237966	18229634	2.85187e+06	30294486	16496137	2.53299e+06	5279169	14773358	34282760	31748078	30409390	4.70626e+06	26407734
P01860	P01860	IGHG3	Immunoglobulin heavy constant gamma 3	7734775	847045	2993988	2.21934e+06	1.39788e+06	1998362	2459691	470079	2630879	1.41828e+06	1687279	1.06043e+06	1.70364e+06	2.2685e+06	4.73774e+06	2.19398e+06	1.01783e+06	388029	2.22709e+06	583677	3052451	513779	1.19595e+06	2.21742e+06	1.62752e+06	3.52746e+06	2.7429e+06	5.19143e+06	52121.5	3.92033e+06	1.57263e+06	1.7372e+06	2413741	10523764	4.5911e+06	3810351	7.44136e+06	4.04773e+06	3.7667e+06	9384325	19289052	22783418	17191102	14057807	6.98909e+06	4.0891e+06
P01861	P01861	IGHG4	Immunoglobulin heavy constant gamma 4	443411	421665	824100	1.04466e+06	70613.6	388306	604147	102391	313576	706240	461138	508055	570542	669658	779818	1.56022e+06	675741	362195	655157	3863934	60273.7	278926	1.00327e+06	232982	174819	50020.6	105849	164367	28377	226707	455331	26225.3	224319	721866	2.43066e+06	59632.9	713020	1.19123e+06	52164.8	1.1092e+06	493896	1.50694e+06	1.19731e+06	1132744	63724	3.09121e+06
P01871	P01871	IGHM	Immunoglobulin heavy constant mu	192144	102992	314103	65536.9	97450.1	71956.8	239191	257309	358172	131706	2.64814e+06	142087	328655	416659	146347	424576	166699	275068	222387	56800.3	533116	348456	180537	166838	129922	125633	125642	145875	25460.3	218618	111387	1.57152e+06	191174	23137670	2.34438e+06	1.49025e+06	1.18936e+06	459084	704265	1214644	4712722	4.32096e+06	1.5178e+06	4589126	945193	3.95477e+06
P01876	P01876	IGHA1	Immunoglobulin heavy constant alpha 1	3.45545e+06	1911514	2.03392e+06	1352713	346734	1.0148e+06	3.65518e+06	2.84378e+06	2.69904e+06	2600079	3252655	598176	767223	2.2405e+06	506976	2.70199e+06	2.34291e+06	875396	1.46707e+06	1.79198e+06	3.97934e+06	997411	2.34789e+06	1.57611e+06	556293	574993	545987	1.48609e+06	14469.6	896594	1.33702e+06	3.0247e+06	3323036	20632092	5.03661e+06	4886403	16537573	7249271	4.10856e+06	22020926	19821776	46689620	24096924	19531566	3.36728e+06	34473928
P01889	P01889	HLA-B	HLA class I histocompatibility antigen, B alpha chain	39470	46703.2	37508.2	102216	64084.5	159505	61421.9	33364.5	61764.9	108493	51936.6	57334.4	49780.6	43324.7	42196	15874.6	49707.8	60812.7	34947.3	62204.4	134429	41084.5	6359.36	36271.2	36082.1	28168.7	115226	40370.3	6170.32	29151.4	62117	53086.6	111258	256722	53028.4	45339.6	26879	30482.4	43888.3	36538.9	132730	125416	244704	222091	65594.2	152356
P01893	P01893	HLA-H	Putative HLA class I histocompatibility antigen, alpha chain H	NaN	3216.26	NaN	46362	14437.4	NaN	NaN	NaN	NaN	44959.7	17605.1	NaN	16540.4	NaN	NaN	NaN	NaN	NaN	NaN	32186.4	NaN	NaN	NaN	NaN	NaN	NaN	NaN	12028.3	NaN	NaN	NaN	8116.01	19371.9	332359	NaN	37183.6	NaN	NaN	NaN	NaN	22103.5	45493.8	257672	NaN	89036.4	34434.5
P01903	P01903	HLA-DRA	HLA class II histocompatibility antigen, DR alpha chain	NaN	NaN	NaN	NaN	NaN	NaN	4754.55	NaN	NaN	NaN	NaN	NaN	NaN	NaN	NaN	NaN	NaN	NaN	20385	3622.26	NaN	NaN	NaN	NaN	NaN	NaN	NaN	NaN	NaN	NaN	NaN	NaN	NaN	31241.9	NaN	10100.6	NaN	18724.2	21597.8	18380.1	22364.9	53430.9	26486.9	NaN	NaN	NaN
P01911	P01911	HLA-DRB1	HLA class II histocompatibility antigen, DRB1 beta chain	14663.4	32020.9	NaN	9697.03	NaN	NaN	34562.3	NaN	NaN	62334.5	NaN	NaN	NaN	NaN	5105.49	9793.08	20107.7	NaN	NaN	NaN	NaN	NaN	NaN	NaN	NaN	NaN	NaN	NaN	NaN	NaN	18939.7	27814.6	NaN	84254.9	NaN	7158.01	NaN	15669.2	32590.4	31542.3	31933.4	NaN	39965.9	NaN	5908.43	24313.3
P02008	P02008	HBZ	Hemoglobin subunit zeta	NaN	NaN	NaN	NaN	NaN	NaN	NaN	NaN	NaN	NaN	NaN	NaN	NaN	456.454	NaN	NaN	145686	NaN	NaN	30013.6	NaN	NaN	NaN	NaN	NaN	NaN	NaN	NaN	NaN	NaN	NaN	NaN	NaN	NaN	20114.7	NaN	NaN	NaN	3007.96	NaN	NaN	NaN	NaN	NaN	NaN	NaN
P02042	P02042	HBD	Hemoglobin subunit delta	119244	160573	83956.2	15244.7	71160.5	57752.4	86791.4	39670288	12919639	131225	142755	112185	78120.1	8.20765e+06	218021	49091.2	14693.3	55615.7	37206296	16655.5	352946	NaN	255770	214518	41109.3	257948	58684.4	7108.39	13944.2	745343	128783	92754.2	NaN	630172	24427040	106415	NaN	28674.6	9293965	59767.9	NaN	111509	62662.3	NaN	NaN	180900
P02144	P02144	MB	Myoglobin	16954.3	NaN	140620	NaN	NaN	7221.83	NaN	67887.6	907100	NaN	NaN	NaN	NaN	NaN	NaN	17823.9	NaN	NaN	NaN	NaN	NaN	NaN	NaN	10252.3	1771.35	11675.3	NaN	NaN	NaN	5197.49	NaN	NaN	NaN	15624.4	15040090	NaN	NaN	NaN	8491.41	NaN	NaN	NaN	5551224	NaN	NaN	NaN
P02452	P02452	COL1A1	Collagen alpha-1(I) chain	351940	607882	491048	427908	615691	412192	364695	400735	462716	499698	559544	818911	457155	480284	509286	233980	499669	610285	476976	704560	743279	285139	508312	695584	718361	835570	486591	423875	448504	1.27117e+06	415698	522250	485364	97591.9	298600	440505	407932	341550	687098	507502	243479	98761.5	63833.4	190174	368748	69683.7
P02458	P02458	COL2A1	Collagen alpha-1(II) chain	NaN	NaN	NaN	NaN	NaN	NaN	NaN	NaN	NaN	NaN	NaN	NaN	NaN	NaN	NaN	NaN	NaN	NaN	405168	NaN	NaN	NaN	NaN	NaN	NaN	NaN	NaN	NaN	NaN	NaN	NaN	NaN	NaN	NaN	46082.5	NaN	NaN	NaN	NaN	NaN	NaN	NaN	NaN	NaN	NaN	NaN
P02461	P02461	COL3A1	Collagen alpha-1(III) chain	82895.2	159135	160278	168164	219371	159223	94499.4	154140	116375	161578	218388	307813	206579	145435	189636	84662.4	200714	166501	178131	222787	189739	89121	107383	243956	180501	337175	240540	97119.2	99570.1	610159	125441	117249	129943	40162.4	116564	136198	145730	138197	221108	132090	82249.8	63156.8	NaN	106241	169384	41813.1
P02462	P02462	COL4A1	Collagen alpha-1(IV) chain	24363.5	6943.06	22071.6	13906.8	25892.5	17131.4	54808.6	34011.8	33058.6	47948.8	30083.8	52358.7	23141.5	5362.28	43965.7	23478.3	24156.1	70218.8	37891	23426	NaN	57067.8	28117.6	24852.7	35282.6	61666.7	51304.4	32289.1	30407.4	84322.2	21613.3	8004.41	31943	66002.5	24133.7	89076	71089.9	3608.74	30544.4	72074.3	39638.8	NaN	NaN	19592	20529.7	13744.8
P02511	P02511	CRYAB	Alpha-crystallin B chain	9113.54	NaN	NaN	9030	14915.5	10002.9	15316.1	NaN	14297	5875.71	NaN	NaN	6881.65	NaN	NaN	608.14	NaN	NaN	NaN	NaN	NaN	NaN	NaN	NaN	NaN	NaN	NaN	NaN	NaN	NaN	10311	NaN	NaN	NaN	373519	NaN	NaN	NaN	5793.15	NaN	NaN	NaN	NaN	NaN	NaN	NaN
P02545	P02545	LMNA	Prelamin-A/C	NaN	NaN	NaN	NaN	NaN	NaN	NaN	35082.7	NaN	NaN	NaN	NaN	NaN	NaN	NaN	NaN	NaN	7504.67	NaN	NaN	NaN	NaN	NaN	NaN	NaN	NaN	127123	NaN	NaN	NaN	NaN	NaN	NaN	NaN	15083.5	NaN	NaN	NaN	737.036	NaN	1692.4	8935.05	3115.58	NaN	NaN	983.832
P02549	P02549	SPTA1	Spectrin alpha chain, erythrocytic 1	95.5356	10437.2	NaN	24782.7	NaN	16608.2	2105.4	155891	44400.7	NaN	2745.59	NaN	NaN	28617.5	4209.58	NaN	NaN	64729.6	159784	NaN	13283.6	18375.5	4378.89	10717.9	182.114	8140.72	NaN	NaN	NaN	NaN	NaN	27172.8	NaN	40163.6	87707.3	492.091	16982.8	15551.4	28970.8	NaN	NaN	NaN	NaN	50620.5	NaN	115086
P02647	P02647	APOA1	Apolipoprotein A-I	5.94357e+06	4.31295e+06	6.91821e+06	8460473	9440999	6982304	3.08731e+06	8494921	8674387	5.52247e+06	7.01597e+06	9273150	8.37355e+06	10718023	8.14113e+06	9482181	9022771	7.61348e+06	16520698	8131823	11216446	9297076	8272485	6698515	18164254	9951146	9478798	14155638	9028780	21824234	5759069	7770445	8250241	34276672	22782596	16966562	30632134	12578618	13817971	11167054	56526752	57215404	38761580	60794448	23207668	30062430
P02649	P02649	APOE	Apolipoprotein E	24071634	22598462	29452422	26108610	33340374	34689788	23380006	28440462	19583578	26985444	20436674	21828932	21377932	23764594	21196742	32271232	25361516	34435804	13497215	31355124	14908539	23100570	35808652	15889259	29608726	24673696	17718368	22988670	25818230	15424109	30471212	19719830	24585320	5.52297e+06	7.75059e+06	12483995	10971637	11769252	19058456	12173203	9734894	6.054e+06	6846543	5485990	20710256	6.38795e+06
P02652	P02652	APOA2	Apolipoprotein A-II	1.30336e+06	993243	1.59575e+06	2.70886e+06	2936036	2.8608e+06	998434	2.61292e+06	2.47388e+06	2.03531e+06	2570931	5323170	3186585	3615753	2860605	3.66748e+06	2.65714e+06	1.82732e+06	7.78132e+06	2.98593e+06	5.09343e+06	1.88826e+06	2.64764e+06	1.6911e+06	2607235	4674847	1117308	5.57326e+06	1492855	5.76425e+06	1.24622e+06	2.31666e+06	3.68949e+06	41235132	8530508	6.88484e+06	10763143	7.41955e+06	5578107	4013665	28581196	23072422	20489236	40117548	8924749	17184614
P02654	P02654	APOC1	Apolipoprotein C-I	69666.8	112114	230250	306370	237595	150224	151991	365531	377299	321969	227231	138313	123882	298384	150958	119342	37112.3	186820	266237	216494	84154.9	136008	212463	133180	525930	336299	129642	394196	39978.2	131774	83358	164799	119882	316438	430871	365162	468230	112807	812028	217999	1.6005e+06	1.24551e+06	491355	1.25231e+06	254664	520778
P02655	P02655	APOC2	Apolipoprotein C-II	55310.1	45122.2	106906	245879	111541	120406	98550.5	138976	80120.1	126871	125007	88529.1	194568	63931.4	139613	101855	26854.3	35783.1	82861.3	137699	71296.8	132744	189873	104451	69055.1	82872.8	29752.4	168039	79830.3	70422.1	66843.9	120448	142173	280542	422175	154580	298365	84507.2	302066	287161	1.02015e+06	579145	520105	617486	63651	296594
P02656	P02656	APOC3	Apolipoprotein C-III	94946	84099.4	243099	233131	174011	256942	149382	332681	132814	177609	189053	175492	184623	107526	94863.7	164695	52323.3	45010.2	146346	160649	224889	31316.7	156890	73390.9	101623	62562.7	77011.8	229334	32631.4	80889.4	118774	191151	99926	479750	283791	173390	471335	100080	509288	137722	1.1045e+06	904195	805115	1.0216e+06	157960	310968
P02671	P02671	FGA	Fibrinogen alpha chain	171341	38086.3	263346	205419	166886	214131	246157	423940	131339	97652.2	183183	518125	942276	101364	114118	96387.5	292919	178299	489989	107984	475419	300861	681737	464845	239237	272827	34174.6	225881	1.28335e+06	487181	98788.4	274863	169038	2.01068e+06	480558	372687	1.5646e+06	249684	119893	721591	2.00455e+06	3.26912e+06	1.05947e+06	2011942	131298	1894824
P02675	P02675	FGB	Fibrinogen beta chain	694737	150317	1.18609e+06	758146	667660	871691	860982	1762623	351906	293445	590750	2.21962e+06	3.7507e+06	230813	366182	274483	1.06726e+06	584502	1.93421e+06	368352	1.45672e+06	1.01076e+06	1.80428e+06	1.07456e+06	877356	880737	109224	782397	5011835	1.65002e+06	337755	898779	442022	10355291	825392	778263	6.20077e+06	1.01399e+06	223995	2.17399e+06	9730224	16387151	4.41581e+06	10423137	508691	7.67479e+06
P02679	P02679	FGG	Fibrinogen gamma chain	625460	174236	1.12121e+06	683953	524754	663922	866916	1.55334e+06	301031	279167	432080	1.54266e+06	2.99862e+06	187944	273780	209109	886270	573010	1.67494e+06	321922	1.46416e+06	892823	1.79201e+06	1.14259e+06	811196	877748	87004.7	720756	4029788	1.4449e+06	305161	951884	316013	6936903	599337	602024	4.44422e+06	862566	199288	1.84655e+06	7.5008e+06	11205955	3314970	6.67347e+06	322120	4.97738e+06
P02686	P02686	MBP	Myelin basic protein	NaN	NaN	NaN	NaN	NaN	NaN	NaN	NaN	NaN	NaN	NaN	NaN	NaN	NaN	NaN	NaN	NaN	NaN	NaN	NaN	NaN	NaN	NaN	NaN	NaN	NaN	NaN	NaN	NaN	NaN	NaN	NaN	NaN	NaN	NaN	NaN	14002.6	NaN	24653.7	66084.2	NaN	NaN	NaN	NaN	NaN	NaN
P02724	P02724	GYPA	Glycophorin-A	NaN	NaN	NaN	NaN	NaN	NaN	NaN	384024	29014.1	NaN	NaN	NaN	NaN	33641.1	NaN	NaN	NaN	NaN	326012	NaN	NaN	NaN	NaN	NaN	NaN	NaN	NaN	NaN	NaN	NaN	NaN	NaN	NaN	NaN	143219	NaN	NaN	NaN	41055.8	NaN	NaN	NaN	NaN	28668.3	NaN	NaN
P02730	P02730	SLC4A1	Band 3 anion transport protein	NaN	NaN	NaN	NaN	NaN	NaN	NaN	965989	155549	NaN	NaN	NaN	NaN	77317.1	25927.5	944.564	127.175	NaN	490541	NaN	4386.24	NaN	713.154	23187.7	18347.2	2838.55	NaN	NaN	41789.3	3922.9	NaN	180.796	NaN	30215.8	635958	NaN	NaN	NaN	162999	NaN	NaN	NaN	NaN	430086	2412.5	3176.51
P02741	P02741	CRP	C-reactive protein	228539	49838.8	240340	124627	NaN	8660.92	160491	30510.8	197898	67611.4	89879.1	118687	782337	NaN	666445	746229	810355	46051.5	887696	105473	151338	843179	236592	1.46122e+06	69400.1	101092	22207	39403.1	1.30441e+06	212715	20474.9	27609.1	7331.07	145527	29891.2	41418	NaN	18475.6	NaN	127976	23882.9	67188.5	NaN	322853	3355.27	20477.8
P02743	P02743	APCS	Serum amyloid P-component	111431	37920.4	80317.4	46330.7	131801	44833.6	73631.8	58674.4	69842	75277.6	91991.9	61668.9	181598	130691	112249	81306.8	102196	49648.8	123841	49891.7	80798.6	79052.4	76135.7	91371.9	28993.4	40702.4	55529.1	122687	69602.7	138377	71730.6	143310	80376.1	641023	317543	94379.9	137184	92679.6	169348	166213	382291	971536	270078	623443	88499.4	386328
P02745	P02745	C1QA	Complement C1q subcomponent subunit A	1.12394e+06	440265	144693	919305	496084	334963	745559	373849	256594	660336	554668	637732	1.03978e+06	483232	800866	536857	563910	452328	277684	426373	972213	1.09608e+06	510020	778294	891852	496507	296182	727003	1.02235e+06	509640	787249	955605	1.72093e+06	1393746	687726	823992	1.03931e+06	591909	384129	946482	3.00573e+06	2.67262e+06	2874784	2.00397e+06	1.84278e+06	1.49457e+06
P02746	P02746	C1QB	Complement C1q subcomponent subunit B	2.02417e+06	796108	654842	1.39627e+06	893261	685473	1.75431e+06	702050	465162	889250	915620	774443	1.65782e+06	633706	1.26368e+06	886741	891776	938024	620725	656036	1.13547e+06	2258702	941471	1.38969e+06	1578773	671911	578396	1.15869e+06	1.83473e+06	886496	1.52451e+06	1.42129e+06	2.4569e+06	1493764	1.40641e+06	1.92209e+06	1.72997e+06	1127048	787074	1.76528e+06	4337197	4.63965e+06	4.32134e+06	6.26663e+06	3.87276e+06	3850202
P02747	P02747	C1QC	Complement C1q subcomponent subunit C	1.90145e+06	757732	476887	1.18228e+06	862847	798440	1.19069e+06	647792	527509	1.00399e+06	896099	1.18919e+06	2367807	534525	1.82144e+06	1.11901e+06	1.13467e+06	818360	720777	690711	1.9762e+06	1.57253e+06	842840	902752	849398	504929	599794	1.45171e+06	2.01117e+06	785016	1.16468e+06	1.46228e+06	2.71889e+06	2.60745e+06	1.49767e+06	2.22392e+06	2.15795e+06	1.66715e+06	698711	2.06853e+06	6.88338e+06	3.51076e+06	4681098	9397891	3.32848e+06	3.74022e+06
P02748	P02748	C9	Complement component C9	558989	287552	393455	311664	78788.6	223148	304842	353914	416416	496029	247242	225596	723278	213493	710007	573638	814718	346818	632760	322186	824955	487883	727390	762621	554129	452113	419964	497512	955119	473212	362707	425585	338386	2.00798e+06	636130	471046	668300	318872	258392	643170	888859	999343	821011	1.39582e+06	441370	1.1444e+06
P02749	P02749	APOH	Beta-2-glycoprotein 1	659074	708718	1.29774e+06	645557	488686	992366	825950	1114206	1.00867e+06	719533	562897	778843	910387	807977	806786	892665	1154965	530925	1.87571e+06	1.05319e+06	2.75205e+06	622501	1.1334e+06	1.21055e+06	602884	851756	581288	661041	1.31735e+06	1.57714e+06	556238	1.01057e+06	354506	2294194	1.3354e+06	1.30834e+06	1.34331e+06	1261386	902388	1.22085e+06	2.75984e+06	6.50088e+06	3.83173e+06	3.01402e+06	1393691	1.97091e+06
P02750	P02750	LRG1	Leucine-rich alpha-2-glycoprotein	1.26502e+06	283927	882847	481310	186870	215350	609602	416771	626729	560954	200261	389829	1.22383e+06	250916	1.17711e+06	1.09813e+06	1.45607e+06	394573	1.14478e+06	453573	989521	1.69343e+06	1310969	1.91899e+06	721630	701114	703262	687805	1.93182e+06	1.08071e+06	268708	400632	294038	1.82463e+06	732094	585232	738804	481021	180102	755576	1.08162e+06	2419614	856084	2.08394e+06	606339	1.06977e+06
P02751	P02751	FN1	Fibronectin	1.13539e+06	1.48155e+06	1.29695e+06	1494905	1.41193e+06	1.43797e+06	1.30785e+06	1.23049e+06	1.08052e+06	1.35148e+06	1.07209e+06	1223529	890536	1031065	1.2055e+06	1.18532e+06	1.39169e+06	1630233	1.17282e+06	1.73023e+06	1.50714e+06	858253	966421	1.13067e+06	1.04864e+06	2.16718e+06	822388	921292	913916	1.44203e+06	1.63917e+06	1.31268e+06	1.45074e+06	922619	901156	928283	1.13008e+06	1.31219e+06	1.0982e+06	1.33345e+06	2333478	2.52304e+06	1082844	1.10998e+06	1.02257e+06	821343
P02753	P02753	RBP4	Retinol-binding protein 4	132746	220742	303902	252608	284799	298975	497813	295758	241704	204872	270785	480265	286923	250349	274764	311082	387250	230031	446994	341714	614243	207358	267282	187734	291564	216539	331820	297462	304194	344986	288400	246519	258543	356208	258431	236881	318965	416194	271395	205688	335719	733863	581479	550138	395078	344338
P02760	P02760	AMBP	Protein AMBP	415460	232769	276255	238426	185146	248486	213705	341272	249666	194832	192258	217568	241947	309552	300704	229325	254497	152412	721873	213029	358704	348485	256752	389013	262151	264209	471412	348768	478613	465252	166651	483282	218637	708451	565995	275447	452273	375784	298848	361662	920869	2.18475e+06	952504	1.08761e+06	485285	770124
P02763	P02763	ORM1	Alpha-1-acid glycoprotein 1	77744824	15974666	46356712	29616582	7.19187e+06	12511880	38682764	31773030	51731964	26516338	18088760	26985918	59399360	15241446	46366364	51428728	53651664	25029388	55546300	19906354	55478648	68861000	69541208	83197824	38311068	31658014	30068958	63737748	103192600	39735496	17508252	23919640	17290292	124010104	38045388	22478086	63288388	34892240	17823250	38127028	81967592	104594496	61499004	103724928	26187040	75923184
P02765	P02765	AHSG	Alpha-2-HS-glycoprotein	1.32478e+06	1.25438e+06	1.23557e+06	1.60615e+06	1.07427e+06	881254	891260	1.43208e+06	2.39297e+06	992337	1179382	1.07744e+06	1.55703e+06	1.52462e+06	823704	1.36308e+06	2.19337e+06	1.29347e+06	3.34489e+06	1.45027e+06	4127506	992375	1.15192e+06	1.79235e+06	1760489	1.50228e+06	1.1385e+06	1.57458e+06	817112	2.22512e+06	842998	2.17719e+06	1.65585e+06	11488930	3.05231e+06	2.33782e+06	4.00251e+06	1.98667e+06	1.57815e+06	2.39866e+06	14225031	8758552	10279927	13533897	4204222	5.39759e+06
P02766	P02766	TTR	Transthyretin	9580805	21729644	40280500	33631796	10368474	12572906	32225070	16054243	39494052	24209480	37217368	28667828	21653774	45251608	10227120	7340887	19264396	26099774	21140212	18215470	279635104	22436248	65204992	25609504	43254336	23208566	19572630	23599782	23928442	65615236	13235012	50149664	18949148	29887622	23066874	8571469	15769025	18412958	17162306	11990242	9997735	14369493	44167864	13524412	2.56732e+06	9828528
P02774	P02774	GC	Vitamin D-binding protein	1.38713e+06	1.939e+06	2.69634e+06	2.17781e+06	1.76307e+06	1965957	1.9547e+06	3.17868e+06	1.12877e+06	2.43058e+06	1.67262e+06	2.74918e+06	3.68862e+06	2.47695e+06	3.82513e+06	2853183	4815910	3079920	2496639	2.63652e+06	5.54101e+06	3.16462e+06	3.72234e+06	5.27506e+06	5.25698e+06	3.50499e+06	3.72152e+06	4032931	3.45025e+06	4.11746e+06	1.53803e+06	2.51643e+06	2.11161e+06	9336118	3737222	3104695	6702415	4.50294e+06	2.85027e+06	3.75046e+06	10337481	12931263	8627225	7435098	2.99388e+06	6300658
P02775	P02775	PPBP	Platelet basic protein	NaN	16758.3	13596.1	NaN	NaN	NaN	NaN	29737	77634	NaN	NaN	126857	NaN	381546	NaN	NaN	NaN	NaN	7238.81	NaN	NaN	NaN	NaN	NaN	1.13796	NaN	NaN	NaN	NaN	12992.2	4744.52	NaN	NaN	NaN	19159	21094.5	NaN	NaN	289355	NaN	NaN	15680.1	28390.3	14890.3	4044.76	4593.45
P02778	P02778	CXCL10	C-X-C motif chemokine 10	NaN	NaN	NaN	NaN	NaN	NaN	NaN	NaN	NaN	NaN	NaN	NaN	NaN	NaN	NaN	NaN	NaN	NaN	NaN	NaN	NaN	NaN	NaN	NaN	NaN	NaN	NaN	NaN	NaN	NaN	NaN	NaN	NaN	642267	NaN	NaN	NaN	NaN	NaN	6430.5	8422.04	NaN	263214	48518.6	41269.8	2752.97
P02786	P02786	TFRC	Transferrin receptor protein 1	35301.1	88762.8	43145.8	37335.9	113977	50328.1	50757.2	48824.3	9082.91	56437.5	41885.6	58888.6	24628.1	26866.2	33324.7	57548.5	28256	64027.2	43871.2	43519.5	69189.4	60850	16058.6	34868	51011.4	50705.3	74149.2	33887.4	43938	38062.4	51617.8	34473.7	54080.1	41208.7	47397.6	22644.7	16308.1	27585.3	36266.5	10326.3	30245.6	34926	39216.9	54183.6	149606	25671.9
P02787	P02787	TF	Serotransferrin	45436644	48963884	53079360	41757400	54587872	52029668	45721392	46412692	39843044	36009608	39065940	61029928	49788096	47524304	44111224	53141936	48909288	49000072	53724792	59686384	102668032	51146932	42009508	46604720	61615828	58378084	71124368	56317036	65789720	73986304	41816152	45656460	38500744	105719008	59348540	44582636	84885856	69845288	43695692	36046612	106734800	112013352	107372880	100819080	116493640	65110448
P02788	P02788	LTF	Lactotransferrin	173.74	NaN	315701	0.922347	18300.7	19554	541.027	24875	25111.4	19493.6	65789.6	7167.94	11453.4	3235.02	3493.75	1717.92	4.06998	NaN	16217.3	13323.2	41500.8	80346.5	39702	5474.75	5438.7	3288.3	2.66297	1326.45	NaN	8892.61	11605.9	NaN	12188.6	101432	13225.6	215931	97507.3	1145.42	9084.66	70152.8	180664	1.24266e+06	95881.8	239979	24062.6	503955
P02790	P02790	HPX	Hemopexin	16490194	10438538	16180732	10525451	9671311	8449170	7907615	10489205	5.66555e+06	10556440	8600616	12692178	14200961	11616640	13720911	12869416	18822444	9711115	14429688	9081425	16669450	13553373	16356770	17544196	20689434	16163839	21017192	20577486	27593980	20453466	8.05564e+06	12803603	8.3511e+06	25333484	14575977	13795083	25885618	15121262	8468752	15235416	14100010	37873940	27265140	34820920	11173864	31806244
P02792	P02792	FTL	Ferritin light chain	10878.1	3584.45	NaN	NaN	NaN	NaN	NaN	NaN	NaN	NaN	NaN	5286.86	NaN	NaN	NaN	NaN	NaN	NaN	17083	NaN	NaN	NaN	NaN	NaN	NaN	NaN	NaN	NaN	NaN	NaN	NaN	NaN	1803.42	NaN	NaN	NaN	NaN	NaN	3200.69	NaN	NaN	NaN	NaN	NaN	NaN	2468.3
P02794	P02794	FTH1	Ferritin heavy chain	NaN	NaN	NaN	NaN	NaN	NaN	NaN	NaN	NaN	NaN	NaN	NaN	NaN	NaN	NaN	NaN	NaN	NaN	NaN	NaN	NaN	NaN	NaN	NaN	NaN	NaN	NaN	15174.5	NaN	NaN	NaN	NaN	NaN	NaN	NaN	NaN	NaN	29602	NaN	NaN	93282.8	NaN	NaN	NaN	NaN	NaN
P02795	P02795	MT2A	Metallothionein-2	NaN	NaN	2831.19	NaN	2069.16	11531.5	20705.4	NaN	NaN	3618.87	NaN	NaN	NaN	4616.66	NaN	NaN	NaN	NaN	NaN	NaN	NaN	NaN	NaN	NaN	NaN	NaN	NaN	NaN	NaN	NaN	NaN	NaN	26093.5	NaN	4957.46	NaN	NaN	NaN	NaN	NaN	NaN	3709.7	NaN	NaN	NaN	NaN
P03950	P03950	ANG	Angiogenin	NaN	NaN	NaN	4258.44	29381.2	5347.78	26537	NaN	17342.3	24881.4	1530.56	NaN	NaN	135091	3768.08	NaN	116673	40628.7	10719.2	38007.7	NaN	NaN	4891.18	NaN	13985.9	11001	NaN	6246.69	6448.09	100336	4033.45	10049.1	NaN	38452.1	NaN	1711.2	NaN	NaN	74914.3	53721.4	NaN	9672.53	20355.9	24272.6	8157.57	NaN
P03951	P03951	F11	Coagulation factor XI	10.5331	NaN	NaN	1481.95	7066.54	7264.56	NaN	14002.5	3818.68	5316.69	4172.69	10531.1	7168.17	12.8967	7277.7	6105.35	6436.58	1689.57	5836.38	11100.2	NaN	6819.15	17355.8	9378.65	1.7623	3571.36	8253.3	3184.5	2860.79	4970.34	12624.6	10032.9	11.5503	25464.2	13715.7	8735.88	13335.2	NaN	12893.2	9259.96	27448.3	45994	39792.1	24745.3	6980.78	12830.3
P03952	P03952	KLKB1	Plasma kallikrein	100301	77796.1	115242	56517.8	87867.2	134238	69054.1	93604.2	119925	87620.1	114761	112599	131624	198827	83109.8	88739.4	111180	103759	133216	109944	105807	80898.5	130947	94176.6	94090.8	94975.8	107909	154188	121341	157969	78699.1	80937.8	122210	348041	135444	203959	263489	111718	151035	146380	572247	621003	434911	474567	177157	333412
P03973	P03973	SLPI	Antileukoproteinase	8091.04	2790.58	11529.5	38286.3	27006.8	31730.8	101890	24173.4	50348.9	39305.5	5445.63	14720	39596.9	38728.2	17658.9	NaN	53000.7	32456.2	64572	23647.8	129628	14783.2	56313.2	22945.9	32997.4	42599.2	NaN	34005.5	19552.9	42908.6	24588.4	94526.2	13700.6	41837.7	NaN	10372.7	36130.2	NaN	40962.4	63133.9	NaN	57825.2	106697	20571.9	NaN	68811.5
P04003	P04003	C4BPA	C4b-binding protein alpha chain	49871.3	14198.2	69261.6	64840.4	30814.5	51592.4	63177.6	99145.6	129545	35729.4	93051.8	30067.7	115294	110377	39054.8	84980.3	28770.5	33309.4	96088.5	30252.6	34158.3	36572.2	63134.6	73645.5	22786.2	35247.6	19561.4	115388	229243	50113.6	50960.7	39554.1	48753.7	993846	391857	360367	532663	102821	364946	128832	1.88278e+06	1.82351e+06	545387	967979	258200	945261
P04004	P04004	VTN	Vitronectin	331524	206730	1.03195e+06	1.17188e+06	1168271	914701	977186	997536	1.00284e+06	993410	640375	793139	1.51242e+06	755075	1.12376e+06	616451	1.59182e+06	856249	375179	1290077	1.26593e+06	993201	1.2399e+06	1.84414e+06	951811	604853	96836.6	1.55431e+06	2.68407e+06	1.34589e+06	601921	1266237	906875	2543217	645443	620519	1.14556e+06	221292	1.17035e+06	1.43923e+06	3.52852e+06	4.96306e+06	3.22413e+06	3716142	1.24771e+06	2.33482e+06
P04040	P04040	CAT	Catalase	NaN	8764.4	3750.35	2655.92	20788.1	78002.8	23.9589	1.1914e+06	412304	21869.7	NaN	6461.57	13778.2	270973	16879.4	12319.2	4330.14	12876.2	1.10317e+06	4854.19	129664	13238.7	13049.3	19858.7	19573	14042.7	10939.1	5990.44	1737.67	49018.8	4887.01	9051.93	4140.17	57961.4	754191	22582.4	13927.3	12504.7	306016	7352.15	24874	93093.6	15212.8	27813.6	8972.91	62932.3
P04062	P04062	GBA1	Lysosomal acid glucosylceramidase	3920.99	827.742	NaN	NaN	6918.82	12263.2	2.57626	NaN	NaN	15496.7	2035.25	NaN	20778.4	81855.4	11995	NaN	19562.1	9653.42	NaN	NaN	NaN	25339.2	NaN	13909.2	NaN	9050.43	NaN	NaN	NaN	15954.2	2635.16	5739.98	3234.48	NaN	NaN	NaN	NaN	6547.39	NaN	6632.44	3121.14	NaN	NaN	NaN	NaN	NaN
P04066	P04066	FUCA1	Tissue alpha-L-fucosidase	63062.7	112787	104839	120001	80354.5	85377.4	131820	81769.2	83923.1	124371	100439	103206	58211.7	140619	61371.2	53919	91073.3	63046.8	49801.3	121159	268992	59288	94571.4	126473	111401	39410.6	23466.6	81803.3	27432.9	107513	101348	113982	125648	7505.08	10342.5	51541.9	60227.6	21336.1	78616.1	71514.9	24445.7	23037.7	14216.7	NaN	22371.3	24532.6
P04070	P04070	PROC	Vitamin K-dependent protein C	26972.2	52488.4	44298.6	46882.9	35148.2	45416.3	42847.2	118390	46155.2	33610.6	46279.7	27346.6	28145.3	69990.4	26515.4	64472.3	97040	56917.6	26518.2	61818.8	72948.6	26395.5	36344.3	28355.6	42421.3	88166.5	13182.8	40938.8	30474.8	23497.6	56149.2	48923.9	42247.1	70762.7	28637.7	14627	19511.1	29154.9	42510.7	81136.7	96705	45865.9	102753	45279.9	30279.1	48437.7
P04075	P04075	ALDOA	Fructose-bisphosphate aldolase A	270555	290409	138951	270872	371396	357798	258213	434437	266552	287792	537592	226753	211670	299866	241669	200954	173132	337696	398626	270704	510170	339849	322129	179659	205119	95069.3	48933	128448	404016	193545	317112	266448	289642	383678	2.32192e+06	204107	136538	132301	335911	181015	464894	522306	367574	685526	422409	501047
P04080	P04080	CSTB	Cystatin-B	105405	8838.61	50436.5	35959.2	34872.5	17415.5	NaN	27776.9	NaN	15217.6	13467.1	NaN	20368.3	2048.36	NaN	51511.4	355.062	5540.02	28014.7	NaN	19963.8	10236.8	7574.6	7719.28	5322.42	NaN	19659.7	3445.95	12752.9	NaN	NaN	10821	40123.6	52022.4	57652.9	5951.64	13188.1	44142.8	26436.5	1405.84	72450.6	158256	50922	172678	43076.7	153924
P04083	P04083	ANXA1	Annexin A1	59.633	NaN	NaN	1768.02	13766.4	5384.55	NaN	31504.9	NaN	NaN	18624.1	NaN	17235.2	1.90918	48647	NaN	NaN	NaN	33189.1	NaN	NaN	NaN	NaN	193.941	15400.5	NaN	51768.3	NaN	NaN	NaN	26040.1	NaN	34955.4	62172	134961	159228	77364	71179.7	39787.9	25891.8	75826.9	489681	66058.9	36969	3530.49	148469
P04085	P04085	PDGFA	Platelet-derived growth factor subunit A	168837	77028.8	134389	264476	79316.5	121253	305444	9671.86	96953.7	138146	85219.9	52241.1	48464.2	86063.4	91133.3	113998	61531.6	90170.9	NaN	78073.1	523850	73719	82310.6	69833.8	111912	81033.6	81098.6	44743.3	62834.5	68287.6	82200.6	118076	60029.9	143859	15368.6	121936	166454	127499	60773.2	105970	NaN	NaN	70362.1	84918.6	42521.4	183391
P04114	P04114	APOB	Apolipoprotein B-100	65545.4	30451.9	67069.9	77441.8	63799.7	67731.2	110554	171985	188667	53489.6	144015	77380.7	154002	349899	42175.1	110983	48936.1	34867	180959	27479.9	121652	98675.1	69992.3	96327.1	44603.8	25675.2	29971.8	55454.6	143945	103530	97562.8	87922.8	43843	518035	484814	453671	671617	70692.7	630174	130889	2.61756e+06	2.62741e+06	364566	895893	437064	889576
P04156	P04156	PRNP	Major prion protein	2.38329e+06	3107437	2931544	2.15786e+06	3.64248e+06	2650507	3.33003e+06	1.84883e+06	2047945	3.35525e+06	1793853	1.69893e+06	1.4758e+06	2.95907e+06	1.5594e+06	1.96122e+06	2866469	4.05163e+06	1.09135e+06	2314190	5101873	2.64622e+06	2.49046e+06	1.41806e+06	2.66954e+06	2083990	3.19799e+06	1.54535e+06	1.84452e+06	1.40108e+06	3714252	2.25572e+06	2.1571e+06	1119822	923637	1.34825e+06	813741	1.47904e+06	1.72916e+06	1432798	541533	168110	1.04716e+06	331781	2.17075e+06	400632
P04179	P04179	SOD2	Superoxide dismutase [Mn], mitochondrial	105123	106371	81672.2	91169.4	83112.4	106741	68374.6	63299.7	111312	75818.3	59496.5	81241.2	107525	66934.4	59222.5	58808.4	70699.8	92613.8	141949	88445.1	152970	109984	99543.4	22572.5	85646.7	44921.5	145912	40304.2	127824	42073	112194	114242	97061.4	127719	80008	45982.4	44408.5	81230.1	53345.9	33718	800195	280113	323748	623438	113712	560577
P04180	P04180	LCAT	Phosphatidylcholine-sterol acyltransferase	249815	574988	582738	657989	357910	528930	300112	410464	609944	510605	260360	413963	257195	331253	227452	311382	314389	305148	232507	517406	270092	150015	465686	269589	269854	697205	856021	494426	236711	128819	372567	201128	431907	181871	143248	143629	163983	221216	262433	135571	252061	164050	176918	170924	150016	123160
P04196	P04196	HRG	Histidine-rich glycoprotein	266542	123143	155277	126886	323243	432659	137037	244318	603774	155767	177771	313288	532736	427486	205028	310510	286112	282867	413322	283832	451458	162564	312555	243736	412893	268626	71966.5	209572	410120	523742	181670	313612	153034	1.3547e+06	498090	346954	730229	274859	274965	265437	1.95291e+06	3.14739e+06	857288	1.45167e+06	410520	901446
P04211	P04211	IGLV7-43	Immunoglobulin lambda variable 7-43	406815	124709	306231	198255	153178	192865	208765	463902	216769	101059	206098	148733	383978	263108	348099	990634	232142	107002	431869	226792	478526	185514	166958	249772	77939.2	145416	153036	165801	NaN	340233	111865	295825	213782	1.79725e+06	800346	357039	867107	562023	309579	482287	775434	2383276	619369	1.01533e+06	269788	972950
P04216	P04216	THY1	Thy-1 membrane glycoprotein	831897	1.01536e+06	434744	577823	632984	664173	526019	735014	539996	602798	355086	421740	352949	454302	737428	628684	489177	822576	386837	582151	1.36155e+06	615706	306693	139260	336563	265111	562098	288526	231337	136824	1.04195e+06	628949	1.09716e+06	441661	272147	252362	292105	814963	414314	309529	143366	64966.7	281731	25161.5	703011	82253
P04217	P04217	A1BG	Alpha-1B-glycoprotein	1.28486e+06	494414	946903	915086	622725	493397	486898	772756	869944	485748	497459	630008	1.13637e+06	749667	1.04512e+06	1.0372e+06	964314	832050	1.75972e+06	818639	1.63993e+06	548638	999861	979415	1.00169e+06	951413	873106	1.43157e+06	1337168	1.10108e+06	487172	666856	869396	5.00919e+06	1.70096e+06	908482	1.85706e+06	1.69687e+06	738426	1.06332e+06	3699346	5491257	2900071	4649147	1.62996e+06	1.96485e+06
P04233	P04233	CD74	HLA class II histocompatibility antigen gamma chain	183909	108134	5190.46	210057	50659.2	46619.2	215232	324.453	86178.8	85263.8	55143.4	43648.7	20225.9	67100.1	64524.9	53897.6	62259.2	117188	259553	65748.2	33732.6	125439	112736	174923	87626.7	45455.9	123977	100439	76419.1	20633.2	87983.9	249646	91283.1	29955.2	101103	69738.5	72507.1	73510.5	75931.7	87147.8	94594.5	138888	299980	181203	42526.5	118145
P04259	P04259	KRT6B	Keratin, type II cytoskeletal 6B	NaN	65276.5	15029	NaN	NaN	12198.4	NaN	NaN	NaN	NaN	NaN	NaN	NaN	70796.8	NaN	7700.37	NaN	NaN	NaN	NaN	NaN	NaN	776377	35099.6	7745.29	NaN	NaN	33486.4	86782.2	NaN	NaN	100328	2385.01	NaN	NaN	NaN	NaN	16626.3	14692.2	NaN	NaN	NaN	NaN	NaN	NaN	NaN
P04264	P04264	KRT1	Keratin, type II cytoskeletal 1	270967	350162	960231	517184	98080.8	59062.9	690935	269442	691942	354842	106283	NaN	NaN	1.88905e+06	17513.8	118152	NaN	210653	329814	39335	1.9586e+06	73633	307160	1.8059e+06	1524358	69816.8	198634	508767	437855	512596	NaN	1.4453e+06	21505.4	115568	NaN	147986	NaN	746353	198345	177013	NaN	53828.1	12440.8	78225.5	NaN	NaN
P04271	P04271	S100B	Protein S100-B	NaN	NaN	NaN	NaN	NaN	NaN	NaN	NaN	NaN	NaN	NaN	NaN	NaN	NaN	8242.44	NaN	NaN	NaN	NaN	NaN	NaN	NaN	NaN	NaN	NaN	NaN	13114.7	NaN	NaN	NaN	NaN	NaN	NaN	NaN	870.146	NaN	NaN	NaN	NaN	NaN	NaN	NaN	NaN	NaN	NaN	NaN
P04275	P04275	VWF	von Willebrand factor	43687.4	17402.3	91413	38363.4	26415.6	43008.8	24495.6	12244.7	33336.1	18753.7	41303	26255.7	29848	17652.9	23979.3	18629.1	14076.6	52246.4	44480.4	22624.6	NaN	34589.2	35989	28205.9	287.653	16663	15056	11033.9	25402.8	15399.7	26521.6	35066	10580.1	73686.6	45668.5	12165.9	8938.49	10176	13829.9	15877.1	47935.7	59035.1	51099.2	56432	18888.6	45657.9
P04278	P04278	SHBG	Sex hormone-binding globulin	59204.5	35130.1	19978.1	35132.5	82842.3	109632	32999.4	61764.5	47231.7	99684.7	49954.5	81872.6	50895.3	NaN	56015.5	48343	75897.4	68885	356360	82294.5	24.0706	31017.1	4600.5	43596.2	57738.2	40045.7	74586.2	90959.1	16489.8	86628.4	46921.3	9365.8	15528.2	85595.6	73532.8	107752	93065.8	44113.8	96201.8	42482.9	271143	248687	115978	218191	137638	68523.1
P04279	P04279	SEMG1	Semenogelin-1	NaN	NaN	NaN	NaN	NaN	NaN	NaN	NaN	NaN	NaN	NaN	NaN	NaN	NaN	NaN	NaN	NaN	NaN	NaN	NaN	NaN	NaN	NaN	NaN	NaN	NaN	NaN	NaN	NaN	NaN	NaN	326.452	NaN	119.022	NaN	NaN	82.4265	NaN	NaN	NaN	NaN	NaN	NaN	NaN	NaN	NaN
P04406	P04406	GAPDH	Glyceraldehyde-3-phosphate dehydrogenase	2236.81	12733.8	47203	55291.1	106915	35642.2	26865.6	305394	110132	23212.7	47908.9	26853.9	27767.7	150427	18231.9	20357.4	14786.5	8191.74	272135	9892.05	58873.9	16261.1	32363.7	25308.5	5101.24	9116.04	13814.7	42308.5	11083.8	13404.3	45923.4	39833.7	57970.4	221098	1.63301e+06	128807	82686.9	36430.4	135700	47596.1	250777	1.27894e+06	260648	373755	72136.4	343223
P04424	P04424	ASL	Argininosuccinate lyase	NaN	NaN	NaN	6501.73	NaN	706.724	NaN	NaN	NaN	995.471	NaN	NaN	1453.85	7838.92	NaN	NaN	NaN	NaN	1114.02	NaN	NaN	NaN	NaN	NaN	NaN	NaN	NaN	NaN	NaN	NaN	NaN	NaN	NaN	NaN	9339.72	NaN	NaN	NaN	NaN	17694.1	NaN	NaN	NaN	14413.2	NaN	NaN
P04430	P04430	IGKV1-16	Immunoglobulin kappa variable 1-16	77950.1	23202.7	87679	41913.7	108461	48955.1	19744.4	71034.6	47407	24968.7	82522.9	84636.3	134374	45519.4	136410	334694	49396.3	27448.6	79065.2	23746.6	84878.4	31104.9	21210.9	46542.4	32488	28296	41972.8	82141.8	NaN	91490.4	3318.82	55550.9	46554.2	1.07524e+06	247433	88634.4	140661	174996	108780	334399	482893	932283	337536	962339	312568	193316
P04433	P04433	IGKV3-11	Immunoglobulin kappa variable 3-11	1.48615e+06	581394	1.25369e+06	1.00967e+06	438754	912854	977809	861418	1.03584e+06	545678	624016	817276	1.81063e+06	1.21311e+06	1.47992e+06	1.33389e+06	589861	460040	1.56207e+06	948652	4828723	744001	909250	730690	129034	790329	710889	1.62098e+06	227.313	1.00065e+06	510202	492825	471070	8232186	2.24534e+06	873989	2.34687e+06	2576402	1.08078e+06	2.26462e+06	4.14742e+06	5886410	2.86727e+06	5251274	1.95566e+06	2.3191e+06
P04439	P04439	HLA-A	HLA class I histocompatibility antigen, A alpha chain	22914.6	60006.8	47176.9	69673.6	62105.1	25209.2	144505	18202.1	17784.3	158019	50151.7	75403.6	77277.8	69744.7	15287.6	96652.9	39936.5	106770	986962	152832	NaN	96995.2	38978.7	35039.4	33220.7	50036.4	61298.6	66110.9	22462.5	128420	52699.6	63213.3	68755.1	338673	200273	299846	28572.6	28044.9	113399	27858.8	150160	460087	199317	263313	103577	181076
P04632	P04632	CAPNS1	Calpain small subunit 1	NaN	NaN	NaN	NaN	NaN	NaN	NaN	23683.7	14584	NaN	14459.9	NaN	NaN	691.188	NaN	NaN	NaN	NaN	14436.2	NaN	NaN	NaN	NaN	14959.9	NaN	NaN	NaN	NaN	NaN	NaN	NaN	NaN	NaN	22568.8	26702.4	7066.59	6174.03	NaN	6549.07	NaN	10428.5	24241.2	15660.2	6138.92	NaN	10345.3
P04792	P04792	HSPB1	Heat shock protein beta-1	NaN	NaN	1979.34	NaN	7673.94	9432	NaN	19880.1	20220.3	NaN	37832.1	NaN	16499.4	4487.52	11980.6	NaN	3.86033	NaN	NaN	NaN	NaN	NaN	12468.4	6627.54	7159.87	NaN	NaN	12325.4	NaN	3728.6	5098.98	NaN	NaN	22618.4	163077	NaN	29838.2	5311.83	23485.8	NaN	NaN	NaN	NaN	11866.7	NaN	NaN
P04839	P04839	CYBB	Cytochrome b-245 heavy chain	NaN	NaN	NaN	NaN	NaN	NaN	NaN	9096.35	NaN	NaN	NaN	NaN	NaN	NaN	NaN	NaN	NaN	NaN	NaN	NaN	NaN	NaN	NaN	NaN	NaN	NaN	NaN	NaN	NaN	NaN	15707	NaN	NaN	NaN	2989.23	6342.93	NaN	NaN	19963	NaN	6912.18	90777.2	NaN	12102.2	NaN	17476.5
P04843	P04843	RPN1	Dolichyl-diphosphooligosaccharide--protein glycosyltransferase subunit 1	NaN	NaN	NaN	NaN	NaN	NaN	NaN	NaN	NaN	NaN	NaN	NaN	NaN	NaN	NaN	NaN	NaN	NaN	NaN	NaN	NaN	NaN	NaN	NaN	NaN	NaN	NaN	NaN	NaN	NaN	NaN	NaN	NaN	2398.26	NaN	NaN	NaN	NaN	NaN	NaN	NaN	4768.01	NaN	NaN	NaN	NaN
P04899	P04899	GNAI2	Guanine nucleotide-binding protein G(i) subunit alpha-2	NaN	NaN	NaN	NaN	NaN	NaN	NaN	NaN	NaN	NaN	NaN	NaN	5649.67	NaN	NaN	1281.18	NaN	NaN	NaN	NaN	NaN	NaN	5013.38	NaN	NaN	NaN	NaN	NaN	10327.6	NaN	887.195	NaN	NaN	6883.34	55798.5	8351.21	3148.2	3577.94	14545.7	4727.44	4570.48	29254.2	2816.84	10008.7	NaN	10068.1
P04921	P04921	GYPC	Glycophorin-C	NaN	NaN	NaN	NaN	NaN	NaN	NaN	91209.3	41702.7	NaN	NaN	NaN	134046	87166.8	NaN	NaN	NaN	NaN	179803	NaN	NaN	NaN	NaN	162283	NaN	NaN	NaN	NaN	NaN	NaN	NaN	NaN	NaN	NaN	50997.6	NaN	NaN	NaN	NaN	NaN	NaN	NaN	NaN	NaN	NaN	NaN
P05019	P05019	IGF1	Insulin-like growth factor I	12876.5	11060.1	37628.2	21185.5	8958.52	NaN	67676.1	9529.68	25105.2	26727.3	NaN	26510.4	60187.8	38773.4	13367.7	39221.6	27144.8	36903.9	NaN	6989.21	119900	17702.9	NaN	NaN	1.10468	45083.7	NaN	10437.3	33987.1	35073.8	8239.39	46725	18919.2	135987	NaN	25516.1	29817.7	945.756	12311.9	31347.8	31123.9	NaN	77007.7	NaN	22695.2	39754.9
P05023	P05023	ATP1A1	Sodium/potassium-transporting ATPase subunit alpha-1	9200.42	69784.7	19520.5	17158.2	20990.6	14873	8740.96	53630.6	32064.6	60555.6	37050.8	15200	26845.7	83759.9	57234	63661.6	48396.4	125487	36951.3	31716.2	56556.3	46831.7	45484.2	20512.1	8313.26	68690.4	76808.2	5404.8	36931.9	31815.9	58288.3	7505.4	46714.5	NaN	17628	26577.4	21143.6	38427.8	34659.9	17369.7	NaN	194353	NaN	NaN	18225.5	15077.3
P05026	P05026	ATP1B1	Sodium/potassium-transporting ATPase subunit beta-1	289.479	21860.5	5167.92	12465.1	17947.5	18440.9	16925.6	11950	6339.79	17735.9	9610.01	2586.79	4361.02	470.94	3919.32	4475.43	5567.56	9054.6	2991.92	10149	28564.7	4403.4	1798.32	4383.58	2247.92	9743.58	4649.62	3239.35	5060.47	2461.46	15715.2	1010.26	15996.5	NaN	NaN	1662.99	12645.8	7050.62	4663.85	4125.12	NaN	NaN	NaN	NaN	25464.5	NaN
P05060	P05060	CHGB	Secretogranin-1	2.44621e+06	3.49655e+06	5.24053e+06	3.32438e+06	3108539	2875447	3.18699e+06	1.67601e+06	2339389	3.05051e+06	2726930	2.01884e+06	1.81154e+06	2.22624e+06	2.31906e+06	2.88093e+06	3.44112e+06	3.44798e+06	969106	3193007	2.98685e+06	2.33502e+06	3834777	2505254	3916390	3.16484e+06	3.598e+06	2.44696e+06	2.48117e+06	1.83224e+06	2687908	1.83586e+06	1.75138e+06	619533	670935	1.32222e+06	749306	1.13836e+06	1.05359e+06	1.03518e+06	784543	304945	837305	355139	2.1417e+06	454066
P05062	P05062	ALDOB	Fructose-bisphosphate aldolase B	NaN	NaN	NaN	11290.1	NaN	NaN	NaN	NaN	12539	NaN	NaN	NaN	9616.53	51900.5	NaN	NaN	NaN	NaN	NaN	NaN	NaN	NaN	NaN	NaN	NaN	NaN	NaN	NaN	NaN	2050.14	NaN	NaN	NaN	NaN	NaN	NaN	NaN	NaN	NaN	NaN	16238.9	NaN	NaN	2265.44	NaN	NaN
P05067	P05067	APP	Amyloid-beta precursor protein	486698	1.10533e+06	720170	820479	821162	790819	570154	628559	777597	629303	738567	401595	471961	548643	463568	502908	695721	873812	423778	725776	1.37404e+06	563879	866900	259523	922858	729613	550265	693009	294013	353317	1.33619e+06	669084	522037	278563	136313	164054	101423	272706	247141	206592	121927	67778.8	222961	77591.7	294093	83603.2
P05089	P05089	ARG1	Arginase-1	NaN	690.623	2772.98	NaN	NaN	NaN	823.684	7193.26	1122.21	NaN	NaN	NaN	NaN	6912.36	NaN	NaN	NaN	NaN	1024.61	NaN	NaN	NaN	2224.81	7365.71	11566.4	NaN	NaN	NaN	2573.79	2611.39	NaN	141.384	NaN	NaN	NaN	NaN	NaN	NaN	NaN	NaN	NaN	62030.6	NaN	NaN	NaN	NaN
P05090	P05090	APOD	Apolipoprotein D	19386378	8.06842e+06	14061747	16313028	7603172	13916925	19815548	9356546	11864291	9432790	8390356	6.56459e+06	11460384	8835610	10899942	12206086	10753422	10370295	6.24575e+06	13996735	15988972	18546522	15569861	9753100	11396790	11215712	5420198	15445163	18537496	7564424	18298192	17759860	14256611	13163590	11382561	10916073	20527762	11904566	6512948	16993480	28985308	31471150	27297586	10904718	14088145	13603198
P05107	P05107	ITGB2	Integrin beta-2	NaN	NaN	NaN	NaN	NaN	NaN	NaN	NaN	NaN	NaN	NaN	NaN	9704.97	NaN	NaN	NaN	NaN	NaN	NaN	221138	210127	NaN	NaN	21157.8	NaN	NaN	NaN	NaN	NaN	22853.7	15472.8	NaN	3141.87	93596.8	28136.2	19679.4	286577	11095.3	29524.2	32446.5	101681	211479	83051.6	97444.6	5015.7	111336
P05109	P05109	S100A8	Protein S100-A8	139072	3941.31	453733	316825	92930.3	7741.72	1.71279e+06	410760	175726	69747.5	441116	390630	267912	78355.7	46423.2	27433.3	44260.6	359056	188762	453879	351465	24546.6	47829.3	73402.7	41022.8	12486.9	26427.5	15400.9	24227.7	61321	22775.5	1919.46	NaN	2.03264e+06	520590	1.94968e+06	1.31331e+06	124561	134635	223903	1.91735e+06	11889784	715224	2617442	23096.7	4739035
P05114	P05114	HMGN1	Non-histone chromosomal protein HMG-14	NaN	NaN	NaN	NaN	NaN	NaN	NaN	NaN	NaN	NaN	NaN	NaN	NaN	NaN	NaN	NaN	NaN	NaN	NaN	NaN	NaN	NaN	NaN	NaN	NaN	NaN	NaN	NaN	NaN	NaN	NaN	NaN	NaN	NaN	NaN	2303.78	3516.73	NaN	NaN	NaN	1226.46	NaN	NaN	NaN	NaN	NaN
P05120	P05120	SERPINB2	Plasminogen activator inhibitor 2	NaN	NaN	NaN	NaN	NaN	NaN	NaN	NaN	NaN	NaN	NaN	NaN	NaN	NaN	NaN	NaN	NaN	NaN	NaN	NaN	NaN	NaN	NaN	NaN	NaN	NaN	NaN	NaN	NaN	NaN	NaN	NaN	NaN	NaN	NaN	NaN	NaN	NaN	NaN	NaN	NaN	NaN	NaN	NaN	NaN	NaN
P05121	P05121	SERPINE1	Plasminogen activator inhibitor 1	NaN	NaN	NaN	NaN	NaN	NaN	NaN	2645.88	56136.3	NaN	NaN	34098	NaN	NaN	NaN	NaN	NaN	NaN	32855.9	NaN	NaN	NaN	6346.09	NaN	4788.72	NaN	NaN	NaN	NaN	NaN	13880.9	NaN	NaN	22574.3	NaN	6795.83	NaN	NaN	106034	16216.9	NaN	28578.1	40694.8	87530.5	NaN	20146.7
P05154	P05154	SERPINA5	Plasma serine protease inhibitor	28755.9	27204.1	64330.2	25829.1	64419.6	93748.3	46257.8	40592.3	31298.3	34645.1	45284.6	78913.4	39433.8	90609.1	30271.8	11649.5	42119.6	47025.9	26530.6	87342	NaN	41593.5	18718.6	29598.3	58808.1	51964.6	24021	80788.8	24400.8	68819.3	33336.2	68382.2	30206.3	83507.4	20141.5	38521.9	64854	11340.9	47245.4	86428.3	60553.8	158141	186395	60064.1	24769.7	74706.8
P05155	P05155	SERPING1	Plasma protease C1 inhibitor	1.93512e+06	871758	1.03418e+06	1.63893e+06	799772	714838	1.08634e+06	734497	907368	1.01702e+06	813289	981760	1.23881e+06	787374	1.18555e+06	783760	975866	840083	997744	771321	629794	1.18381e+06	800186	886043	1.32626e+06	955877	1.50892e+06	1.2693e+06	1.29381e+06	904415	979391	1.30994e+06	1.86576e+06	2.09732e+06	1.1623e+06	889987	1.30863e+06	1.09259e+06	739790	1.14087e+06	3.25243e+06	3.81961e+06	3.34706e+06	3690116	1.95624e+06	2.83664e+06
P05156	P05156	CFI	Complement factor I	265132	238968	280353	190254	126826	185048	193825	285584	299137	239954	191011	203742	301088	188045	253625	316693	329873	197758	380427	209275	560437	165284	265661	270937	221485	194023	177053	227562	255092	238442	180314	349141	212776	560403	301929	249515	410945	406826	142441	363832	661957	719144	459978	663955	255808	529837
P05160	P05160	F13B	Coagulation factor XIII B chain	3355.74	20481.7	23319.6	12637.5	17889.1	24300.8	17590.9	31213.5	32248.7	9158.36	14275.2	25157.6	32055.3	25471.1	8581.39	11889.9	12578.8	9978.4	24379	35351.4	NaN	10424.7	22978	33738.4	18254.6	21810.6	9564.98	12801.3	27377.8	34546.5	29422.2	22602.4	25464.3	49387.5	51846.6	53688	58056.4	22587.4	38533.2	36274.9	153337	147623	81717.5	83107.9	27250.3	80203.7
P05161	P05161	ISG15	Ubiquitin-like protein ISG15	NaN	NaN	NaN	NaN	NaN	NaN	NaN	20701.3	NaN	NaN	NaN	NaN	NaN	NaN	NaN	NaN	NaN	NaN	26945.5	NaN	NaN	NaN	NaN	NaN	NaN	6066.96	NaN	7655.99	NaN	NaN	1506.1	NaN	30092.5	11153.4	12674.6	4911.66	NaN	NaN	3103.36	4245.49	14297.4	1940.18	16534.5	11973.9	NaN	14732.6
P05164	P05164	MPO	Myeloperoxidase	NaN	NaN	13.7288	NaN	NaN	NaN	17.6164	16277	2497.93	NaN	39112.1	NaN	16277.9	NaN	2276.05	3.00754e+06	NaN	937.169	3232.52	NaN	NaN	NaN	10271.9	1336.42	407.042	NaN	12.1072	NaN	26.1479	42641.8	1126.89	220623	NaN	141973	16860.6	114010	53049	NaN	8321.16	16884.8	96140.6	795633	61285.7	193528	NaN	236405
P05186	P05186	ALPL	Alkaline phosphatase, tissue-nonspecific isozyme	NaN	NaN	NaN	NaN	NaN	NaN	NaN	NaN	NaN	NaN	19219	NaN	NaN	NaN	16454.4	NaN	NaN	NaN	NaN	NaN	NaN	NaN	NaN	NaN	NaN	NaN	NaN	NaN	NaN	NaN	NaN	NaN	NaN	NaN	NaN	8891.39	NaN	NaN	NaN	NaN	NaN	NaN	NaN	1523.06	NaN	NaN
P05198	P05198	EIF2S1	Eukaryotic translation initiation factor 2 subunit 1	NaN	NaN	NaN	NaN	NaN	0.268796	NaN	NaN	1085.21	NaN	0.293076	NaN	NaN	NaN	NaN	NaN	NaN	NaN	1057.42	NaN	NaN	NaN	NaN	NaN	NaN	NaN	NaN	NaN	NaN	NaN	NaN	NaN	NaN	NaN	NaN	11600.7	NaN	NaN	NaN	NaN	NaN	2789.46	5296.86	NaN	NaN	NaN
P05204	P05204;Q15651	HMGN2;HMGN3	Non-histone chromosomal protein HMG-17;High mobility group nucleosome-binding domain-containing protein 3	NaN	NaN	NaN	NaN	NaN	NaN	NaN	NaN	NaN	NaN	NaN	NaN	NaN	NaN	NaN	NaN	NaN	NaN	NaN	NaN	NaN	NaN	NaN	NaN	NaN	NaN	NaN	NaN	NaN	NaN	NaN	NaN	NaN	NaN	14877.3	NaN	NaN	NaN	NaN	19604.4	NaN	157584	NaN	NaN	NaN	71400.8
P05231	P05231	IL6	Interleukin-6	NaN	NaN	NaN	NaN	NaN	NaN	NaN	NaN	NaN	NaN	NaN	NaN	4606.33	NaN	NaN	NaN	NaN	NaN	NaN	NaN	NaN	NaN	NaN	NaN	NaN	NaN	NaN	NaN	NaN	NaN	NaN	NaN	NaN	NaN	NaN	NaN	NaN	NaN	NaN	NaN	NaN	NaN	NaN	NaN	NaN	50252.3
P05362	P05362	ICAM1	Intercellular adhesion molecule 1	6296.81	10228.1	2795.43	17168.3	NaN	15960.8	4.04648	9729.76	8669.95	30946.6	5866.3	NaN	10909.3	16014.4	4506.59	6637.19	1313.09	14188.4	6555.23	7739.69	NaN	14484	NaN	9593.7	23.2713	6547.99	4957.32	1400.91	22947.8	6205.93	6308.53	19654	15447.8	27372	18779.6	16828.2	23965.9	7418.21	32919	27902.3	42517.7	71612.6	49575.1	66208.1	11274.6	34093.2
P05386	P05386	RPLP1	Large ribosomal subunit protein P1	NaN	NaN	NaN	NaN	NaN	NaN	NaN	NaN	NaN	NaN	NaN	NaN	NaN	NaN	NaN	NaN	NaN	NaN	NaN	NaN	NaN	NaN	NaN	NaN	NaN	NaN	NaN	NaN	NaN	NaN	NaN	NaN	NaN	NaN	NaN	2041.51	NaN	NaN	NaN	NaN	NaN	NaN	NaN	5680.87	NaN	7092.2
P05387	P05387	RPLP2	Large ribosomal subunit protein P2	NaN	NaN	NaN	NaN	NaN	NaN	NaN	NaN	NaN	NaN	5099.83	NaN	NaN	NaN	NaN	NaN	NaN	NaN	NaN	NaN	NaN	NaN	NaN	NaN	NaN	NaN	NaN	NaN	NaN	NaN	NaN	NaN	NaN	112726	44434.4	144961	5042.91	NaN	21376.7	4221.44	23732.3	60530.7	60868.7	20358.9	67471	35901
P05388	P05388	RPLP0	Large ribosomal subunit protein uL10	NaN	NaN	3.37365	NaN	NaN	NaN	NaN	NaN	NaN	NaN	NaN	NaN	NaN	NaN	NaN	NaN	NaN	NaN	NaN	NaN	NaN	NaN	NaN	NaN	NaN	NaN	NaN	NaN	NaN	NaN	NaN	NaN	NaN	12981	9176.56	2358.96	NaN	NaN	NaN	NaN	6633.95	15318.9	12052.6	15856.7	NaN	5881
P05408	P05408	SCG5	Neuroendocrine protein 7B2	418272	763744	605290	528740	824174	664313	674341	599160	385108	749100	505863	299797	300421	392526	360079	483530	334383	827744	303490	592916	1.25492e+06	536491	573370	400233	563762	426580	603352	279864	328407	230357	980254	592469	504675	159661	263172	270987	116625	339186	278666	235849	161107	89022.5	270217	64403.9	581361	48175.4
P05413	P05413	FABP3	Fatty acid-binding protein, heart	7.06161	50277.3	3386.37	NaN	34080.8	40727.4	NaN	53909.3	6830.43	42479.9	19525.5	7706.53	14533.3	1.70237	39189.6	20412.2	18246	11982.4	33728.3	27336.8	NaN	16349.5	16992	11684.1	NaN	25204.2	17232.2	3077.48	15434.6	15877.7	31937.9	NaN	27310.5	NaN	873824	29919.6	18692.3	11196.2	39852.3	14800.4	NaN	NaN	NaN	NaN	74809.5	NaN
P05451	P05451	REG1A	Lithostathine-1-alpha	491.011	NaN	NaN	15836.1	4241.95	28671.2	NaN	14028.2	NaN	9918.27	17073.3	NaN	13422.2	10173.1	NaN	NaN	NaN	NaN	NaN	NaN	29570.2	11291.5	NaN	NaN	7487.63	NaN	50205.2	NaN	7762.74	NaN	NaN	NaN	NaN	NaN	NaN	NaN	NaN	NaN	NaN	NaN	NaN	NaN	NaN	2921.11	5531.26	NaN
P05452	P05452	CLEC3B	Tetranectin	273954	261751	367124	611549	960389	788926	619893	580390	524436	859910	406249	323939	450484	728594	484215	318565	743072	753766	436412	931659	750118	467274	456788	154190	314151	549558	250375	381551	462256	692938	583829	529900	760807	615871	152203	339031	377834	186193	513490	458819	385110	455914	641098	314196	1.14582e+06	229801
P05455	P05455	SSB	Lupus La protein	NaN	NaN	NaN	NaN	NaN	NaN	NaN	NaN	NaN	NaN	NaN	NaN	NaN	NaN	NaN	NaN	NaN	NaN	NaN	NaN	NaN	NaN	NaN	NaN	NaN	NaN	NaN	NaN	NaN	NaN	NaN	NaN	NaN	NaN	NaN	12414.9	NaN	NaN	NaN	NaN	NaN	NaN	NaN	NaN	NaN	4265.6
P05543	P05543	SERPINA7	Thyroxine-binding globulin	283800	193286	322370	388624	182772	185103	377769	303555	238767	247109	201873	368766	315032	352945	323953	324564	416524	255547	786390	274617	514272	327496	316524	415468	624363	451673	451138	524181	338256	646073	262182	357768	171922	747512	323177	280579	478624	472927	258068	363755	773048	667313	621588	636888	332151	565697
P05546	P05546	SERPIND1	Heparin cofactor 2	354562	326966	370333	298432	514976	402416	295892	322907	422890	600372	337381	373932	327422	463528	326509	356774	482588	439377	363822	475924	409530	377311	551822	343695	642617	489544	314153	412585	343425	592534	424709	370900	279902	420600	261674	449664	786953	317654	368447	429640	819679	1.06453e+06	525019	548706	544433	523777
P05556	P05556	ITGB1	Integrin beta-1	1478.42	NaN	NaN	9105.4	NaN	3726.49	NaN	NaN	NaN	3091.5	NaN	3409.71	NaN	0.57473	1644.04	5768.54	18656.5	NaN	2199.03	7975.29	NaN	4810.83	2111.22	NaN	12853.3	NaN	2631.63	NaN	NaN	1992.15	9826.78	NaN	NaN	NaN	3076.15	4470.53	NaN	10122.9	8498.75	2084.41	NaN	13045.8	4596.41	NaN	NaN	NaN
P05771	P05771	PRKCB	Protein kinase C beta type	NaN	NaN	NaN	NaN	NaN	NaN	NaN	NaN	NaN	NaN	NaN	NaN	NaN	NaN	NaN	NaN	NaN	NaN	NaN	NaN	NaN	NaN	NaN	NaN	NaN	NaN	0.398448	NaN	NaN	NaN	NaN	NaN	NaN	NaN	NaN	NaN	NaN	NaN	NaN	NaN	NaN	NaN	NaN	NaN	NaN	NaN
P05937	P05937	CALB1	Calbindin	127733	127379	144054	130913	161069	102336	93230.6	99664.4	152107	135851	5819598	109063	104864	124997	155885	85577.9	90162.5	99473.7	96434.4	105417	116587	119438	134104	79690.8	226891	132767	391412	90007.7	63565.1	118747	97753.8	63955.6	79103	NaN	50529.1	80136.5	70121.7	69161.4	87398.8	39774.1	NaN	40876	NaN	16246.8	68714.4	28514.7
P05976	P05976	MYL1	Myosin light chain 1/3, skeletal muscle isoform	NaN	NaN	NaN	NaN	NaN	NaN	NaN	NaN	387977	NaN	NaN	NaN	NaN	NaN	NaN	NaN	NaN	NaN	NaN	NaN	NaN	NaN	NaN	NaN	NaN	NaN	NaN	NaN	NaN	NaN	NaN	NaN	NaN	NaN	152290	NaN	NaN	NaN	NaN	23817.9	NaN	NaN	NaN	NaN	NaN	NaN
P05997	P05997	COL5A2	Collagen alpha-2(V) chain	NaN	4040.45	NaN	NaN	NaN	2603.51	NaN	794.535	NaN	NaN	NaN	3236.77	NaN	NaN	8153.78	10462.9	NaN	2775.82	7435.31	6362.17	NaN	NaN	537.01	NaN	NaN	5745.76	NaN	NaN	NaN	2150.21	3400.26	5744.52	2535.95	NaN	NaN	NaN	NaN	2319.78	8796.91	NaN	NaN	NaN	NaN	NaN	NaN	NaN
P06132	P06132	UROD	Uroporphyrinogen decarboxylase	NaN	NaN	NaN	NaN	NaN	NaN	NaN	4699.3	NaN	NaN	NaN	NaN	NaN	1.96481	NaN	NaN	NaN	NaN	32.6766	NaN	NaN	NaN	NaN	NaN	NaN	NaN	NaN	NaN	NaN	NaN	NaN	NaN	NaN	NaN	711.691	NaN	NaN	NaN	52.8677	NaN	NaN	NaN	NaN	NaN	NaN	4293.17
P06276	P06276	BCHE	Cholinesterase	32628.3	80069.7	88288.2	59507.1	62421.1	67323.8	29821.4	41782.9	71572.3	30061.6	34615	48450.6	21637.5	25766.3	26079.9	21385.3	27660.1	44302.1	22968.7	46397.7	NaN	17934.8	34573	17987.3	11188.9	57941	65084.1	28548.6	6159.93	37880.5	42238.9	29056.2	39047.1	34270.9	26966.2	26658.1	51049.8	42169.1	77240.6	18692.8	67638.4	172620	70917.6	38686.5	21153.6	50079
P06307	P06307	CCK	Cholecystokinin	821.805	34403.9	22020.6	35661.4	173477	65479.9	104265	36432.3	15425.7	142919	30196.2	22961.9	21726.8	24093.3	37790.6	55020	44632.8	147567	NaN	32196.8	186649	34446.7	43814.1	48233.7	31918.4	7464.5	3463.45	12318.6	15196.4	25729.2	63781.4	71741.5	55690.7	NaN	30196.8	23033.7	33978.1	25555.6	44571.4	61526.1	NaN	NaN	NaN	NaN	135189	NaN
P06310	P06310	IGKV2-30	Immunoglobulin kappa variable 2-30	NaN	NaN	NaN	NaN	26083.7	NaN	NaN	NaN	NaN	NaN	NaN	28093.2	127120	NaN	31134.3	NaN	NaN	NaN	104454	NaN	22953.8	25998.9	NaN	NaN	NaN	14051.1	NaN	NaN	NaN	76750.7	NaN	NaN	NaN	140675	29976.9	155527	186529	10356.6	57209.6	79065.7	NaN	343614	NaN	NaN	NaN	141926
P06312	P06312	IGKV4-1	Immunoglobulin kappa variable 4-1	1.45749e+06	291748	813848	508767	275121	511582	752472	387484	584083	356029	730378	315674	924315	701298	1.00513e+06	647683	896161	478232	554612	489456	859261	764811	957161	631646	NaN	440023	629492	369183	NaN	474263	179771	818467	295837	14061138	2.41737e+06	286558	1.56681e+06	1.65174e+06	610648	1.27242e+06	1.95702e+06	2.41374e+06	1.84545e+06	3061273	1.41628e+06	1.81592e+06
P06331	P06331	IGHV4-34	Immunoglobulin heavy variable 4-34	1.59278e+06	464985	4734626	1.05097e+06	1.19554e+06	971182	1.17972e+06	885736	1.02629e+06	981597	1.23536e+06	1.9097e+06	3.42553e+06	1.28497e+06	2378999	2.32492e+06	1.06362e+06	543992	1.31626e+06	864717	1.65182e+06	834200	1.18079e+06	1.97368e+06	1174099	1333498	1.03354e+06	1.23567e+06	195964	1.95184e+06	186560	1.31856e+06	645017	5.53426e+06	2.13516e+06	1.17738e+06	1.57401e+06	1.68435e+06	1.47081e+06	3.52829e+06	4.08484e+06	6660399	1910594	10781776	3.14678e+06	3.55139e+06
P06396	P06396	GSN	Gelsolin	966569	1.39553e+06	1.19969e+06	1.30833e+06	1.24012e+06	1.38901e+06	1.7881e+06	1.14233e+06	1.61406e+06	2.03711e+06	1.08532e+06	1068930	1.02212e+06	1.46589e+06	1.09153e+06	1.07512e+06	1.12761e+06	1.21275e+06	1.2082e+06	1.75076e+06	1.37501e+06	1.44735e+06	1.22299e+06	1.22114e+06	1.42554e+06	1.51437e+06	892865	857573	1.19513e+06	1.28939e+06	1.57531e+06	1.43857e+06	1.34768e+06	1.17078e+06	839708	791921	1.1592e+06	814796	967706	1263512	1.41327e+06	1.63482e+06	1598757	1.01633e+06	1.69947e+06	1.42395e+06
P06454	P06454	PTMA	Prothymosin alpha	37760.4	64559.5	1.01613	61837.4	NaN	3996.53	22.6704	43584.5	63903	39037.6	49863.1	45171.2	42811.2	83518.5	37748.8	37157.1	82410.6	70811	85687.5	70313.7	34589.7	40878.3	41035.5	68906.8	101422	53365.9	55662.5	NaN	9059.02	149283	74258.4	109800	64772.8	338503	186081	29176.4	16490.2	107170	124536	103172	134818	390164	100794	215509	34101.5	279916
P06576	P06576	ATP5F1B	ATP synthase subunit beta, mitochondrial	NaN	NaN	NaN	NaN	4204.27	NaN	NaN	NaN	NaN	NaN	17996.6	NaN	8545.2	43054.6	NaN	NaN	2969.24	NaN	NaN	NaN	NaN	NaN	NaN	4049.1	NaN	NaN	NaN	NaN	NaN	2703.55	2490.51	2334.81	31242.4	28748.6	59570.6	37979.3	23088.6	13604.4	21341.1	5074.99	24458.9	118127	13111.8	11150.3	3047.34	39119.4
P06681	P06681	C2	Complement C2	767178	361586	229925	475096	196679	204025	373665	254122	221961	274852	327862	222458	299817	203748	384148	322934	272288	255657	396707	190311	340577	626610	330757	563845	477761	245297	384858	462433	783304	350422	352080	456509	671691	565744	383394	379383	489195	454297	345476	468049	1.37665e+06	1379789	1.04475e+06	1.57586e+06	656529	1.02138e+06
P06702	P06702	S100A9	Protein S100-A9	113833	17721.4	43506.9	103753	189304	66018.4	46355.8	728025	110235	43686.7	670360	69713.8	427271	120155	101348	44029.4	48839.5	NaN	308531	23834	446366	11944.6	71450.3	164031	43638.3	23436.8	25690	52899.9	42071	90139.7	25919	36585.9	20400.9	3.31487e+06	831708	3.4387e+06	1.80922e+06	151082	191912	419283	2.04053e+06	18658676	1.07958e+06	2.80927e+06	2572.07	6.87626e+06
P06703	P06703	S100A6	Protein S100-A6	NaN	NaN	NaN	NaN	35859.3	19483.7	29835.4	1.24628e+06	404329	31342.3	71393.6	NaN	59039.5	272903	10143.2	11086.3	NaN	NaN	880314	NaN	NaN	NaN	30456.2	31034.9	NaN	35563.4	35529.3	NaN	NaN	48827.7	53877.2	22619	15121.8	219278	1.05631e+06	99981.8	80343.5	46079	354329	49457	36423.4	780174	140795	153363	NaN	265659
P06727	P06727	APOA4	Apolipoprotein A-IV	185284	407019	865475	707258	1.03509e+06	827746	343306	884922	634817	418034	772277	790241	550140	1.16829e+06	464361	529726	767624	590252	477166	737768	641303	331241	781710	615600	1.16449e+06	867263	322404	1.30513e+06	1.69279e+06	2.86179e+06	286807	510790	423767	1.06488e+06	670758	945374	1.80638e+06	494488	885189	385257	1.70415e+06	3.51668e+06	1.09675e+06	2853338	1.33387e+06	1.25842e+06
P06732	P06732	CKM	Creatine kinase M-type	42212.3	NaN	7766.7	NaN	NaN	NaN	NaN	24162.4	97913.2	11637.9	NaN	NaN	NaN	26167.2	36911.4	7102.55	NaN	NaN	21067.1	NaN	NaN	NaN	NaN	22209.1	NaN	1456.98	NaN	NaN	NaN	NaN	6667.88	NaN	NaN	NaN	1.42771e+06	47430.1	70216.5	NaN	11927	6844.65	NaN	86041.4	NaN	NaN	626242	NaN
P06733	P06733	ENO1	Alpha-enolase	20917.5	35668.8	37077.3	48740.8	84144	36695.3	60295	134524	61657.3	60578.3	47376.1	45055.7	51145.5	98011.2	33130.2	22210.4	26077.2	38240.9	121170	56287	23577.3	13016	58807.8	42353.7	46244.2	13542.6	30194.2	33357.8	11585.1	50964.3	54279	51038.6	49191.3	402876	294057	148902	90231	22994.4	141865	53151.9	177806	669575	241702	418513	47299.9	449060
P06734	P06734	FCER2	Low affinity immunoglobulin epsilon Fc receptor	NaN	NaN	NaN	NaN	NaN	NaN	NaN	NaN	NaN	NaN	NaN	NaN	NaN	NaN	NaN	NaN	NaN	NaN	NaN	NaN	NaN	NaN	NaN	NaN	NaN	NaN	NaN	NaN	NaN	NaN	NaN	NaN	NaN	NaN	1608.92	NaN	NaN	NaN	NaN	NaN	NaN	3597.23	1911.54	NaN	NaN	NaN
P06737	P06737	PYGL	Glycogen phosphorylase, liver form	NaN	NaN	NaN	NaN	NaN	NaN	NaN	NaN	NaN	NaN	NaN	NaN	6362.08	NaN	NaN	NaN	NaN	NaN	NaN	NaN	NaN	NaN	NaN	NaN	NaN	NaN	NaN	NaN	NaN	NaN	3608.8	NaN	NaN	50959.9	18168.2	25890.4	4220.09	NaN	13021.6	41032.6	51892.2	91153.9	26043.7	65660	NaN	42950
P06744	P06744	GPI	Glucose-6-phosphate isomerase	44770	26301.1	57023.6	38767.2	44189.9	37306.7	92832	45697.3	69220.2	25433.7	66047.1	2692.19	41516.4	8814.92	37803.2	25449.4	42368.8	NaN	76309.6	80910.7	NaN	28042.4	32809.5	29220.7	50903.7	75226.5	60419.9	42808.1	35125.5	21634.5	53648.3	41814.2	50294.1	171339	273296	85623.4	72195	34952	55400.6	34430.4	155957	388749	61877.4	226568	30323.5	193804
P06748	P06748	NPM1	Nucleophosmin	NaN	37225.2	NaN	NaN	NaN	NaN	NaN	14052.1	26619.3	32133.7	NaN	NaN	14697.2	11419.9	11959.6	NaN	NaN	32989.8	46.2754	NaN	NaN	36542	NaN	NaN	NaN	NaN	NaN	NaN	NaN	NaN	NaN	NaN	NaN	19275.1	13506.9	2818.85	NaN	NaN	8510.32	10705.5	NaN	25153.2	NaN	NaN	NaN	8400.63
P06753	P06753	TPM3	Tropomyosin alpha-3 chain	5776.65	4606.9	13151.9	19529.3	11151	5401.57	14885.1	112453	64022.2	5122.07	15667.4	5307.19	26585.3	76886.9	NaN	2401.68	7180.7	2656.01	145993	NaN	NaN	NaN	NaN	13425.2	4684.48	3295.88	2963.71	7067.46	NaN	15180.2	13955.6	13221.1	9989.01	212757	143721	75713.7	32918	11012.8	60445.9	31253.5	85662.1	210383	129989	122249	14678	180585
P06858	P06858	LPL	Lipoprotein lipase	NaN	10711.2	15987.7	NaN	NaN	NaN	NaN	NaN	NaN	NaN	4951.27	NaN	NaN	NaN	NaN	NaN	NaN	NaN	NaN	NaN	NaN	NaN	NaN	NaN	NaN	19392.6	31791.1	NaN	NaN	NaN	NaN	NaN	NaN	NaN	NaN	3994.75	NaN	NaN	NaN	NaN	NaN	NaN	NaN	NaN	NaN	NaN
P06865	P06865	HEXA	Beta-hexosaminidase subunit alpha	35398.6	101733	50357.4	86966.1	33235.9	23455.8	77912.6	52474.4	62462.8	62038.8	74375.7	73311.7	57233.4	50012.4	59571.1	28270.1	72469.4	39866.5	44914.6	84383.4	NaN	20778.4	46036.3	59408.6	46010.7	72629.1	45671	59063.7	10981.3	53344.8	68892.5	66333.2	66764.5	18778.5	32511.2	30971.9	39301.9	35463.4	45127.2	53429.6	30145.2	59950.8	72265.2	17189.6	7572.83	37763.8
P07093	P07093	SERPINE2	Glia-derived nexin	1.66238	22048.7	17864.8	17261.2	66109.8	6971.21	18202.1	NaN	18264.7	16033.2	NaN	NaN	NaN	11636.6	6283.86	NaN	10164.7	18553.8	NaN	33470.3	NaN	NaN	5217.42	NaN	306.34	24716.9	17776.6	14582.2	NaN	NaN	21482.5	NaN	10926.4	NaN	NaN	NaN	NaN	NaN	NaN	16445.9	NaN	NaN	NaN	NaN	4429.35	NaN
P07108	P07108	DBI	Acyl-CoA-binding protein	73090	64774.5	53471.6	56877.5	68595.4	78993.1	40614.3	41118.3	52875.4	61330.5	80927.1	50208.9	38872.6	66037.3	39411.6	59455	56084.3	63200.1	49104.9	33202.7	77174.8	45912.6	63444.9	15776.8	34319.8	47684.5	135491	27867.9	75941.9	36046.4	52443.3	44724.5	61238.8	32320.5	78567.1	27603.7	19395.1	58189	35424.7	30035	35027.2	37932.6	56266.6	42803.4	83361.9	50328.6
P07195	P07195	LDHB	L-lactate dehydrogenase B chain	340900	377863	266725	261794	420678	352720	235719	333414	260061	107594	380426	230373	210544	277551	264179	232320	227745	271522	426273	234613	335851	530346	292541	163726	319905	166116	207263	179947	327133	158226	377198	269170	322850	193649	350486	163353	145401	163657	259246	156890	149896	199179	145834	147071	420820	171191
P07196	P07196	NEFL	Neurofilament light polypeptide	NaN	NaN	NaN	NaN	NaN	NaN	NaN	NaN	NaN	NaN	NaN	NaN	NaN	NaN	NaN	NaN	NaN	NaN	NaN	NaN	NaN	NaN	NaN	NaN	NaN	NaN	NaN	NaN	NaN	NaN	NaN	NaN	0.200722	NaN	NaN	NaN	NaN	NaN	NaN	NaN	NaN	NaN	NaN	NaN	NaN	NaN
P07197	P07197	NEFM	Neurofilament medium polypeptide	NaN	NaN	577584	NaN	NaN	NaN	NaN	NaN	NaN	NaN	1.61338e+06	NaN	NaN	NaN	NaN	NaN	NaN	NaN	NaN	NaN	NaN	NaN	NaN	NaN	NaN	NaN	NaN	NaN	NaN	NaN	NaN	NaN	NaN	NaN	NaN	6865.15	NaN	NaN	8645.4	NaN	NaN	10150.4	NaN	NaN	NaN	NaN
P07203	P07203	GPX1	Glutathione peroxidase 1	NaN	NaN	NaN	NaN	NaN	NaN	NaN	6594.11	NaN	NaN	NaN	NaN	NaN	NaN	NaN	NaN	NaN	NaN	14482.5	NaN	NaN	NaN	NaN	NaN	NaN	NaN	NaN	NaN	NaN	NaN	NaN	NaN	NaN	NaN	3833.69	9783.49	NaN	NaN	13002.3	NaN	NaN	NaN	NaN	NaN	NaN	NaN
P07205	P07205	PGK2	Phosphoglycerate kinase 2	NaN	NaN	NaN	NaN	NaN	NaN	NaN	NaN	NaN	NaN	NaN	NaN	NaN	NaN	NaN	NaN	NaN	NaN	NaN	NaN	NaN	NaN	NaN	NaN	NaN	NaN	NaN	NaN	NaN	NaN	NaN	NaN	NaN	NaN	NaN	NaN	NaN	NaN	NaN	NaN	NaN	NaN	NaN	NaN	NaN	NaN
P07225	P07225	PROS1	Vitamin K-dependent protein S	214400	245024	273440	216352	250867	215856	342625	186008	327707	268104	219162	289369	272526	276798	225126	249936	272785	233686	179393	236735	669828	281361	335676	384271	271413	287735	287893	224124	303046	382791	232783	222778	170693	191129	183360	307572	356764	221998	173785	331223	384036	300020	231768	386339	218748	261925
P07237	P07237	P4HB	Protein disulfide-isomerase	68282.6	39209.9	61754.3	55251.2	43639.1	33635.1	18376.3	58304.7	46942.6	38137.2	43580.4	30841.6	27102.2	52410.9	41724.9	24285.1	52228.1	38068.7	12395.4	23707.9	NaN	51828.8	27261.9	52795.8	37290.6	27648.7	40240.6	14448.2	24917.8	18701.6	41816.9	29684.3	54734.1	29635.2	62780	55713.6	45340.9	34123	40717.1	69032.9	61058.3	148612	57756.9	32209.4	22583.8	85116
P07305	P07305	H1-0	Histone H1.0	NaN	NaN	NaN	NaN	NaN	NaN	NaN	NaN	NaN	NaN	NaN	NaN	NaN	NaN	NaN	NaN	NaN	NaN	NaN	NaN	NaN	NaN	NaN	NaN	NaN	NaN	NaN	NaN	NaN	NaN	NaN	NaN	NaN	NaN	NaN	NaN	NaN	NaN	NaN	NaN	NaN	NaN	NaN	NaN	NaN	NaN
P07307	P07307	ASGR2	Asialoglycoprotein receptor 2	NaN	NaN	NaN	NaN	NaN	NaN	NaN	NaN	NaN	NaN	NaN	NaN	NaN	NaN	NaN	NaN	NaN	NaN	NaN	NaN	NaN	10807.9	NaN	4877.14	NaN	NaN	NaN	13736.7	21889.4	NaN	NaN	NaN	NaN	NaN	6539.14	NaN	NaN	NaN	NaN	NaN	NaN	NaN	20184.6	7894.95	4446.71	14510.6
P07333	P07333	CSF1R	Macrophage colony-stimulating factor 1 receptor	858214	541237	419649	469792	363791	388288	627239	418377	249594	583458	367927	375754	423727	301205	549755	667097	493377	492511	323097	317431	263561	691166	259375	541011	303129	312725	509599	297539	864273	308622	471086	483621	662299	266151	404124	516126	550343	604016	580751	512950	562093	295175	398317	567036	731942	446210
P07339	P07339	CTSD	Cathepsin D	341519	699869	693395	454771	342595	390211	584222	444026	663780	500593	418493	512354	573366	593101	446345	381419	736591	480457	498063	613483	604526	346636	720036	817438	491220	589221	721142	473170	276672	375013	411139	476977	232890	156882	126682	335423	334421	489711	334556	543443	170857	137106	126277	258979	22204.7	123255
P07355	P07355	ANXA2	Annexin A2	NaN	11983	934.402	3057.81	3278.19	3482.86	5146.13	5066.71	7780.95	NaN	NaN	NaN	9569.01	7930.47	NaN	13961.8	5146.88	NaN	13303.1	NaN	NaN	NaN	11640.9	10626.8	14167.7	26554.4	NaN	7373.75	NaN	12792.3	6583.33	14935.9	1766.11	64434.9	73457	12339.2	9384.96	13340.6	23840.6	9510.39	10057.8	61237.1	49649.7	13171.1	NaN	15000
P07357	P07357	C8A	Complement component C8 alpha chain	69249.2	39663.5	90733	57068.6	43705.4	44976.4	51039.5	76353.3	85659.4	75479.1	58635	57977.9	126553	89445.8	118081	71809.9	115917	69586.8	67387.1	68228.1	105743	73355.7	122902	106715	75436.3	85371.1	72870.8	84605.8	153256	104897	53186.2	65538.7	63864.4	243735	102347	85289	131443	62688.7	64872.6	119891	236644	310138	178130	226908	115251	168753
P07358	P07358	C8B	Complement component C8 beta chain	120983	58863.1	164898	91864.7	83812	92655.8	88051.2	139087	179450	145500	103824	124701	267729	130913	229817	142854	202198	120607	128094	163991	230976	117688	205370	200424	92893.9	129737	93554.9	164502	297663	189088	86290.7	118004	110764	375337	164969	196054	286713	128400	119056	207451	551088	567953	283038	519594	225701	324059
P07359	P07359	GP1BA	Platelet glycoprotein Ib alpha chain	NaN	NaN	NaN	NaN	NaN	NaN	NaN	6423.01	NaN	NaN	NaN	NaN	NaN	36624.6	NaN	NaN	NaN	NaN	33902.2	NaN	NaN	NaN	NaN	NaN	NaN	NaN	NaN	NaN	7651.99	NaN	NaN	NaN	NaN	14636	NaN	8962.57	9020.58	NaN	4714.31	NaN	18639.7	24315.4	4115.21	26201.4	11954	NaN
P07360	P07360	C8G	Complement component C8 gamma chain	124751	86282.4	145388	104307	94228.7	93922.6	74871.5	136161	194230	148254	84091.6	107358	241397	177553	238535	145393	206476	148451	106126	153191	126007	152494	170139	207672	159791	170480	118438	180838	270169	203903	91511.8	132603	119428	522536	221450	214247	259310	98425.7	100228	196762	563608	776648	301884	466245	196664	283321
P07384	P07384	CAPN1	Calpain-1 catalytic subunit	NaN	NaN	NaN	NaN	NaN	NaN	NaN	32513.9	13185.4	NaN	NaN	NaN	NaN	2.44699	NaN	NaN	NaN	NaN	21565.2	NaN	NaN	NaN	NaN	2665.9	NaN	NaN	NaN	NaN	NaN	NaN	NaN	NaN	NaN	23806.6	21140.9	7238.61	NaN	NaN	7969.97	NaN	10269.2	113510	NaN	6324.9	19115.8	5208.79
P07437	P07437	TUBB	Tubulin beta chain	NaN	NaN	1.54348	144100	11382.6	3174.65	NaN	8850.42	77154.7	NaN	17040.4	NaN	NaN	NaN	NaN	4146.71	NaN	NaN	NaN	NaN	NaN	NaN	NaN	7175.37	NaN	NaN	NaN	NaN	3669.17	11823.5	19526.8	NaN	NaN	55150.5	162814	59403.1	NaN	6942.07	32314	20501.8	43917.3	202864	45541	65107.6	24184.5	90974
P07451	P07451	CA3	Carbonic anhydrase 3	NaN	NaN	65829.3	NaN	NaN	5775.46	NaN	72035.8	372008	NaN	NaN	NaN	NaN	10709.9	NaN	10555.1	NaN	NaN	107219	NaN	NaN	NaN	NaN	NaN	NaN	2835.76	NaN	NaN	NaN	NaN	NaN	NaN	NaN	70949	8153472	NaN	NaN	NaN	35800.3	NaN	NaN	68411.2	NaN	NaN	NaN	NaN
P07585	P07585	DCN	Decorin	90360.2	177919	174105	101741	109541	139785	73804.9	166956	231340	109431	89700.2	174176	156878	142455	149562	80096.3	201835	114007	129663	131977	40628.2	96713.2	97686.9	124821	129599	207292	105990	109333	36870.2	89010.2	162335	129379	67757.8	48408.7	99418.4	59609.8	112153	52290.3	79264.4	193694	147.417	38689.3	NaN	31645.9	22116.3	34417.5
P07602	P07602	PSAP	Prosaposin	1.44661e+06	2.31519e+06	1.67963e+06	1.96872e+06	1.3286e+06	1.32502e+06	2.14642e+06	1.71922e+06	1.63727e+06	1.85557e+06	1.34155e+06	1.60021e+06	1.31789e+06	1.47306e+06	1.33826e+06	1.30957e+06	1.49645e+06	1.46203e+06	942740	1.74883e+06	2.95136e+06	1.24725e+06	1.30149e+06	1.74728e+06	1390122	1.41013e+06	1.91926e+06	1.86549e+06	1.06803e+06	1.13635e+06	1.75825e+06	1.56527e+06	1.95774e+06	1.14876e+06	648958	1.00114e+06	1.02379e+06	1.30403e+06	1.22208e+06	1.6467e+06	953831	987039	1.77622e+06	1.36956e+06	958963	1.08894e+06
P07686	P07686	HEXB	Beta-hexosaminidase subunit beta	95767.1	136967	89629.3	149762	120038	62392.4	170266	152294	97281.8	101257	121486	183998	122121	50550.8	116215	62288.7	117178	89799.1	85310	107267	1685.28	60591.3	96211.6	89543.3	75704.5	82745.3	17515.7	144878	23926	89741.8	113206	106041	104428	357909	43349.2	52782.7	212340	135980	75747.3	108326	39067.9	119975	270939	40718.8	18642.4	30954.4
P07711	P07711	CTSL	Procathepsin L	232025	309594	171138	198860	135308	168923	347629	191152	212505	159873	131866	125339	143168	155474	132075	106514	158422	160487	121992	147104	415233	88158.8	136022	118933	217128	161412	78295.7	179662	55659.8	93966.1	254788	174370	184695	134391	110767	82140.2	80666.2	137234	124046	239636	80768.4	136855	134169	113218	11709.9	184674
P07737	P07737	PFN1	Profilin-1	29477	9236.02	2.03935	26460.3	41393.5	30312.6	139207	56817.8	50312.4	24284.8	75021.6	20017.1	45645.3	22547.2	4941.39	20265.2	31856	12942.4	71154.8	24671.7	106349	7642.27	11025.5	23602.6	2463.01	NaN	7445.39	10685.2	11655.8	25019.9	22916.4	12810	36874.5	704863	257215	200193	202463	22259.8	105104	63834.9	499218	1.15319e+06	656489	1.13581e+06	131213	1.04854e+06
P07738	P07738	BPGM	Bisphosphoglycerate mutase	NaN	353.774	NaN	NaN	NaN	NaN	NaN	361971	235960	NaN	5692.24	NaN	NaN	119074	8990.2	NaN	NaN	NaN	673714	NaN	NaN	8530.39	37769.1	NaN	NaN	2771.12	NaN	NaN	NaN	5038.77	NaN	NaN	NaN	27855.7	383599	2566.11	NaN	NaN	135801	NaN	NaN	NaN	35177	41765.3	61.1376	125394
P07741	P07741	APRT	Adenine phosphoribosyltransferase	NaN	NaN	NaN	NaN	NaN	NaN	NaN	7004.74	NaN	NaN	NaN	NaN	NaN	0.72705	NaN	NaN	NaN	NaN	12191.8	NaN	NaN	NaN	NaN	NaN	NaN	NaN	NaN	NaN	NaN	NaN	NaN	NaN	NaN	13305.9	10160.9	NaN	NaN	NaN	9562.46	NaN	NaN	21471.8	NaN	NaN	NaN	214.905
P07814	P07814	EPRS1	Bifunctional glutamate/proline--tRNA ligase	NaN	NaN	NaN	NaN	NaN	NaN	NaN	NaN	NaN	NaN	NaN	NaN	NaN	NaN	NaN	NaN	NaN	NaN	NaN	NaN	NaN	NaN	NaN	NaN	NaN	NaN	NaN	NaN	NaN	NaN	NaN	NaN	NaN	NaN	NaN	5112.48	NaN	NaN	NaN	NaN	NaN	NaN	NaN	NaN	NaN	5514.84
P07858	P07858	CTSB	Cathepsin B	310640	328402	202688	326833	227359	219154	391911	228817	238345	256082	327369	245077	222578	212779	158603	168182	186140	164185	197951	326949	954129	272233	242747	383816	405253	198163	210017	186835	313294	176122	302982	388952	310068	368212	865842	517022	264657	178404	184142	653492	628854	659571	879536	1229217	105234	911204
P07900	P07900	HSP90AA1	Heat shock protein HSP 90-alpha	1895.52	5133.41	7091.63	15559.5	16206.9	12024.5	15600.7	35644.2	12453.9	11697.2	126337	16565.8	17579.6	6050.56	NaN	2853.03	11584.3	15058.1	37941.3	NaN	NaN	4706.77	15738.8	10377.6	3304.39	1670.24	46233	1673.56	6254.74	10158.2	11026.9	17894.4	22757	343109	145584	26412.1	15544.7	12319.7	38181.2	15881.6	200371	228980	219583	227537	11604.9	252661
P07910	P07910	HNRNPC	Heterogeneous nuclear ribonucleoproteins C1/C2	NaN	NaN	NaN	NaN	NaN	NaN	NaN	NaN	NaN	NaN	4608.54	NaN	NaN	NaN	NaN	NaN	NaN	NaN	NaN	NaN	NaN	NaN	NaN	NaN	NaN	NaN	NaN	NaN	NaN	NaN	NaN	NaN	NaN	11338.8	23390	7791.87	13843.4	NaN	5669.82	NaN	19122.5	81317.6	14013.7	5010.65	NaN	15443.4
P07911	P07911	UMOD	Uromodulin	24880.5	15741.9	5384.54	13378.5	9460.51	9050.22	32355	15303.4	26268.8	19737	24780.8	14323.4	24717.5	6085.91	NaN	NaN	27322	8445.63	20392.1	NaN	67113.6	NaN	5408.03	NaN	1812.62	552.575	2853.05	NaN	NaN	3571.49	3949.75	26980.3	10915.2	NaN	9632.09	2822.3	3801.39	13197.8	16205	2694.2	2803.34	28696	NaN	7942.91	NaN	10250.5
P07942	P07942	LAMB1	Laminin subunit beta-1	17947.2	38733.3	29686.5	30646.5	32053.5	31181	19527	30307.3	33662.3	28249.9	22232.9	24916.9	21528.7	26801.2	19695.7	19983.2	27142.5	28932.4	23275	25701.8	61762.3	20958.6	24343.5	27249.7	17692.6	33698.9	31020.3	18787.4	20822.3	27538.4	28184.6	22719.7	25961	20439.6	7015.56	12560.3	7250.92	15491.3	19943.2	21117.4	13219.8	19249.5	30351.2	16574.5	15122.8	12927.8
P07948	P07948	LYN	Tyrosine-protein kinase Lyn	NaN	NaN	NaN	NaN	NaN	NaN	NaN	NaN	NaN	NaN	NaN	NaN	NaN	NaN	NaN	NaN	NaN	NaN	NaN	NaN	NaN	NaN	NaN	NaN	NaN	NaN	NaN	NaN	NaN	NaN	NaN	NaN	NaN	NaN	NaN	NaN	NaN	NaN	NaN	NaN	NaN	4467.86	NaN	NaN	NaN	NaN
P07954	P07954	FH	Fumarate hydratase, mitochondrial	NaN	NaN	NaN	NaN	NaN	NaN	NaN	4132.13	NaN	NaN	NaN	NaN	NaN	NaN	NaN	NaN	NaN	NaN	NaN	NaN	NaN	NaN	NaN	NaN	NaN	NaN	NaN	NaN	NaN	NaN	NaN	NaN	NaN	NaN	3748.1	NaN	NaN	NaN	5465.73	NaN	11241.5	NaN	NaN	5281.31	NaN	NaN
P07996	P07996	THBS1	Thrombospondin-1	16407	25029.5	5604.67	11409.2	29237.9	14169.1	12278.2	23618.8	11635.3	29914.8	20049.2	21140.3	15140.1	34708.3	25231.4	8067.38	10701.8	32420.2	36515.7	14996.7	59456	32332.3	12042.9	8997.42	9792.72	24964.9	8347.75	2619.04	13680.3	26796.2	17250.7	NaN	21384.1	13287.9	20814.1	8571.56	7480.07	5536.2	31848.8	32763.8	NaN	NaN	22544.6	16860.2	42253.4	11680.7
P07998	P07998	RNASE1	Ribonuclease pancreatic	1.92451e+06	2.5749e+06	3.48237e+06	2.12635e+06	3380362	2.93105e+06	4579078	1.72388e+06	1.84829e+06	2.44894e+06	2.09073e+06	2471856	1.44999e+06	1.93064e+06	2.00349e+06	1.92961e+06	2.9193e+06	3.25503e+06	1.05235e+06	2.20775e+06	12757140	2.45119e+06	2.46312e+06	1.77493e+06	2.59264e+06	2.18915e+06	2.05228e+06	1.56651e+06	2.94151e+06	1.97197e+06	2.77174e+06	2.80732e+06	2.01685e+06	559428	1.10512e+06	1.17216e+06	1.03869e+06	1.55586e+06	718066	1.40197e+06	574383	396197	585583	478234	1.44622e+06	443764
P08123	P08123	COL1A2	Collagen alpha-2(I) chain	158170	214597	186014	187454	239277	190308	206673	182021	222122	204433	213492	362225	245708	197016	180803	101717	248060	237260	169923	254994	544929	146804	248636	284733	318211	326912	179175	232814	200353	485685	170754	231162	193762	42003.3	141623	183247	161294	133666	274852	223074	99339.4	35310.9	13520	61969.3	105501	17525.2
P08133	P08133	ANXA6	Annexin A6	NaN	NaN	NaN	NaN	NaN	NaN	NaN	25744.5	NaN	NaN	7449.95	NaN	1359.44	NaN	NaN	4170.26	NaN	NaN	NaN	NaN	NaN	6360.49	4882.47	15493.3	NaN	NaN	NaN	7040.01	NaN	4211.26	2514.03	NaN	2563.84	10694.6	37351.1	12118.4	7630.15	12220.9	18068.1	10226.6	10937.5	81061.2	5871.7	8859.75	NaN	37094.6
P08138	P08138	NGFR	Tumor necrosis factor receptor superfamily member 16	0.693552	2415.96	0.846238	NaN	2938.33	2482.56	3338.27	6508.34	5752.33	8983.23	NaN	3922.12	5937.1	NaN	NaN	2480.96	3528.69	5510.4	NaN	NaN	NaN	5884.49	NaN	NaN	0.815621	3089.37	6592.72	13339.1	3485.95	NaN	3746.01	16038.2	3358.24	NaN	17965.4	1977.2	3045.35	4327.64	7305.49	NaN	4163.76	NaN	3186.86	NaN	5955.2	NaN
P08174	P08174	CD55	Complement decay-accelerating factor	210501	227445	194470	140533	188804	163836	202089	114060	150069	155414	144736	144828	108974	140023	145774	143517	141039	182868	101485	159371	166978	210026	139124	94050.6	119454	135807	358292	99088.4	171171	90068.8	227393	165980	205688	31001.6	71243.9	84672.7	63297.3	114595	104389	94552.4	51049.9	81687.2	67747.7	31060.5	155609	53194.7
P08185	P08185	SERPINA6	Corticosteroid-binding globulin	365833	140940	291712	191712	252126	218337	166560	250068	371034	205565	157944	300140	350873	373216	211622	371703	317180	186542	547886	216517	395223	227332	245089	313451	354116	255836	411398	450018	460199	367877	142084	202201	245136	791186	392124	325198	579984	459030	217372	309867	1.38824e+06	1.09458e+06	601257	1.09555e+06	269088	529177
P08195	P08195	SLC3A2	Amino acid transporter heavy chain SLC3A2	84919.7	71497.2	33677.3	49817.8	39164	31938.8	47518.4	48440.8	44852.8	47742.3	38279.7	37603.7	38643.4	41370.1	48120.9	42530.1	34866	58522.3	37081.1	32957.7	3109.42	59904	50629	33695.8	66042.2	34918.1	78697.1	23602.1	47789.6	37630.4	61300.9	40682	59253.8	69568.8	29478.8	17273.2	7954.58	33709.5	33781	21189.3	25747.6	71145.2	79340.8	21654.4	35617.4	36234.9
P08236	P08236	GUSB	Beta-glucuronidase	NaN	NaN	NaN	NaN	NaN	NaN	NaN	NaN	NaN	NaN	NaN	3316.54	NaN	NaN	NaN	NaN	NaN	NaN	NaN	NaN	NaN	NaN	NaN	NaN	NaN	NaN	NaN	NaN	NaN	NaN	1714.25	NaN	NaN	NaN	NaN	NaN	NaN	NaN	NaN	NaN	NaN	NaN	NaN	NaN	NaN	NaN
P08237	P08237	PFKM	ATP-dependent 6-phosphofructokinase, muscle type	NaN	NaN	NaN	NaN	NaN	NaN	NaN	NaN	NaN	NaN	NaN	NaN	NaN	1.08442	NaN	NaN	NaN	NaN	NaN	NaN	NaN	NaN	NaN	NaN	NaN	NaN	NaN	NaN	NaN	NaN	NaN	NaN	NaN	NaN	1.25856	NaN	NaN	NaN	NaN	NaN	NaN	NaN	NaN	NaN	NaN	NaN
P08238	P08238	HSP90AB1	Heat shock protein HSP 90-beta	30325.1	24583.5	20640.2	20227.7	22284.8	18483.4	19545.6	60359	22097.6	15705.5	177643	4209.46	51039	38822.4	15198.9	9429.45	20387.4	98557.9	92032.4	8037.88	NaN	863.48	19579.5	24725.3	48.6574	10368.5	NaN	12583.8	8085.59	22825	29397.7	35660.6	36598.6	630487	264676	71199.9	46738	18379.2	79221.7	73493	338866	489466	354046	473072	15508.7	431763
P08246	P08246	ELANE	Neutrophil elastase	NaN	NaN	NaN	NaN	NaN	NaN	NaN	NaN	19623.2	NaN	164474	NaN	57746.1	NaN	4428.8	NaN	NaN	NaN	26262.4	NaN	34453.6	NaN	NaN	4991.73	NaN	NaN	NaN	NaN	3947.27	NaN	NaN	NaN	NaN	554615	58209.1	431969	304710	11915.7	8952.14	84620.9	579474	3.13379e+06	236946	679740	NaN	1272661
P08253	P08253	MMP2	72 kDa type IV collagenase	178111	277817	180952	191680	226719	183165	168266	195134	180168	205451	182267	195469	185569	213771	235541	175012	213448	201400	217107	217868	199715	238901	162156	282395	214720	309284	300360	151414	177112	402356	185428	208224	147792	80437.9	105006	177256	184384	216301	140137	185960	121124	117054	111828	94004.5	118300	86263.1
P08294	P08294	SOD3	Extracellular superoxide dismutase [Cu-Zn]	485520	518643	1.37379e+06	458645	681766	285874	891227	636742	918553	516245	429554	1.09053e+06	597212	996570	363205	290071	521183	625529	416422	837468	2.48135e+06	519456	416808	820439	641232	1.30678e+06	1.80608e+06	566743	670748	636583	332299	819432	386722	209567	277520	351366	602910	573434	357397	538638	373047	244300	452120	419345	242436	320588
P08311	P08311	CTSG	Cathepsin G	NaN	NaN	NaN	NaN	NaN	NaN	NaN	66145.4	NaN	NaN	66712.4	NaN	22218.5	NaN	NaN	36463.7	NaN	NaN	NaN	NaN	NaN	NaN	NaN	NaN	NaN	NaN	NaN	NaN	NaN	NaN	NaN	NaN	NaN	135860	15068.8	93503.7	96868.7	NaN	27863.4	34843.5	122985	934837	60163.1	125909	NaN	260996
P08397	P08397	HMBS	Porphobilinogen deaminase	NaN	NaN	NaN	NaN	NaN	NaN	NaN	12786.9	NaN	NaN	NaN	NaN	NaN	4904.9	NaN	NaN	NaN	NaN	10802.2	NaN	NaN	NaN	NaN	NaN	NaN	NaN	NaN	NaN	NaN	NaN	NaN	NaN	NaN	12412.6	4862.89	NaN	NaN	NaN	1294.21	NaN	NaN	NaN	NaN	NaN	NaN	NaN
P08493	P08493	MGP	Matrix Gla protein	17972.9	21790.6	54103.2	32184	109358	114938	304653	61749.9	86890.7	80124.3	19968.6	8859.92	81839	72801.8	39448.3	52892.4	225977	66080.2	67766	123128	39165.5	26742.9	82335.8	91193.3	11836.8	54919.4	NaN	8191.1	35190.2	84465.3	46080.7	63023	67151.7	52250.8	96146.8	113638	309758	98336.2	129756	1948572	511436	NaN	414110	100236	186569	71720.9
P08519	P08519	LPA	Apolipoprotein(a)	22676.2	NaN	5649.58	7542.32	NaN	NaN	22967.7	NaN	12841.1	NaN	16317.8	NaN	NaN	NaN	NaN	3063.85	NaN	NaN	22163	NaN	NaN	NaN	NaN	NaN	73230.5	NaN	NaN	NaN	NaN	NaN	NaN	NaN	NaN	44604.7	21820.9	24044	18422.8	6474.33	4420.82	7693.55	375504	430577	51268.1	3741.18	1774.64	13552.8
P08567	P08567	PLEK	Pleckstrin	NaN	NaN	NaN	NaN	5498.24	NaN	NaN	NaN	NaN	NaN	NaN	NaN	NaN	8154.9	NaN	NaN	NaN	NaN	497806	NaN	NaN	NaN	NaN	NaN	NaN	NaN	NaN	NaN	NaN	7092.85	NaN	NaN	4716.97	20787	15083.8	10225.6	NaN	NaN	9438.29	NaN	4219.99	29150.6	51014.4	27697.3	NaN	53789.7
P08571	P08571	CD14	Monocyte differentiation antigen CD14	1.52837e+06	681319	353201	891383	392140	529663	1.39867e+06	687963	390210	770245	881449	471078	952282	341631	1.75432e+06	882588	487911	403543	678439	364278	402536	2.02083e+06	479858	1.60375e+06	855802	631938	378039	310016	2.51449e+06	600990	479503	617347	1.84509e+06	1.53671e+06	2.28266e+06	1.93892e+06	1.83001e+06	654221	1.38774e+06	2.85098e+06	2824911	2.10757e+06	2.40022e+06	3.29362e+06	1.30138e+06	3026590
P08572	P08572	COL4A2	Collagen alpha-2(IV) chain	25856.9	39981.1	52472.7	63788.2	83816.3	53131.3	78944.7	54113.3	53532.5	109305	59075.2	93717.4	65777.1	63262.9	55431.6	55173.9	68840.8	89217.5	44526.8	94237.6	199995	49003.8	48092.6	76771	92759.8	79705.6	62931.9	47292.9	70174.2	138187	64595.9	62545.3	67743.7	49089.7	49926.9	57836.9	31801.7	22689.9	25408	90405.2	64658.3	19201.8	23172.2	28378.2	39292.5	18765
P08574	P08574	CYC1	Cytochrome c1, heme protein, mitochondrial	NaN	NaN	NaN	NaN	NaN	NaN	NaN	NaN	NaN	NaN	NaN	NaN	NaN	NaN	NaN	NaN	NaN	NaN	NaN	NaN	NaN	NaN	NaN	NaN	NaN	NaN	NaN	NaN	NaN	NaN	NaN	NaN	NaN	NaN	NaN	NaN	NaN	NaN	NaN	NaN	NaN	NaN	NaN	NaN	NaN	NaN
P08575	P08575	PTPRC	Receptor-type tyrosine-protein phosphatase C	7580.38	NaN	3610.55	10374.7	NaN	NaN	14861.7	18249.7	20545.1	NaN	NaN	NaN	17230.1	NaN	3481.47	2089.29	3639.49	16473.5	NaN	16731.3	229.146	11912	46552.8	NaN	NaN	NaN	10266.4	NaN	4481.94	NaN	315.35	12930.8	16877.1	10791.3	20652.6	21498.9	26672.5	11294.7	15782.8	22624.2	34912.1	27332.4	15667.1	27027.5	NaN	44220.3
P08581	P08581	MET	Hepatocyte growth factor receptor	2504.04	22842.5	14644.8	NaN	10643.2	3379.02	5815.71	NaN	NaN	3749.73	10954.3	12793.4	5300.9	NaN	70939.4	24748.3	10644.2	4831.96	NaN	2480.28	NaN	NaN	1920.55	NaN	NaN	428.833	NaN	NaN	NaN	NaN	20362.9	NaN	2028.75	NaN	NaN	11214.5	NaN	37112.5	NaN	NaN	338524	NaN	NaN	NaN	NaN	NaN
P08582	P08582	MELTF	Melanotransferrin	2435.28	39898	12696.8	NaN	9427.82	347.284	14512	28401.1	NaN	579.625	9363.09	NaN	NaN	10181.6	480.321	510.459	524.218	11237.3	NaN	7050.06	NaN	NaN	NaN	NaN	NaN	NaN	227.134	4721.26	NaN	NaN	947.688	14110.3	390.845	NaN	NaN	NaN	NaN	3159.6	425.281	97.538	NaN	NaN	NaN	NaN	NaN	NaN
P08590	P08590	MYL3	Myosin light chain 3	NaN	NaN	NaN	NaN	NaN	NaN	NaN	NaN	NaN	NaN	NaN	NaN	NaN	NaN	NaN	NaN	NaN	NaN	24631.2	12652.8	NaN	NaN	NaN	NaN	NaN	NaN	NaN	NaN	NaN	NaN	NaN	NaN	NaN	NaN	46115.4	NaN	NaN	NaN	NaN	36040.5	NaN	NaN	72942.5	NaN	NaN	NaN
P08603	P08603	CFH	Complement factor H	1.17059e+06	849300	1247435	1.01874e+06	1.01534e+06	1.20393e+06	1.78831e+06	992883	1.25074e+06	1.32535e+06	1.0119e+06	1.09123e+06	1.51102e+06	1.21781e+06	1.26879e+06	1.37734e+06	1438031	1.26368e+06	1.09152e+06	1.28677e+06	1.70826e+06	1.09179e+06	1.39872e+06	1.60166e+06	1.2281e+06	1.27294e+06	521887	1.20236e+06	2.58863e+06	1.5084e+06	1.1652e+06	1.41258e+06	1.00296e+06	2.57962e+06	1.73108e+06	2.03702e+06	2117105	1.25014e+06	1.17956e+06	1.85734e+06	4.16858e+06	4.48588e+06	2.38524e+06	2.87619e+06	2.19691e+06	2.43882e+06
P08631	P08631	HCK	Tyrosine-protein kinase HCK	NaN	NaN	NaN	NaN	NaN	NaN	NaN	NaN	NaN	NaN	NaN	NaN	NaN	NaN	NaN	NaN	NaN	NaN	NaN	NaN	NaN	NaN	NaN	NaN	NaN	NaN	NaN	NaN	NaN	NaN	NaN	NaN	NaN	NaN	NaN	NaN	NaN	NaN	NaN	NaN	NaN	NaN	NaN	NaN	NaN	NaN
P08637	P08637	FCGR3A	Low affinity immunoglobulin gamma Fc region receptor III-A	152064	117474	29695.3	98962.6	15272.5	32680.1	76511.7	38115.5	49583	45177.6	78705	29409.5	33960.7	51342.7	61726.7	27596.8	11921.1	35273.9	116925	23338.6	NaN	129084	47486.3	117679	61819.9	46380	44008.2	58720.6	119305	42129.7	62774.9	101706	129722	269384	191263	137744	145376	77060.7	91253.8	109728	437378	526799	391077	519160	76628.5	421947
P08670	P08670	VIM	Vimentin	19010.7	15328.3	24730.8	44909.8	110289	30226.5	35359.9	29144.1	53048.5	30029.5	42011.7	11621.6	60278.4	51025.8	11278.9	8941.56	15151.4	26225.6	23759.2	8581.48	3683.43	8475.52	54534	39576.2	4041.81	17192.4	4899.72	8450.95	11924.1	31646	31405.2	46293	31465.7	214142	402240	90354.4	59365.5	35380.9	93839.9	37127.9	181262	467075	164626	187941	18483.8	218228
P08697	P08697	SERPINF2	Alpha-2-antiplasmin	818593	625796	847867	817181	758855	809924	630848	943038	877019	675309	847922	829587	1.30222e+06	827343	1.34634e+06	790760	1.24253e+06	675085	770832	929898	1.22623e+06	1.21072e+06	1.43166e+06	1499047	1.58194e+06	995935	992625	1.22e+06	2.14245e+06	1.82884e+06	622725	819572	899662	2.96219e+06	1.31301e+06	1.19359e+06	1.41396e+06	1.00972e+06	872966	1211907	3.02309e+06	6.87063e+06	2.97836e+06	4.19033e+06	1.51857e+06	1866589
P08708	P08708	RPS17	Small ribosomal subunit protein eS17	NaN	NaN	NaN	NaN	NaN	NaN	NaN	NaN	NaN	NaN	NaN	NaN	NaN	NaN	NaN	NaN	NaN	NaN	NaN	NaN	NaN	NaN	NaN	NaN	NaN	NaN	NaN	NaN	NaN	NaN	NaN	NaN	NaN	NaN	NaN	1214.33	NaN	NaN	NaN	NaN	NaN	NaN	NaN	NaN	NaN	NaN
P08758	P08758	ANXA5	Annexin A5	16037.2	10299.5	15412.2	12147.1	9196.72	121.344	8819.96	6151.75	19577.6	3265.69	NaN	3566.45	15694.4	5011.07	NaN	NaN	11675.3	4380.63	NaN	NaN	10315.6	3113.69	10671.8	5054.57	45.0449	12343.1	NaN	NaN	NaN	14277.7	10266.8	17888.4	17269.5	14296.6	72202.2	13110.7	NaN	7729.16	45806.7	20008.9	33679.4	111223	16968.5	15223.5	13439.9	28616.6
P08833	P08833	IGFBP1	Insulin-like growth factor-binding protein 1	2.96917	0.902167	0.538651	0.676375	NaN	0.000250963	NaN	0.000212515	NaN	1.01757	0.000240496	0.244276	NaN	3.01473	0.821253	NaN	0.00361015	2.71533	NaN	NaN	0.0252299	4.29276	NaN	4.23108	0.000408523	3.25977	0.45399	1	2.12211	0.000255118	NaN	NaN	1.37277	NaN	NaN	NaN	NaN	NaN	NaN	1.99375	NaN	0.437452	NaN	2.78821	NaN	NaN
P08887	P08887	IL6R	Interleukin-6 receptor subunit alpha	17236.2	18495.2	NaN	17090.8	12958.7	8777.73	NaN	3050.09	8423.85	NaN	4064.68	NaN	4650.38	NaN	10808.5	10460.5	9535.97	6954.44	NaN	10117.7	NaN	1785.05	NaN	NaN	NaN	7345.01	NaN	NaN	NaN	12636.2	8422.83	19876.7	27794.3	NaN	NaN	5542.75	NaN	NaN	3224.71	8725.22	NaN	NaN	56995.4	NaN	16642.2	NaN
P08962	P08962	CD63	CD63 antigen	NaN	NaN	NaN	NaN	NaN	NaN	NaN	NaN	NaN	NaN	NaN	NaN	5228.86	0.344591	NaN	NaN	2937.03	NaN	NaN	NaN	NaN	NaN	NaN	NaN	NaN	NaN	NaN	NaN	NaN	NaN	NaN	0.388712	NaN	1767.64	NaN	5030.81	NaN	NaN	4399.71	NaN	NaN	9082.62	NaN	NaN	NaN	3036.54
P09012	P09012	SNRPA	U1 small nuclear ribonucleoprotein A	NaN	NaN	NaN	NaN	NaN	NaN	NaN	NaN	NaN	NaN	NaN	NaN	NaN	NaN	NaN	NaN	NaN	NaN	NaN	NaN	NaN	NaN	NaN	NaN	NaN	NaN	NaN	NaN	NaN	NaN	NaN	NaN	NaN	NaN	NaN	NaN	NaN	NaN	NaN	NaN	NaN	6479.73	NaN	NaN	NaN	NaN
P09104	P09104	ENO2	Gamma-enolase	62180.2	124970	66059.5	105946	137661	52870.8	117157	189608	89756.6	83225.8	132582	104027	56890	125438	58915.5	34971.5	47869.3	105120	92125.5	97082.4	222505	27713.5	67424.6	57702.8	51649.3	31523.6	30831.2	31026.5	15739	36950.9	88236.8	83502.4	82938.6	203757	643148	50123.2	53525.7	23739.1	110458	32856.6	78116.8	347781	150982	158085	31574.4	236211
P09105	P09105	HBQ1	Hemoglobin subunit theta-1	NaN	NaN	NaN	NaN	NaN	NaN	NaN	32784.9	10261.6	NaN	NaN	NaN	NaN	2.16104	NaN	NaN	NaN	NaN	26501.7	NaN	1.38579e+06	NaN	NaN	NaN	NaN	NaN	NaN	NaN	NaN	NaN	NaN	NaN	NaN	NaN	20819.9	NaN	NaN	NaN	11515.7	NaN	NaN	NaN	NaN	NaN	NaN	NaN
P09172	P09172	DBH	Dopamine beta-hydroxylase	NaN	NaN	NaN	NaN	NaN	NaN	NaN	NaN	NaN	NaN	NaN	NaN	NaN	NaN	NaN	NaN	NaN	NaN	NaN	NaN	NaN	NaN	4178.28	NaN	NaN	NaN	NaN	NaN	NaN	NaN	NaN	NaN	NaN	47530.5	10836.1	NaN	NaN	NaN	NaN	53865.3	19439.6	41711.6	NaN	16900.5	NaN	NaN
P09211	P09211	GSTP1	Glutathione S-transferase P	29544.1	72449.8	25503.7	51241.6	85163.7	37482.5	13022	69753.4	75685	57658.7	46401.6	48567.4	32380.3	49624.1	41821.1	38999.1	24766.4	25612	67437.8	27122.5	31743.5	16479.8	22763.4	11820.2	5891.71	29282.3	8743.24	25137.3	6704.78	174.481	48286.8	58658.1	49749.6	406562	220897	74692.5	73829.5	51211.4	88394.2	56120.7	134792	349464	251983	160436	43849.1	208607
P09234	P09234	SNRPC	U1 small nuclear ribonucleoprotein C	NaN	NaN	NaN	NaN	NaN	NaN	NaN	NaN	NaN	NaN	NaN	NaN	NaN	NaN	NaN	NaN	NaN	NaN	NaN	NaN	NaN	NaN	NaN	NaN	NaN	NaN	NaN	NaN	NaN	NaN	NaN	NaN	NaN	NaN	NaN	5877.09	NaN	NaN	NaN	NaN	NaN	NaN	10913.1	NaN	NaN	NaN
P09326	P09326	CD48	CD48 antigen	NaN	NaN	NaN	NaN	NaN	NaN	NaN	NaN	NaN	NaN	NaN	NaN	NaN	NaN	1630.42	NaN	NaN	NaN	NaN	NaN	NaN	NaN	NaN	17149.3	NaN	2062.97	NaN	4018.88	NaN	NaN	NaN	NaN	8904.71	29064.4	12617.8	8774.81	7745.71	NaN	62402.8	17510.8	21682.9	49363.9	56061.1	32475.8	6596.3	40474.5
P09341	P09341	CXCL1	Growth-regulated alpha protein	NaN	NaN	NaN	NaN	NaN	NaN	NaN	NaN	NaN	NaN	NaN	NaN	NaN	NaN	NaN	NaN	NaN	NaN	NaN	NaN	NaN	NaN	NaN	NaN	NaN	NaN	NaN	NaN	NaN	NaN	NaN	NaN	NaN	NaN	NaN	NaN	NaN	NaN	NaN	NaN	NaN	NaN	43550.8	NaN	NaN	3876.72
P09382	P09382	LGALS1	Galectin-1	31656.9	23102.5	42900.1	53879.4	69371.3	52588.2	69375.4	60679	56179.2	80414.3	37043.5	37489	60996.8	38698.4	43123.7	34170.4	29944.6	31603.2	27447.5	69749	109477	39837.4	38701.2	57990.1	36910.1	53600.1	9792.84	29882.7	49620.4	49771.5	66052.5	67203.1	70165.8	243708	265566	68871.3	86258.5	48763.4	87995.5	119781	134474	266995	190408	226423	44793.2	142836
P09417	P09417	QDPR	Dihydropteridine reductase	NaN	125926	119354	63324	72441.8	72446.7	78599	96055.2	102596	75820	104565	51524.4	100257	100981	34065.7	61807.4	23107.4	56343.7	54835.8	62672.3	NaN	39408.3	NaN	440960	NaN	16352	NaN	15847.4	114175	7702.1	71086.6	121819	52625.5	16391.1	85869.8	43581.7	58922.6	NaN	63088.1	46787.4	NaN	6106.41	57195.3	5284.47	136.824	932508
P09429	P09429	HMGB1	High mobility group protein B1	NaN	NaN	NaN	NaN	NaN	1.06012e+06	NaN	NaN	NaN	NaN	7322.12	NaN	NaN	NaN	NaN	NaN	NaN	NaN	NaN	NaN	NaN	NaN	NaN	NaN	NaN	NaN	NaN	NaN	NaN	NaN	NaN	19238.8	NaN	25805.2	34287.2	25128.5	6641.96	NaN	14014.8	14315.6	52002.8	123421	16403.2	14521.9	NaN	50636.5
P09467	P09467	FBP1	Fructose-1,6-bisphosphatase 1	NaN	4589.87	NaN	NaN	NaN	NaN	NaN	NaN	NaN	NaN	67401.7	NaN	NaN	NaN	NaN	NaN	NaN	NaN	NaN	NaN	NaN	NaN	NaN	NaN	NaN	NaN	NaN	NaN	NaN	NaN	NaN	NaN	25913.1	23291.8	NaN	NaN	NaN	NaN	26711.5	NaN	16987.2	9404.82	24095.2	42768.5	8422.11	16615.9
P09486	P09486	SPARC	SPARC	405833	602843	918169	424278	654171	761118	489843	362188	646001	400481	355508	771465	521375	556367	649046	302511	668328	486840	597364	574303	896484	642920	811359	873980	844947	790071	1173001	706208	518649	1.12257e+06	512052	337735	241537	48985	130697	255534	185021	284992	348575	309808	67403.6	37315.8	35552	54875.3	113967	58843.8
P09493	P09493	TPM1	Tropomyosin alpha-1 chain	NaN	148759	NaN	NaN	NaN	132088	NaN	137871	84467	156010	NaN	NaN	95994.9	112876	NaN	NaN	NaN	NaN	107945	NaN	NaN	NaN	NaN	NaN	NaN	NaN	NaN	NaN	NaN	NaN	NaN	NaN	NaN	NaN	177460	NaN	NaN	NaN	131702	118120	NaN	NaN	NaN	NaN	NaN	122301
P09496	P09496	CLTA	Clathrin light chain A	NaN	NaN	NaN	NaN	NaN	NaN	NaN	NaN	NaN	NaN	NaN	NaN	NaN	NaN	NaN	NaN	NaN	NaN	NaN	NaN	NaN	NaN	NaN	NaN	NaN	NaN	NaN	NaN	NaN	NaN	NaN	NaN	NaN	NaN	39978.4	NaN	NaN	218922	NaN	NaN	NaN	10743.8	NaN	NaN	NaN	NaN
P09497	P09497	CLTB	Clathrin light chain B	NaN	NaN	NaN	NaN	NaN	NaN	NaN	7440.43	NaN	NaN	NaN	NaN	6801.39	NaN	NaN	NaN	NaN	NaN	NaN	NaN	NaN	NaN	NaN	NaN	NaN	NaN	NaN	NaN	NaN	NaN	NaN	NaN	NaN	8418.99	31655.3	NaN	NaN	NaN	33050.6	NaN	NaN	34605.6	NaN	9743.27	NaN	NaN
P09525	P09525	ANXA4	Annexin A4	NaN	NaN	NaN	NaN	NaN	NaN	NaN	NaN	NaN	NaN	NaN	NaN	997.551	NaN	NaN	NaN	NaN	NaN	NaN	NaN	NaN	NaN	NaN	NaN	NaN	NaN	NaN	NaN	NaN	NaN	NaN	NaN	NaN	NaN	NaN	NaN	NaN	NaN	NaN	NaN	NaN	NaN	NaN	NaN	NaN	NaN
P09603	P09603	CSF1	Macrophage colony-stimulating factor 1	234200	226370	153448	131963	122889	141344	132212	82682.1	117494	135326	143237	100410	139434	100474	146338	88538.6	113565	172210	36022.3	135860	60673.9	186804	161381	169399	294797	112449	219574	138065	116055	106883	177712	189281	143865	239948	126359	88241.6	67626.8	94840.9	72626.3	137974	109369	129020	245029	127961	97766.3	117684
P09619	P09619	PDGFRB	Platelet-derived growth factor receptor beta	24644.4	38906.9	40905.7	39285.7	34483.4	24825.5	41231.5	26531.2	22942.3	26822.5	23686.1	27143.2	22194.7	18940.1	28638.5	21257.8	19794.7	24479.6	20151.3	27401.5	NaN	24162.6	30497.9	25096.1	20261.1	33477.6	33093.3	18671.9	20811.8	27026.1	30829.2	24885.4	32461.5	84955.8	31731.2	15547.4	23731.9	20981.6	13762.8	16760.1	NaN	NaN	NaN	NaN	15067.5	8636.76
P09622	P09622	DLD	Dihydrolipoyl dehydrogenase, mitochondrial	36625.2	48260.3	20972.5	36545.1	30358.2	40276.5	37928.2	22387.5	20203.4	27736.7	21827.8	26882.6	15994	4382.48	21084.8	20546.9	22663.9	24157.1	21623.1	21811.5	32819.9	36537.5	27669.4	14238.3	5804.81	5941.14	10589.4	12059.4	24340.5	13793.5	35800.3	31033.8	26708.2	54044.7	16110.9	14927.9	3909.25	NaN	11598.3	6725.67	28675.6	NaN	59623.3	26384.1	35779	10981
P09651	P09651	HNRNPA1	Heterogeneous nuclear ribonucleoprotein A1	NaN	NaN	NaN	NaN	15487.6	7039.77	50809.8	7225.27	25654.3	21428.7	19269.5	49602.7	10382.6	1.97454	NaN	NaN	12897.4	16160.1	11758	NaN	NaN	NaN	NaN	NaN	NaN	NaN	6058.06	NaN	NaN	6825.18	3467.72	6136.1	NaN	77131.5	28265	32370.6	30177.1	9865.65	26034.6	25106.4	47400	80928.7	28363.3	31870.6	18567.2	57119.1
P09661	P09661	SNRPA1	U2 small nuclear ribonucleoprotein A'	NaN	NaN	NaN	NaN	NaN	NaN	NaN	NaN	NaN	NaN	NaN	NaN	NaN	NaN	NaN	NaN	NaN	NaN	NaN	NaN	NaN	NaN	NaN	NaN	NaN	NaN	NaN	NaN	NaN	NaN	NaN	NaN	NaN	NaN	NaN	NaN	NaN	NaN	NaN	NaN	NaN	NaN	NaN	NaN	NaN	NaN
P09668	P09668	CTSH	Pro-cathepsin H	60796.8	60848.4	33538.3	92769.3	25459.2	14196.6	61604.1	50350.4	39827.4	47738.9	48562.1	61295.7	42124.8	41672.1	47382.6	31624.3	35418.4	18438.4	23186.2	42428.3	8055.74	20706.6	61537	38241.1	14139.4	34160.4	22011	53282.1	31791.6	16132.2	66875	71019.3	50989	78012.8	38548.9	34300.3	21482.9	34001	61876.2	99677.8	37329.8	58255.4	60603.5	79917.1	12069.1	35933.7
P09769	P09769	FGR	Tyrosine-protein kinase Fgr	NaN	NaN	NaN	NaN	NaN	NaN	NaN	NaN	NaN	NaN	NaN	NaN	NaN	NaN	NaN	NaN	NaN	NaN	NaN	NaN	NaN	NaN	NaN	1152.09	NaN	NaN	NaN	NaN	NaN	NaN	NaN	NaN	NaN	NaN	NaN	NaN	NaN	NaN	NaN	NaN	NaN	19187.9	NaN	NaN	NaN	NaN
P09871	P09871	C1S	Complement C1s subcomponent	1.16547e+06	681298	689802	774556	528336	477698	982464	453763	548275	683405	797404	653085	754547	583729	717282	479768	587377	752576	495039	583273	770196	1.12753e+06	637093	689785	1.0285e+06	781744	752417	633012	808054	654355	960081	1.11975e+06	1.01213e+06	483237	514904	940415	790421	746600	496613	1.13239e+06	965176	765301	824740	810741	978890	612145
P09874	P09874	PARP1	Poly [ADP-ribose] polymerase 1	NaN	NaN	NaN	NaN	NaN	NaN	NaN	NaN	NaN	NaN	NaN	NaN	NaN	NaN	NaN	NaN	NaN	NaN	NaN	NaN	NaN	NaN	NaN	NaN	NaN	NaN	NaN	NaN	NaN	NaN	NaN	NaN	NaN	NaN	0.356078	NaN	NaN	NaN	NaN	NaN	NaN	NaN	NaN	NaN	NaN	NaN
P09884	P09884	POLA1	DNA polymerase alpha catalytic subunit	0.624868	NaN	1	NaN	NaN	NaN	1.1392	NaN	NaN	NaN	NaN	NaN	NaN	0.799871	NaN	NaN	NaN	NaN	NaN	NaN	NaN	NaN	NaN	NaN	NaN	NaN	NaN	NaN	NaN	NaN	NaN	NaN	NaN	NaN	NaN	730.393	NaN	NaN	NaN	NaN	NaN	NaN	NaN	NaN	NaN	NaN
P09914	P09914	IFIT1	Interferon-induced protein with tetratricopeptide repeats 1	NaN	NaN	NaN	NaN	NaN	NaN	NaN	NaN	NaN	NaN	NaN	NaN	NaN	NaN	NaN	NaN	NaN	NaN	NaN	NaN	NaN	NaN	NaN	NaN	NaN	NaN	NaN	NaN	NaN	NaN	NaN	NaN	NaN	NaN	NaN	NaN	NaN	NaN	NaN	NaN	NaN	NaN	NaN	NaN	NaN	NaN
P09917	P09917	ALOX5	Polyunsaturated fatty acid 5-lipoxygenase	NaN	NaN	NaN	NaN	NaN	NaN	361294	NaN	29725.6	NaN	NaN	NaN	NaN	NaN	94215.6	NaN	178082	NaN	NaN	NaN	NaN	NaN	NaN	NaN	NaN	NaN	NaN	NaN	NaN	NaN	NaN	NaN	NaN	NaN	NaN	15852.4	NaN	NaN	NaN	NaN	16896.8	53776.5	NaN	NaN	NaN	28593.1
P09936	P09936	UCHL1	Ubiquitin carboxyl-terminal hydrolase isozyme L1	NaN	9610.17	NaN	9035.09	11970.9	5479.94	NaN	NaN	NaN	NaN	17508.8	7130.4	NaN	4997.3	4954.83	NaN	NaN	13678.9	NaN	7632.88	NaN	NaN	NaN	5642.95	NaN	NaN	NaN	NaN	NaN	NaN	4381.26	NaN	NaN	NaN	31158.2	5849.15	NaN	6623.58	13734	NaN	NaN	20318.8	NaN	NaN	NaN	14825.6
P09960	P09960	LTA4H	Leukotriene A-4 hydrolase	32312.9	3462.49	NaN	7410.25	460.114	18027.3	NaN	24567.2	22005.9	5866.25	21897.1	40750.7	10411.4	11929.5	6746.74	NaN	2120.98	NaN	85535.4	5787.85	NaN	14088.6	6960.54	7342.45	0.77218	2636.77	NaN	3767.97	7032.39	10521.8	7105.19	NaN	11825	76653.5	49384.2	27967.5	36932.7	NaN	24950	13621	166592	191418	68267.5	178942	18953	130997
P09972	P09972	ALDOC	Fructose-bisphosphate aldolase C	163041	180916	141221	178602	234316	229323	148595	147562	155164	144820	4.2803e+06	133205	102075	165882	120247	101659	120905	152769	109692	176936	237553	169912	223857	103943	142490	84370.8	44239.2	103760	173707	91385.5	162695	109322	133395	96537.8	155523	117018	88828.6	63279.3	156276	58011.6	57207.1	92133.9	67025.3	51860.9	139805	54824.6
P0C0L4	P0C0L4	C4A	Complement C4-A	6.17383e+06	5.01302e+06	2.20722e+06	4.93934e+06	2.49507e+06	2976392	4986841	3.47528e+06	2.9509e+06	4.99005e+06	4.14491e+06	8697380	5.00858e+06	3.60153e+06	3534664	4.4323e+06	3.8483e+06	3232745	6057304	3561557	3.92529e+06	4.45323e+06	3.51471e+06	6.77531e+06	6450677	3.29809e+06	6.2345e+06	4.33539e+06	9016519	5149072	5024074	6.13274e+06	7.57777e+06	5.70638e+06	3.19875e+06	5160981	7315142	3.77133e+06	4170821	5560818	11025705	12196099	8937455	8971574	8061816	8309365
P0C0L5	P0C0L5	C4B	Complement C4-B	2.17143e+06	1.51679e+06	767599	1.46121e+06	912405	610586	1.35356e+06	893329	805572	1.36777e+06	1.25278e+06	2262892	671826	733116	1.03173e+06	1.49349e+06	968074	751254	716664	902729	467550	1346303	685524	1.73734e+06	2.02795e+06	828289	1668960	1.30269e+06	2.05642e+06	1.04761e+06	1.47897e+06	2.07559e+06	2.18139e+06	1.10879e+06	623266	715200	1.32209e+06	971797	1.15763e+06	1.49609e+06	2064983	2665651	933600	1.64875e+06	1.29112e+06	2.21273e+06
P0C0S5	P0C0S5;Q71UI9	H2AZ1;H2AZ2	Histone H2A.Z;Histone H2A.V	NaN	NaN	NaN	NaN	NaN	NaN	NaN	NaN	NaN	NaN	NaN	NaN	NaN	NaN	NaN	NaN	NaN	NaN	NaN	NaN	NaN	NaN	NaN	NaN	NaN	NaN	NaN	NaN	NaN	NaN	NaN	NaN	NaN	NaN	17507.7	21598.1	7439.15	13233	12731.8	NaN	37102.7	213733	40031.1	NaN	NaN	112088
P0C6S8	P0C6S8	LINGO3	Leucine-rich repeat and immunoglobulin-like domain-containing nogo receptor-interacting protein 3	22054.5	NaN	2282.63	5807.26	2775.14	6018.58	1.39176	NaN	NaN	9510.32	2134.78	NaN	7940.59	2915.14	2248.83	1249.05	NaN	4063.56	13637.3	7257.49	NaN	5927.73	7836.11	10002.9	50.5207	7947.41	3036.95	2848.07	NaN	636.735	5374.68	4947.27	3012.22	NaN	NaN	5327.07	NaN	4371.34	NaN	NaN	NaN	NaN	NaN	NaN	NaN	NaN
P0CG38	P0CG38	POTEI	POTE ankyrin domain family member I	NaN	NaN	NaN	NaN	NaN	NaN	2.63985	NaN	NaN	NaN	NaN	NaN	NaN	NaN	NaN	NaN	NaN	NaN	NaN	NaN	NaN	NaN	NaN	NaN	NaN	NaN	NaN	NaN	NaN	NaN	0.519883	NaN	NaN	NaN	3.45575	NaN	NaN	NaN	NaN	NaN	1.8702	NaN	NaN	NaN	NaN	NaN
P0DJI8	P0DJI8	SAA1	Serum amyloid A-1 protein	242918	23464.5	193476	394136	NaN	16052	326386	51910.2	24777.1	25125.9	20519.7	2154.54	506402	6814.49	1.20238e+06	317918	237977	5613	21190.1	1930.11	429135	982758	820775	1.53601e+06	78978.9	217200	4824.89	48700.4	1.05774e+06	661452	9407.32	77200.1	44876.4	223901	117912	155165	16126.7	19253.4	17015.4	280700	153360	563486	32698.2	284081	13645.9	178416
P0DJI9	P0DJI9	SAA2	Serum amyloid A-2 protein	33562.8	NaN	101877	82685.4	NaN	11191.2	190524	NaN	NaN	NaN	NaN	NaN	220939	NaN	205677	173584	61762.6	NaN	NaN	NaN	NaN	219919	399081	888530	29034.7	53962.5	NaN	2599.74	730568	174828	NaN	NaN	32174.9	13825.3	61329.5	20975.4	NaN	NaN	NaN	76227.2	3829.02	62007.8	NaN	62562.9	NaN	NaN
P0DMQ5	P0DMQ5	INAFM2	Putative transmembrane protein INAFM2	216261	365832	161709	142557	177601	149886	165527	96046	137469	184022	106268	157321	88458.8	167487	114076	88119.9	81667	175474	58674.1	136306	NaN	151208	147305	102162	145053	147533	197924	107062	118254	16074.3	226650	119684	95579.5	15568.9	64024.5	87297.1	36774.9	57975.2	72491.9	42222.3	20875.2	8915.24	39917.4	57968.7	55765.6	22568.7
P0DMV8	P0DMV8;P0DMV9	HSPA1A;HSPA1B	Heat shock 70 kDa protein 1A;Heat shock 70 kDa protein 1B	49133.6	53709.6	5662.04	48005.5	56379.9	42668.6	43317.7	120974	88484.6	41698	62123.7	41796.2	73371.4	78555.6	47643.2	54985.6	28855.1	63925.3	147008	65905.2	NaN	86423.9	53350.5	45967.4	18473.2	54095.5	47663.5	39038.8	54060.5	56539.8	40730.9	19532.6	37968	302624	473711	95988.8	82310.6	46364.5	130586	53493.7	98485.2	449684	89411	193100	59475.2	208740
P0DOX2	P0DOX2		Immunoglobulin alpha-2 heavy chain	1.73248e+06	1.21818e+06	1.44398e+06	911248	224650	667359	1.56793e+06	1.37358e+06	1.612e+06	1.31046e+06	1707279	635155	575488	1.44925e+06	440840	1.87618e+06	1.24442e+06	623606	1.13578e+06	1.11002e+06	1.99957e+06	678488	1.38953e+06	966024	313618	427515	490481	757448	23784.5	666855	854794	1.59596e+06	1879788	15807841	3.42252e+06	2.87274e+06	10712912	4341226	2165313	9951971	10868405	38656932	15486896	13530161	2885317	20548226
P0DOX3	P0DOX3		Immunoglobulin delta heavy chain	231891	44605.5	106535	65995.5	23161.2	145753	64.7335	64398.9	120528	33327.3	44198.3	20091.5	99246.1	54639.6	94562.8	232745	59015.9	33520.1	126503	52565.4	43939	33821.9	97401.2	12241.9	17442.6	7206.15	23943.6	17342.9	NaN	19807.7	57716.4	113363	77145.5	967601	150707	262140	319508	232878	57117.4	62567.6	156185	169885	716459	55826.5	108538	910286
P0DOX5	P0DOX5		Immunoglobulin gamma-1 heavy chain	110289408	22012576	69090720	54251772	19193326	43750288	35947804	18591668	36517744	19798478	24941946	22966244	47800912	30424862	74129432	59350164	38851952	18418722	48914580	30834018	50660540	32740944	49900960	32976890	26681708	23393296	23713226	37054960	608131	38355904	12859521	39464992	27057416	143178752	101564056	37781428	109233072	92781208	35406420	94466056	122278616	239147440	123690776	214712912	64241176	105480008
P0DOX6	P0DOX6		Immunoglobulin mu heavy chain	324353	152035	500658	167571	156841	160787	394289	474022	762966	167596	4899511	220848	833407	835385	273730	802681	302172	520342	486700	112950	1.37145e+06	754558	299265	285053	255830	190512	220311	333588	62924.7	418760	215462	3.73958e+06	346354	49585836	5772067	3.52088e+06	2.78163e+06	1.04376e+06	1.63379e+06	2.78011e+06	10596702	10296881	3.12346e+06	9328241	1.98857e+06	9435195
P0DOX7	P0DOX7		Immunoglobulin kappa light chain	29498348	5015731	17063714	16177536	3.58644e+06	9929682	12163107	5980706	9628800	5.22404e+06	6.16315e+06	7.24349e+06	11305328	8.07369e+06	16114525	13133421	7.76524e+06	3.71875e+06	15374481	8303330	17878930	6.38437e+06	8507754	4451793	5891588	4121943	5.16074e+06	6770051	223071	6.89197e+06	2.75034e+06	7707070	5.63183e+06	45937452	29646878	9538446	39051800	27609494	9914766	26730660	31225240	79216656	36277388	48721684	11707947	32425942
P0DOX8	P0DOX8		Immunoglobulin lambda-1 light chain	23125348	5597799	13228991	11007952	4.47452e+06	11171375	11010753	6.40666e+06	11449337	6726117	9380836	4970729	7845596	7895322	15273812	14891659	7214181	4995831	16785408	7311168	41158964	8151352	12594449	11334713	8189388	5533417	9283977	9437801	191241	11664199	2.84279e+06	11320902	5.98664e+06	49736360	26312220	9856441	22287632	18211964	11680870	27418394	26523102	64591668	37051936	71806184	14898818	45339732
P0DOY3	P0DOY3	IGLC3	Immunoglobulin lambda constant 3	13816906	4431587	14514196	7533147	2.16692e+06	4345718	9805100	5.3642e+06	6.84521e+06	3.9804e+06	6521421	4.26941e+06	10533851	5.80751e+06	11524030	13758834	5.53902e+06	3.86295e+06	10500860	5214537	39942452	6.47979e+06	8792626	8153445	5393210	6156597	6.11178e+06	7.0467e+06	170050	7.80624e+06	2.40264e+06	8443377	5310990	37891392	18974980	11427629	26973224	17432772	8329728	18746068	26599664	43324904	28258364	37405796	12929193	23224066
P0DP01	P0DP01	IGHV1-8	Immunoglobulin heavy variable 1-8	NaN	NaN	NaN	48096.8	NaN	NaN	NaN	NaN	NaN	NaN	NaN	NaN	NaN	NaN	NaN	NaN	NaN	NaN	NaN	NaN	NaN	NaN	NaN	NaN	NaN	NaN	NaN	NaN	NaN	NaN	NaN	NaN	NaN	486730	32450.4	NaN	NaN	30279.8	NaN	NaN	NaN	97632.9	NaN	392894	479.011	9066.8
P0DP23	P0DP23;P0DP24;P0DP25	CALM1;CALM2;CALM3	Calmodulin-1;Calmodulin-2;Calmodulin-3	251921	270439	278119	246982	256720	191986	234710	287360	237571	214213	785287	199794	152171	303749	159443	115477	158091	249289	338420	160660	116616	244149	214309	155968	147029	185772	295234	117699	155207	178993	245000	261768	329440	196826	426438	197361	129023	209556	248409	146348	251965	333652	174465	281904	152189	342645
P0DP58	P0DP58	LYNX1	Ly-6/neurotoxin-like protein 1	1628825	1800522	1.34134e+06	912392	1294958	1852097	1.98234e+06	1089052	1217192	1.68383e+06	869509	999424	1.04497e+06	926579	1.00779e+06	977075	994577	1.61039e+06	719824	1.11052e+06	7.42057e+06	1.32242e+06	1.14235e+06	857362	1.58657e+06	973743	1310893	834542	959512	751438	2.24557e+06	1.61214e+06	1.15995e+06	478735	508704	505680	478416	887218	614987	680367	259916	143453	372192	139356	718847	240676
P0DTE1	P0DTE1	IGHV3-38-3	Probable non-functional immunoglobulin heavy variable 3-38-3	NaN	NaN	NaN	NaN	NaN	NaN	NaN	NaN	NaN	NaN	NaN	NaN	NaN	NaN	NaN	18355.6	NaN	NaN	NaN	8932.27	NaN	NaN	NaN	NaN	NaN	NaN	NaN	NaN	NaN	8204.5	NaN	NaN	NaN	104051	62752.9	538.477	13048	59086.6	NaN	NaN	79177.6	63202.8	143262	113755	8895.92	NaN
P10124	P10124	SRGN	Serglycin	212420	264196	208942	148285	173275	187208	252348	126922	109363	84249	96077.9	430650	203917	141436	173511	90530.5	144072	157204	262568	179473	NaN	136067	166428	69196.8	95915.5	96282.4	NaN	211823	54743.4	73506.4	172749	204521	146446	478096	NaN	345536	42934.4	NaN	142158	406289	765986	308052	680634	627431	84938.2	873931
P10153	P10153	RNASE2	Non-secretory ribonuclease	391728	213231	70684.2	90324	11766.5	18710.6	367529	53033.6	23245.2	82282.4	86343.7	56295.6	106171	33358.1	267581	128638	77364.4	50117.1	88601.4	39813.3	84682.7	709905	74615	336578	94964.8	46928.7	56011.3	46449.3	376530	118981	67995.3	130040	253559	261813	265397	308196	55844.2	156473	148736	310035	221138	388166	181793	245794	63942.8	326232
P10155	P10155	RO60	RNA-binding protein RO60	NaN	NaN	NaN	NaN	NaN	NaN	NaN	NaN	NaN	NaN	NaN	NaN	NaN	NaN	NaN	NaN	NaN	NaN	NaN	NaN	NaN	NaN	NaN	NaN	NaN	NaN	NaN	NaN	NaN	NaN	NaN	NaN	NaN	NaN	NaN	NaN	NaN	NaN	NaN	NaN	NaN	NaN	NaN	NaN	NaN	NaN
P10253	P10253	GAA	Lysosomal alpha-glucosidase	NaN	11273.8	14784.5	11117.6	11992.8	5758.23	37704.9	9929.65	25504.8	16145.1	NaN	11063.2	9081.97	20952.9	9157.19	11358.5	3810.54	13359.2	NaN	2800.85	3.58301	4253.98	15278.3	NaN	1942.21	5408.53	4101.81	5892.13	NaN	NaN	12895	17705.8	15698.4	NaN	NaN	6433.9	NaN	NaN	12201.3	11668.5	NaN	5823.7	36606.5	17771.9	6199.94	NaN
P10321	P10321	HLA-C	HLA class I histocompatibility antigen, C alpha chain	52481.9	14387.1	NaN	122772	103591	13232.9	NaN	32345.2	36035.6	170363	44979.1	43442	16731.8	37757.8	27459.5	7824.54	21943.8	56808.2	44305.9	69818.6	NaN	18257.1	20713.4	97560.1	67560.1	86123.6	50248.3	106778	NaN	32113.1	35470.3	132303	192254	340953	NaN	72359.7	28161.6	21780.4	83746.6	42274.8	35811.2	122220	425126	257015	129637	116522
P10412	P10412	H1-4	Histone H1.4	3583.86	10114.3	196228	39501.8	7651.53	3563.24	45992.1	26253.6	5809.78	7096.14	65400	1312.07	34264.4	12903.8	6654.53	10235.9	64824.8	2171.16	32212.5	2315.55	39142.1	NaN	15471.8	42129.8	181.503	480.487	2190.76	10552.2	10865.2	805.564	63972.1	90800.4	79325.3	161949	149382	326700	207717	137751	75130.9	112771	280052	1.01612e+06	170889	223193	63516.4	359266
P10451	P10451	SPP1	Osteopontin	1.94025e+06	1.70896e+06	826989	2767303	750399	590840	2.55269e+06	525986	718960	720238	2.96021e+06	662765	678096	436745	2.68139e+06	672690	884902	1.11976e+06	1.13181e+06	623002	1.32075e+06	7.05859e+06	1.14112e+06	1.41388e+06	2.98845e+06	909146	908064	946074	1.11799e+06	1.09372e+06	809441	1.40696e+06	3205279	1.35471e+06	10643954	2.39521e+06	2.11358e+06	1895129	4940294	12725012	711358	310351	900025	603944	657561	675261
P10586	P10586	PTPRF	Receptor-type tyrosine-protein phosphatase F	71574.5	126233	62934	73436.2	125592	108909	93733	103485	56680.4	109664	90915.4	65711.2	33825.1	60158.3	59119.9	82243.1	61263.8	120471	73200.7	88708.7	106514	65642	67266.9	31871.6	45691	65283.1	79852.2	40775.4	44849.9	42617.8	158425	91883.2	146809	36584.2	26959.6	41676.3	21102.6	44673.7	64218.7	14458.6	9329.09	NaN	13829.1	10115.9	107164	8254.09
P10599	P10599	TXN	Thioredoxin	113064	158092	174515	120130	135235	134735	112163	303299	201055	115976	161028	110450	69563.2	182892	75850.7	81217.9	50389.9	150272	302719	117257	213323	97769.2	100190	73505.4	112363	110099	180166	50078.3	67339.3	49128.9	198682	124029	124554	102911	301811	98243	33879.2	55889.1	156414	55863.9	143845	110326	170768	178920	85944.2	135722
P10619	P10619	CTSA	Lysosomal protective protein	NaN	76988.1	104777	188745	99626.7	57552.3	115859	183939	NaN	85987.9	131765	96248.1	122969	110838	33973.5	NaN	62322.9	39019.1	NaN	148626	NaN	NaN	174503	194929	NaN	64365.5	NaN	121892	NaN	95247.8	63252.3	98917.3	NaN	NaN	NaN	78160.8	236167	NaN	NaN	159009	NaN	NaN	NaN	NaN	NaN	74714.4
P10636	P10636	MAPT	Microtubule-associated protein tau	NaN	NaN	NaN	NaN	NaN	670.11	NaN	NaN	NaN	NaN	3363.21	1486.73	NaN	NaN	526.189	NaN	1185.18	3336.07	NaN	NaN	NaN	NaN	NaN	21875.9	NaN	NaN	NaN	NaN	NaN	NaN	907.912	NaN	2595.16	NaN	NaN	NaN	NaN	1991.37	4018.12	NaN	NaN	NaN	NaN	NaN	1814.62	NaN
P10643	P10643	C7	Complement component C7	282911	241003	276828	133627	237981	227715	207547	286450	232414	363894	425958	342374	295556	466002	387052	312131	306835	250903	345644	223068	466759	553718	372359	241082	184469	318829	248745	220614	394619	344038	355712	449661	525993	495251	630793	628062	650767	458893	265732	576817	677636	406885	630782	657506	872232	314208
P10644	P10644	PRKAR1A	cAMP-dependent protein kinase type I-alpha regulatory subunit	NaN	4754.42	NaN	NaN	18150	NaN	NaN	3487.92	NaN	4355.59	NaN	NaN	709.957	4252.05	NaN	7408.37	NaN	941.043	NaN	NaN	NaN	14376.8	NaN	NaN	0.627565	NaN	NaN	NaN	NaN	4893.57	6700.36	NaN	8710.91	7379.33	10166.1	5858.09	8783.79	NaN	2558.15	NaN	7186.48	2421.85	NaN	3753.64	3591.26	27314.8
P10645	P10645	CHGA	Chromogranin-A	4.00352e+06	5965496	3.8287e+06	3.0927e+06	4679317	2.78809e+06	4.89504e+06	2.96674e+06	1.74791e+06	4355381	3.3786e+06	1.80032e+06	1.00074e+06	2.31612e+06	2290316	3.00795e+06	2.09463e+06	5937741	1544554	3.21006e+06	472215	3.48107e+06	2.47958e+06	1.66734e+06	2.28397e+06	2.43551e+06	2.79429e+06	1.1652e+06	2.65794e+06	1.54129e+06	6.57171e+06	5293757	4.84479e+06	1.14126e+06	1.77963e+06	1.32065e+06	683077	2.34739e+06	2.22379e+06	1.49344e+06	489260	79892.3	1.45148e+06	151433	4.06015e+06	338282
P10646	P10646	TFPI	Tissue factor pathway inhibitor	NaN	NaN	NaN	NaN	0.47423	NaN	NaN	NaN	NaN	NaN	NaN	NaN	NaN	NaN	NaN	1	NaN	0.469466	NaN	NaN	NaN	NaN	NaN	NaN	NaN	NaN	NaN	NaN	0.550904	NaN	NaN	NaN	NaN	NaN	NaN	NaN	NaN	NaN	0.793186	NaN	NaN	NaN	NaN	NaN	NaN	NaN
P10721	P10721	KIT	Mast/stem cell growth factor receptor Kit	55671.3	62484.8	40929.8	62166.8	41606.8	48106.1	17278.7	38602.2	65773.3	38678.1	29826.2	48660.7	23876.8	39039.5	20070.6	38724.3	28025.1	47512.3	29996.5	40556.2	118786	24101.5	23663	19902.1	16616.2	37128.1	67912.6	57819.7	13991.4	16142.3	34360.1	16242.5	37889	19472.3	13345.1	42030.5	16868.9	15906.2	12111.8	1036.11	81285.1	28025	8150.21	12745.2	24996.2	17837.9
P10768	P10768	ESD	S-formylglutathione hydrolase	NaN	NaN	NaN	NaN	7993.87	NaN	NaN	72015	16298.7	12861.6	14730.1	NaN	NaN	1417.08	21748.5	NaN	NaN	NaN	65383.9	12491.6	NaN	6660.4	13776.2	9772.29	50219.7	NaN	NaN	NaN	NaN	10285.8	126469	NaN	10348.7	21210.5	89975.3	8377.33	NaN	NaN	28746.3	12197	61864.7	22803.4	66059.8	22376	NaN	18208.3
P10809	P10809	HSPD1	60 kDa heat shock protein, mitochondrial	NaN	2452.72	NaN	NaN	4547.36	NaN	NaN	NaN	NaN	NaN	1854.89	NaN	5069.78	NaN	NaN	NaN	NaN	NaN	NaN	NaN	NaN	NaN	NaN	NaN	NaN	NaN	NaN	NaN	NaN	NaN	1589	NaN	NaN	34386	25421.2	18508.5	7043.33	NaN	5486.48	NaN	9448.16	42266.5	19167.4	19959.4	2922.92	28807.6
P10909	P10909	CLU	Clusterin	6.04238e+06	6.49957e+06	11487934	14673411	10860696	10734804	10492807	7.84821e+06	11683458	12465764	8732530	7.83246e+06	11157914	7.28883e+06	7.08649e+06	6906938	7.69716e+06	7.0604e+06	3.41066e+06	14210111	5164837	8094636	14648897	9369152	8168501	10662096	3979760	12238653	8876809	6.58075e+06	8.18631e+06	7733434	10226517	9609367	2525918	6235913	8063428	4720888	6.52076e+06	12886178	8868422	9093915	6.61753e+06	9907240	6.88924e+06	2930258
P10915	P10915	HAPLN1	Hyaluronan and proteoglycan link protein 1	NaN	NaN	NaN	NaN	NaN	NaN	NaN	NaN	NaN	NaN	0.246678	NaN	NaN	NaN	NaN	NaN	NaN	0.400842	9.55792	NaN	NaN	NaN	NaN	NaN	NaN	NaN	NaN	NaN	NaN	NaN	NaN	NaN	NaN	NaN	1.40725	0.00765391	NaN	NaN	NaN	NaN	1	NaN	NaN	NaN	NaN	NaN
P11021	P11021	HSPA5	Endoplasmic reticulum chaperone BiP	109329	87627.2	107946	114130	103090	114924	80357.2	101252	75471.2	81338.2	114332	65021.6	73397	121112	79854	96144.3	103521	86482.6	79369.4	102269	100466	119904	111774	77062.9	77110.6	99032.2	84506.9	83061.3	113299	87186.8	100702	80986.2	130073	85585.2	77504.5	66855.6	54499.1	57342.9	89740.1	62742.4	107012	223042	84449.4	91520.7	99609.4	102098
P11047	P11047	LAMC1	Laminin subunit gamma-1	55097.7	79191.3	67489.5	48402.2	64272	62361.6	57370.4	38697.9	59928.7	53735.7	59726.2	72302.5	51548	52714.6	51023.3	46702.1	62938.8	61242.9	48610.7	63569.5	53224.6	69320.2	45499.9	65833.5	72625.8	65822.5	75110.2	50579.4	57718	83677.3	73703.5	67211.4	50985.9	23705.9	33024.7	30341	27530.9	40310.7	36112.2	46427.5	30684.4	16457.2	80414.4	32623.1	38291.4	33884.1
P11117	P11117	ACP2	Lysosomal acid phosphatase	NaN	1236.72	NaN	1368.46	NaN	NaN	NaN	14.9747	NaN	819.055	913.471	890.358	NaN	0.213591	904.289	1278.93	NaN	150.735	NaN	1119.97	NaN	NaN	NaN	NaN	0.201819	1650.34	NaN	1672.06	603.625	NaN	1207.65	NaN	2106.41	NaN	NaN	NaN	NaN	NaN	259.238	NaN	NaN	NaN	NaN	NaN	NaN	NaN
P11137	P11137	MAP2	Microtubule-associated protein 2	NaN	NaN	29778.8	NaN	318.698	4757.32	0.980213	NaN	NaN	2299.62	4654.97	NaN	NaN	NaN	NaN	NaN	4007.8	NaN	5971.6	NaN	NaN	NaN	3546.72	NaN	1146.16	NaN	NaN	NaN	NaN	NaN	NaN	NaN	3266.99	1993.43	5063.71	16829	51833.7	3187.37	398.339	NaN	16357.6	NaN	NaN	NaN	835.011	NaN
P11142	P11142	HSPA8	Heat shock cognate 71 kDa protein	75926.1	92222.9	101050	110304	117378	144411	100837	195015	116887	78440.1	102600	89691	58521.3	77115.7	82029.8	75982.9	87420.4	131993	194658	79425.9	57157.3	144452	108544	69456.8	22434.3	103198	113789	44087.7	110298	90688.7	67818.9	44748.8	70977.1	282492	315356	109561	75957.1	65398.9	133435	54615	164576	531358	186924	190006	65377.7	205143
P11166	P11166	SLC2A1	Solute carrier family 2, facilitated glucose transporter member 1	NaN	NaN	NaN	NaN	NaN	NaN	NaN	37247.1	6070.97	NaN	NaN	NaN	NaN	5061.12	NaN	148.921	NaN	NaN	15311.8	NaN	NaN	NaN	NaN	NaN	NaN	NaN	NaN	NaN	NaN	NaN	NaN	NaN	NaN	NaN	17462.7	NaN	NaN	NaN	7230.84	NaN	NaN	NaN	NaN	NaN	NaN	735.474
P11169	P11169;Q8TDB8	SLC2A3;SLC2A14	Solute carrier family 2, facilitated glucose transporter member 3;Solute carrier family 2, facilitated glucose transporter member 14	NaN	NaN	NaN	NaN	NaN	NaN	NaN	NaN	NaN	NaN	NaN	NaN	NaN	NaN	NaN	NaN	NaN	NaN	NaN	NaN	NaN	NaN	NaN	NaN	NaN	NaN	NaN	NaN	NaN	NaN	NaN	NaN	NaN	NaN	NaN	NaN	NaN	NaN	NaN	NaN	NaN	NaN	NaN	NaN	NaN	NaN
P11171	P11171	EPB41	Protein 4.1	NaN	NaN	NaN	NaN	NaN	NaN	4.27349	111797	11316.6	NaN	NaN	NaN	NaN	2227.5	13759	NaN	NaN	NaN	100682	NaN	424557	NaN	26864	5462.37	60774.3	NaN	NaN	NaN	NaN	8093.98	NaN	NaN	NaN	NaN	56161	NaN	NaN	NaN	24036.2	NaN	NaN	NaN	NaN	NaN	NaN	NaN
P11215	P11215	ITGAM	Integrin alpha-M	NaN	NaN	NaN	NaN	NaN	NaN	NaN	NaN	NaN	NaN	1742.72	NaN	NaN	NaN	NaN	NaN	NaN	NaN	NaN	NaN	NaN	NaN	NaN	2607.52	NaN	NaN	NaN	NaN	NaN	NaN	NaN	NaN	5137.59	10803.1	4006.38	10065	6545.33	NaN	12719	11562	8678.2	48939.1	6470.96	18933.6	2478.13	25799.5
P11216	P11216	PYGB	Glycogen phosphorylase, brain form	NaN	NaN	NaN	NaN	NaN	NaN	NaN	NaN	NaN	NaN	NaN	NaN	NaN	NaN	NaN	NaN	NaN	NaN	NaN	NaN	NaN	NaN	NaN	NaN	NaN	NaN	NaN	NaN	NaN	NaN	NaN	NaN	NaN	3125.72	2554.35	NaN	NaN	NaN	561.016	NaN	NaN	2598.48	NaN	9532.94	1926.08	NaN
P11217	P11217	PYGM	Glycogen phosphorylase, muscle form	NaN	NaN	NaN	NaN	NaN	NaN	NaN	NaN	5277.41	NaN	NaN	NaN	NaN	44282	1685.46	NaN	NaN	NaN	20.6944	NaN	NaN	NaN	NaN	1494.93	23.8442	NaN	NaN	NaN	NaN	406.566	NaN	NaN	2195.94	NaN	153528	49340.3	22164.2	NaN	1823.28	NaN	NaN	22359.6	9217.13	23064.2	64948.5	11879.7
P11226	P11226	MBL2	Mannose-binding protein C	NaN	NaN	NaN	14465	16763	NaN	NaN	3146.38	34604.7	NaN	NaN	NaN	9330.98	20517.1	NaN	1495.82	NaN	NaN	NaN	NaN	NaN	NaN	12378.2	14732.2	NaN	NaN	NaN	4250.98	1548.16	11038.3	7197.9	26520.8	NaN	26350.3	35713.9	14306.4	5795.24	NaN	35968.2	NaN	18349.5	NaN	50473.1	16710.2	NaN	14789.6
P11234	P11234	RALB	Ras-related protein Ral-B	NaN	NaN	NaN	NaN	NaN	NaN	NaN	NaN	NaN	NaN	NaN	NaN	NaN	NaN	NaN	NaN	NaN	NaN	NaN	NaN	NaN	NaN	NaN	NaN	NaN	NaN	NaN	NaN	NaN	NaN	NaN	NaN	NaN	NaN	NaN	NaN	NaN	NaN	429.374	NaN	NaN	NaN	NaN	NaN	NaN	NaN
P11277	P11277	SPTB	Spectrin beta chain, erythrocytic	NaN	NaN	NaN	NaN	NaN	6023.78	NaN	63010.5	11116.2	NaN	23594.8	NaN	NaN	10062.8	7398.79	10479.2	NaN	NaN	47391.4	NaN	277.92	NaN	NaN	16154.7	6154.71	858.142	19369.9	NaN	NaN	742.953	NaN	73856.6	NaN	2149.46	34847	NaN	NaN	NaN	10997.1	NaN	1298.49	NaN	NaN	NaN	NaN	NaN
P11279	P11279	LAMP1	Lysosome-associated membrane glycoprotein 1	171166	174749	219934	140541	92743.5	92930.4	152960	112449	123404	145057	138973	135872	72540.7	186204	41295.5	76877.6	102046	132805	48860.7	113166	NaN	67315.6	124324	64881.9	264919	18357.3	149259	61600.7	NaN	265534	120997	59448.7	71144.5	154665	34187.1	22948.1	26040.5	50623.6	63267.2	49914.3	56580.5	NaN	86311.5	62360.2	18436	45299.6
P11362	P11362	FGFR1	Fibroblast growth factor receptor 1	100546	144109	152842	108333	110443	86840.3	90708.2	87988.3	126565	117557	69030.6	70483.6	60417.2	95054.6	47318.4	94411.7	96476.5	109412	32089.7	86865.6	108662	39097.8	76532.6	47231.2	97789.7	72756.1	97160.2	72855.9	38321.9	14871	98609.6	70727.9	85252.8	79650.8	25709.6	51057.3	11360.6	76675.5	25277.3	38025.1	18452.8	NaN	71256.3	2609.94	56292	11314.7
P11413	P11413	G6PD	Glucose-6-phosphate 1-dehydrogenase	NaN	NaN	NaN	NaN	NaN	NaN	2150.68	8455.93	NaN	40381.3	NaN	NaN	NaN	NaN	NaN	NaN	NaN	NaN	14195.5	NaN	NaN	NaN	NaN	NaN	NaN	NaN	NaN	NaN	NaN	NaN	NaN	NaN	NaN	20673.5	10150.9	14366.8	NaN	NaN	16563.3	NaN	32494	78878	11069.1	37566.9	NaN	35381.1
P11586	P11586	MTHFD1	C-1-tetrahydrofolate synthase, cytoplasmic	NaN	NaN	NaN	NaN	NaN	NaN	NaN	NaN	NaN	NaN	NaN	NaN	NaN	NaN	12112.6	NaN	NaN	NaN	6084.79	NaN	NaN	NaN	NaN	NaN	NaN	NaN	NaN	NaN	NaN	NaN	NaN	NaN	NaN	NaN	NaN	6614.64	NaN	NaN	NaN	NaN	45074.5	55133	NaN	NaN	NaN	NaN
P11597	P11597	CETP	Cholesteryl ester transfer protein	NaN	NaN	NaN	NaN	NaN	NaN	NaN	NaN	NaN	NaN	NaN	NaN	NaN	NaN	NaN	NaN	NaN	NaN	NaN	10005	NaN	NaN	NaN	NaN	NaN	NaN	NaN	NaN	NaN	NaN	NaN	NaN	NaN	NaN	32196	NaN	NaN	NaN	NaN	NaN	44561.4	14583.2	NaN	30576.8	NaN	NaN
P11678	P11678	EPX	Eosinophil peroxidase	NaN	NaN	NaN	NaN	NaN	NaN	NaN	NaN	NaN	NaN	NaN	NaN	NaN	NaN	NaN	NaN	NaN	NaN	NaN	NaN	NaN	NaN	NaN	NaN	NaN	NaN	NaN	NaN	NaN	NaN	NaN	NaN	NaN	NaN	347.196	NaN	NaN	NaN	NaN	NaN	NaN	NaN	NaN	NaN	NaN	NaN
P11717	P11717	IGF2R	Cation-independent mannose-6-phosphate receptor	8097.43	25667.3	18107.6	14586.9	19865.9	23601.3	6810.59	13147.8	15742.2	30229.6	11671.6	12935.9	11400	9027.59	11877.1	13265	12529.6	19074.3	22830.6	15157.4	40008	14324.1	16918.2	9915.95	15763	12106.7	19200.9	9839.84	7323.76	13455.2	19506.3	26865.8	23003.3	4458.46	40631.7	13556.8	84582.1	5837.25	17031.2	23743.5	22417.4	47391.3	40763	52284.7	5797.51	23537.8
P11766	P11766	ADH5	Alcohol dehydrogenase class-3	NaN	NaN	NaN	NaN	NaN	NaN	NaN	7652.18	NaN	NaN	166520	NaN	NaN	1.69086	NaN	NaN	NaN	NaN	NaN	NaN	NaN	NaN	NaN	1869.66	NaN	NaN	NaN	NaN	NaN	NaN	NaN	NaN	NaN	NaN	59936.1	29079	12263.6	NaN	18658.4	NaN	NaN	52954.2	NaN	NaN	7263.26	17896.8
P11940	P11940	PABPC1	Polyadenylate-binding protein 1	NaN	NaN	NaN	NaN	NaN	NaN	NaN	NaN	NaN	635.067	NaN	NaN	NaN	NaN	NaN	NaN	NaN	NaN	NaN	NaN	NaN	NaN	NaN	NaN	NaN	NaN	NaN	NaN	NaN	NaN	NaN	NaN	NaN	NaN	2246.84	791.854	NaN	NaN	NaN	NaN	NaN	2481.68	4822.66	NaN	NaN	NaN
P12004	P12004	PCNA	Proliferating cell nuclear antigen	NaN	NaN	NaN	NaN	NaN	NaN	NaN	NaN	NaN	NaN	NaN	NaN	NaN	NaN	NaN	NaN	NaN	NaN	NaN	NaN	NaN	NaN	NaN	12082.3	NaN	NaN	NaN	NaN	NaN	NaN	NaN	NaN	NaN	96540.1	3532.94	NaN	NaN	NaN	NaN	NaN	NaN	80583.9	16795.3	57089.7	NaN	12343.4
P12036	P12036	NEFH	Neurofilament heavy polypeptide	NaN	NaN	NaN	NaN	NaN	NaN	NaN	NaN	NaN	12257.4	NaN	NaN	NaN	NaN	NaN	NaN	NaN	NaN	NaN	NaN	NaN	NaN	NaN	NaN	NaN	NaN	NaN	NaN	NaN	NaN	NaN	NaN	NaN	NaN	NaN	NaN	NaN	NaN	NaN	NaN	NaN	NaN	NaN	NaN	NaN	NaN
P12081	P12081	HARS1	Histidine--tRNA ligase, cytoplasmic	NaN	NaN	NaN	NaN	NaN	NaN	NaN	NaN	NaN	NaN	NaN	NaN	NaN	NaN	NaN	NaN	NaN	NaN	NaN	NaN	NaN	NaN	NaN	NaN	NaN	NaN	NaN	NaN	NaN	NaN	NaN	NaN	NaN	NaN	615.727	634.694	NaN	NaN	NaN	NaN	NaN	NaN	NaN	NaN	NaN	NaN
P12107	P12107	COL11A1	Collagen alpha-1(XI) chain	NaN	4761.92	NaN	NaN	4202.77	NaN	NaN	5029.25	NaN	NaN	NaN	17519.8	1274.8	NaN	4295.53	4709.32	NaN	11741.4	20358.2	6962.64	NaN	5327.48	NaN	6318.31	NaN	14002.3	3022.31	4363.16	NaN	27635	15792.6	NaN	NaN	NaN	NaN	8668.01	NaN	NaN	6351.97	NaN	NaN	NaN	NaN	NaN	8972.91	NaN
P12109	P12109	COL6A1	Collagen alpha-1(VI) chain	412754	446868	370643	382995	402403	368423	360428	316662	388285	322779	305643	288542	257575	319129	292246	217373	311719	284811	211358	306092	232223	177150	358831	218861	344431	381596	425648	310126	135254	276887	352385	221544	285795	176105	114986	164272	135127	199718	195189	257407	110090	55142.9	60233.6	89636.8	88426.1	39510.9
P12110	P12110	COL6A2	Collagen alpha-2(VI) chain	10745.6	22128.3	18135	28365.5	21065	27526.2	19394.4	34153.9	26375.7	18831	15168.4	31065.6	18941.3	34198.1	22886.8	10517.2	27544.6	28304.3	29102.3	22842.6	NaN	17202.6	27968.7	22423.5	24340.3	25607.1	24266.9	12759.8	16917.7	38558	23655.8	19257.6	22121.6	NaN	27167.7	21056.8	60721.9	21655.4	48941.6	24964.7	42318.6	63986.6	NaN	3683.04	10430	38259.2
P12111	P12111	COL6A3	Collagen alpha-3(VI) chain	59575.2	60993.9	52020.5	63125.9	97675.9	97051.1	74163	62427.6	57587.3	84642.9	58625.3	85192.7	81126.7	67316.1	90063.5	57756.6	66777.2	81082.4	94020	94049.1	24165.9	103784	99055.3	104768	78702.8	108881	79872.2	58682.5	70682.9	157858	74025.2	55784.9	73512.3	35086.9	75078.1	70526.1	70363.4	59797.5	105074	95418.4	96915.3	83724.7	52808.1	68189.9	64278.1	49671.2
P12259	P12259	F5	Coagulation factor V	70478.7	70863.3	155299	127022	185156	123174	192679	106610	253459	117682	104505	135492	200999	149024	144018	108034	184295	110493	76819.9	175131	65195.7	140576	309362	264491	78515.2	125588	53810.4	150456	125458	244776	115859	174984	69911.8	36741.6	37844.5	100411	78730.1	57253.2	86220.6	271026	49036.9	55670.8	35466.7	63730	19008	33633.6
P12268	P12268	IMPDH2	Inosine-5'-monophosphate dehydrogenase 2	NaN	NaN	NaN	NaN	NaN	NaN	NaN	NaN	NaN	NaN	NaN	NaN	NaN	NaN	NaN	NaN	NaN	NaN	NaN	NaN	NaN	NaN	NaN	NaN	NaN	NaN	NaN	NaN	NaN	NaN	NaN	NaN	NaN	NaN	NaN	10759.4	NaN	NaN	NaN	NaN	NaN	1.11793e+06	NaN	NaN	NaN	7460.89
P12270	P12270	TPR	Nucleoprotein TPR	NaN	NaN	NaN	NaN	NaN	NaN	NaN	NaN	NaN	NaN	NaN	NaN	NaN	NaN	NaN	NaN	NaN	NaN	NaN	NaN	NaN	NaN	NaN	NaN	NaN	NaN	NaN	NaN	NaN	NaN	NaN	NaN	NaN	NaN	NaN	NaN	NaN	NaN	NaN	7572.98	NaN	NaN	NaN	NaN	NaN	NaN
P12273	P12273	PIP	Prolactin-inducible protein	NaN	NaN	NaN	NaN	NaN	NaN	NaN	12591.8	8404.51	NaN	NaN	NaN	NaN	NaN	NaN	NaN	NaN	NaN	NaN	NaN	NaN	26365.7	2389.67	38646.9	192098	NaN	NaN	NaN	9310.45	NaN	NaN	14636	NaN	NaN	NaN	NaN	NaN	NaN	NaN	NaN	NaN	NaN	NaN	NaN	NaN	NaN
P12277	P12277	CKB	Creatine kinase B-type	NaN	NaN	NaN	NaN	6482.63	5521.95	NaN	NaN	0.990856	3419.89	93119.8	NaN	4753.95	1153566	4864.41	1979.46	NaN	3465.08	30297.6	NaN	NaN	NaN	3694.49	NaN	3673.32	NaN	NaN	NaN	2628.26	NaN	3728.68	NaN	2333.24	25112	32774.4	NaN	NaN	NaN	NaN	11149.4	NaN	NaN	NaN	NaN	NaN	NaN
P12314	P12314	FCGR1A	High affinity immunoglobulin gamma Fc receptor I	NaN	NaN	NaN	NaN	NaN	NaN	NaN	NaN	NaN	NaN	NaN	NaN	NaN	NaN	NaN	9640.51	NaN	NaN	NaN	NaN	NaN	NaN	NaN	NaN	NaN	NaN	NaN	NaN	NaN	NaN	NaN	NaN	NaN	NaN	NaN	NaN	NaN	NaN	25281.7	NaN	27051.6	NaN	30525.5	11104.6	NaN	NaN
P12318	P12318	FCGR2A	Low affinity immunoglobulin gamma Fc region receptor II-a	184515	104385	28713.7	65247	42019.3	50355.4	175783	57171	26873.2	72240.9	135464	42253.7	122721	46839.4	62714.9	140878	47480.5	44755.5	67009.4	38029.3	123643	168895	39452.8	110307	67190.1	85180.9	54207.3	44243.4	112566	89045.4	64738.6	107790	135337	105297	282922	210099	119066	151087	68745.8	242040	106747	125293	138034	367335	187978	125525
P12429	P12429	ANXA3	Annexin A3	NaN	NaN	NaN	12921.6	NaN	NaN	NaN	NaN	NaN	NaN	3591.38	NaN	NaN	NaN	NaN	NaN	NaN	NaN	NaN	NaN	20.2788	82139.5	NaN	19556	NaN	NaN	NaN	NaN	NaN	NaN	NaN	NaN	NaN	14727.1	14843.8	12505.9	6432.57	NaN	21047.5	58593.2	22049.4	145298	38327.7	29895.8	NaN	39660.2
P12532	P12532	CKMT1A	Creatine kinase U-type, mitochondrial	NaN	NaN	NaN	NaN	10796.3	55418.2	NaN	NaN	16390.8	16848.5	23630.1	NaN	20862.6	15296.6	20926.7	NaN	17884.4	50259.2	6440.45	NaN	NaN	33503.9	17887.3	18278.9	40977.7	36197.2	53907	56797.7	26909.4	23968.9	NaN	NaN	NaN	NaN	NaN	NaN	NaN	NaN	15435.1	75.5509	NaN	NaN	NaN	NaN	26304.3	NaN
P12544	P12544	GZMA	Granzyme A	NaN	NaN	NaN	NaN	NaN	NaN	NaN	NaN	NaN	NaN	NaN	NaN	NaN	NaN	NaN	NaN	NaN	NaN	NaN	NaN	NaN	NaN	NaN	NaN	NaN	NaN	NaN	NaN	NaN	NaN	NaN	NaN	NaN	NaN	NaN	NaN	NaN	NaN	NaN	NaN	NaN	NaN	NaN	NaN	NaN	NaN
P12724	P12724	RNASE3	Eosinophil cationic protein	36141	NaN	NaN	NaN	NaN	NaN	NaN	NaN	NaN	23251	38736.5	NaN	19272.7	7066.46	19412.7	5957.31	8190.62	NaN	NaN	2895.95	NaN	46568.5	NaN	61521.4	NaN	NaN	NaN	37017.8	38214.1	NaN	27111.7	NaN	14109.3	67988.2	42676.7	74810.6	37215.6	12477.2	30749.5	49390.7	70950	309033	32133.6	41773.7	NaN	144623
P12814	P12814	ACTN1	Alpha-actinin-1	NaN	8702.8	8138.08	NaN	20416.3	NaN	NaN	34195.7	6772.47	81142	58564	NaN	13974	92768.1	NaN	NaN	32627.6	NaN	NaN	26796.1	NaN	NaN	NaN	NaN	NaN	13992.9	55.3333	NaN	NaN	5389.36	2378.42	NaN	17.4995	24073.5	115107	42084.3	30554.7	16509	12658.9	4263.63	30421.4	151814	27475.6	61912.8	761713	103464
P12821	P12821	ACE	Angiotensin-converting enzyme	5961.39	7944.42	236.389	6553.17	2026.39	3240.21	3113.11	3551.35	13469.3	NaN	3761.89	5919.14	NaN	NaN	2432.76	2497.84	2806.99	3613.98	5523.28	8796.85	NaN	2019.42	5930.24	3507.43	1.96788	7241.12	128.413	NaN	6963.6	4097.58	9903.03	3428.54	5861.26	NaN	17080.7	8660.55	NaN	5204.02	3036.41	3968.75	NaN	36052.9	8766.24	8279.05	9340.32	3454.19
P12829	P12829	MYL4	Myosin light chain 4	NaN	NaN	NaN	NaN	NaN	NaN	NaN	8472.27	NaN	NaN	NaN	NaN	NaN	NaN	NaN	NaN	NaN	NaN	26747.9	NaN	NaN	NaN	NaN	NaN	NaN	NaN	NaN	NaN	NaN	NaN	NaN	NaN	NaN	NaN	27209.7	NaN	NaN	NaN	NaN	28485.9	NaN	NaN	NaN	NaN	NaN	NaN
P12830	P12830	CDH1	Cadherin-1	NaN	NaN	NaN	NaN	3056.24	NaN	NaN	NaN	NaN	NaN	NaN	NaN	NaN	2551.06	1628.54	NaN	1708.35	1296.12	66762	5268.1	NaN	NaN	NaN	NaN	NaN	NaN	NaN	NaN	11692.4	12281.9	NaN	NaN	NaN	NaN	NaN	NaN	NaN	NaN	2436.01	NaN	NaN	NaN	NaN	NaN	NaN	NaN
P12882	P12882	MYH1	Myosin-1	NaN	NaN	NaN	NaN	NaN	NaN	NaN	272.404	185.931	NaN	NaN	NaN	NaN	19049.2	6379.82	NaN	NaN	NaN	10649.7	NaN	NaN	NaN	NaN	NaN	NaN	NaN	NaN	NaN	NaN	NaN	NaN	2153.45	NaN	NaN	63.9915	NaN	NaN	NaN	NaN	NaN	NaN	NaN	NaN	NaN	NaN	NaN
P12955	P12955	PEPD	Xaa-Pro dipeptidase	46842.6	NaN	4214.49	14628.3	NaN	7077.72	161586	41207.4	11735.1	21346.4	9876.28	21779.7	NaN	28591.6	10514	10353.4	14326	5367.42	85481.1	12041.1	NaN	3626.03	5771.07	12049	6485.89	704.791	18310.6	10719.4	5361.06	9342.74	2818.14	13823.1	19013.7	49912.7	19308.7	10961.2	8298.79	13402.1	15419.5	3680.3	18138.7	21952.5	57868.3	36721.9	5751.71	15344.2
P12956	P12956	XRCC6	X-ray repair cross-complementing protein 6	NaN	NaN	NaN	NaN	NaN	NaN	NaN	NaN	NaN	NaN	NaN	18518	NaN	82503.9	NaN	NaN	NaN	16744.4	NaN	NaN	NaN	NaN	NaN	NaN	NaN	NaN	NaN	NaN	NaN	NaN	NaN	NaN	NaN	NaN	8670.7	9973.92	4811.03	NaN	2111.7	5764.93	9022.64	32005	29039.7	NaN	NaN	11213.4
P13010	P13010	XRCC5	X-ray repair cross-complementing protein 5	NaN	NaN	NaN	NaN	NaN	NaN	NaN	NaN	NaN	NaN	NaN	NaN	NaN	NaN	NaN	NaN	NaN	NaN	NaN	NaN	NaN	NaN	NaN	NaN	NaN	NaN	NaN	NaN	NaN	NaN	NaN	NaN	NaN	32322.3	46323.3	39907.7	29038.4	NaN	36462.1	14424.9	22598	110590	129144	15774.8	NaN	16584.7
P13284	P13284	IFI30	Gamma-interferon-inducible lysosomal thiol reductase	NaN	NaN	NaN	13117.7	NaN	NaN	NaN	13316	2135.83	4589.07	2382.54	26.0522	3381.45	2760.57	NaN	1661.58	25509.6	NaN	NaN	NaN	NaN	NaN	4562.65	821.201	355.302	17506.3	NaN	4146.96	NaN	NaN	NaN	8882.46	NaN	2.73078e+06	1741565	NaN	668689	NaN	NaN	5476.69	5588607	629259	NaN	580187	NaN	NaN
P13473	P13473	LAMP2	Lysosome-associated membrane glycoprotein 2	676133	504089	644247	544637	655338	377025	1.04753e+06	565920	807251	736765	788438	530397	373018	570262	368281	530773	615643	434057	308163	568668	194756	337093	542873	216357	617297	353345	558387	479778	293601	335519	746641	1.025e+06	692432	203701	126722	177479	225582	510383	473490	445567	259765	695680	384877	214148	422566	243608
P13489	P13489	RNH1	Ribonuclease inhibitor	6.3156	4951.39	NaN	42484.9	1009.24	19587.5	NaN	67928.2	34521.2	11532.4	15224.1	NaN	7269.53	15261.3	11037.3	1792.12	NaN	3231.45	68371.4	9384.09	NaN	NaN	10043.2	8913.66	811.822	NaN	NaN	9287.6	8331.84	5510.4	8957.78	25222.7	11080.7	92832.7	101064	11348.2	16731.2	12940.8	44118.2	15542	75040.2	132086	62775.2	90202.1	14950.5	95190.8
P13497	P13497	BMP1	Bone morphogenetic protein 1	7043.1	12126.6	16094.3	43367.2	38861.3	49081.8	66761.6	20965.3	30079.5	27735.2	22000.7	60223.6	31172.4	22918.8	17559.4	32161	38023.6	30915.4	NaN	49738.1	50417.8	16114.4	16411.5	20011.7	136.1	15384.2	7887.51	13721.1	25508.7	13127.4	26361.6	26202.1	29382	NaN	126177	10274	11953.2	41658.5	7323.35	24525.1	74514.4	NaN	40856.9	111640	89866.4	NaN
P13500	P13500	CCL2	C-C motif chemokine 2	NaN	NaN	NaN	NaN	NaN	NaN	NaN	NaN	NaN	NaN	NaN	NaN	15260.5	NaN	NaN	NaN	NaN	NaN	NaN	NaN	NaN	NaN	NaN	NaN	NaN	3694.11	NaN	NaN	NaN	NaN	NaN	NaN	NaN	21519.6	NaN	3170.93	NaN	NaN	5.94064	NaN	NaN	NaN	4422.16	NaN	NaN	NaN
P13521	P13521	SCG2	Secretogranin-2	766134	1.90021e+06	1.17176e+06	975720	1.41138e+06	883185	1.06949e+06	946018	515245	1.4226e+06	996680	592895	472297	631358	986816	1.05926e+06	697465	1.68663e+06	524099	1.31618e+06	1.9349e+06	1.08941e+06	847975	732866	1.05406e+06	987209	742186	541610	727615	639539	1.64863e+06	1.02252e+06	871536	200203	453326	378602	209987	567665	550010	404369	170410	47224.7	288179	76971.5	873719	87600
P13533	P13533	MYH6	Myosin-6	NaN	NaN	NaN	NaN	NaN	NaN	NaN	48991.2	15160.4	NaN	NaN	NaN	NaN	117894	NaN	NaN	NaN	NaN	NaN	NaN	NaN	NaN	618.354	NaN	NaN	NaN	NaN	NaN	NaN	NaN	NaN	NaN	NaN	NaN	NaN	NaN	NaN	NaN	NaN	2956.75	NaN	NaN	NaN	NaN	24361.1	NaN
P13591	P13591	NCAM1	Neural cell adhesion molecule 1	2.47207e+06	2855582	2.05328e+06	1.8382e+06	2.47953e+06	2.3735e+06	2.04803e+06	1.74033e+06	1.7788e+06	1.83084e+06	1.60763e+06	1845282	1.48949e+06	1.46526e+06	1.92353e+06	1761428	1.83945e+06	2363537	1.29766e+06	1.93561e+06	2.65789e+06	2.33918e+06	2.11855e+06	1.18727e+06	2.18739e+06	1.61776e+06	2.69088e+06	1.53627e+06	1.8963e+06	1.12515e+06	3.02944e+06	2.29459e+06	2231282	694691	592215	890768	678580	1.57564e+06	1.13849e+06	977966	574684	350098	709862	257897	1.84642e+06	436998
P13598	P13598	ICAM2	Intercellular adhesion molecule 2	199547	85597.5	NaN	71375.6	64914.5	62897.9	56147	15821	59454.2	79549.4	97269.6	204753	147321	43109.9	57477.6	68421.2	65913.3	104694	31478.4	89201	162806	114757	61611.6	66327.1	106959	73029.1	84067.1	103528	123046	13809.2	71995	119069	119292	107072	101426	81753.3	69999.5	49891.9	57232.4	96790.7	105223	101275	105745	77392.4	53838.6	15205
P13611	P13611	VCAN	Versican core protein	123179	156482	121790	90848.5	134850	110230	121955	100999	145452	97422.6	159707	119421	103338	101175	91148.9	86232.9	150916	145050	456046	113997	129370	140912	113008	114718	156591	193799	217791	107652	79746.1	185524	141089	118676	115050	166090	154945	128977	81750.7	76492.7	77514	129960	160337	164778	90565.6	139313	80565	168626
P13639	P13639	EEF2	Elongation factor 2	18261.3	NaN	NaN	NaN	39403	11762	NaN	9105.21	NaN	13659.7	12467.9	27972.9	32398.5	34269.8	1078.95	2141.53	NaN	NaN	8995.1	NaN	NaN	18108.7	12331.9	10685.1	9.64973	13161.7	NaN	NaN	27360.2	21806.4	18139	5194.66	20158.5	141892	77626.4	52677.2	27813.8	23409.2	40558.6	14493.9	44169.2	202059	72547.9	101027	9352.98	98422.2
P13667	P13667	PDIA4	Protein disulfide-isomerase A4	22690.3	20828.3	10557.2	18471.2	10515.1	16237.1	21331	14408.3	19207	6928.83	20747.6	7152.5	11889.5	4916.5	9325.48	11922.4	15585.7	6816.78	8956.33	3975.02	21504	9123.28	8508.09	7314.2	15616.6	10629.9	14913.6	14930.6	4542.25	9546.78	17612	8489	20429.2	13909.3	19009.2	10715.8	20354.8	5453.41	17624.8	9241.72	5605.75	64530.1	NaN	58717.5	9868.97	39969.6
P13671	P13671	C6	Complement component C6	113639	137282	191145	119817	112090	171379	130912	131189	162680	170577	152691	174843	322153	180605	225570	201430	288381	164720	238828	170721	205040	135149	298321	342247	225205	235484	192530	200750	165826	272428	158508	206020	190052	1.01009e+06	244969	248845	482116	171290	241061	278548	521517	1.09563e+06	353709	542468	277272	673834
P13688	P13688	CEACAM1	Carcinoembryonic antigen-related cell adhesion molecule 1	NaN	NaN	NaN	NaN	NaN	NaN	NaN	NaN	NaN	NaN	NaN	NaN	NaN	NaN	NaN	NaN	NaN	NaN	NaN	NaN	NaN	NaN	NaN	NaN	NaN	NaN	NaN	NaN	NaN	NaN	NaN	NaN	NaN	NaN	NaN	NaN	NaN	NaN	NaN	NaN	NaN	NaN	NaN	NaN	NaN	NaN
P13693	P13693	TPT1	Translationally-controlled tumor protein	NaN	NaN	NaN	NaN	10217.2	NaN	NaN	10521.3	NaN	NaN	NaN	NaN	NaN	1.15375	2563.34	NaN	NaN	NaN	NaN	NaN	NaN	NaN	NaN	NaN	NaN	10945.3	NaN	NaN	NaN	6731.88	NaN	2588.29	NaN	92503.9	31987.3	NaN	NaN	NaN	12994.1	NaN	37370.5	76429.2	NaN	62750.3	NaN	61576.4
P13716	P13716	ALAD	Delta-aminolevulinic acid dehydratase	NaN	NaN	NaN	NaN	NaN	NaN	NaN	313158	138197	NaN	NaN	NaN	NaN	117722	NaN	NaN	NaN	NaN	451823	NaN	NaN	NaN	NaN	NaN	NaN	NaN	NaN	NaN	NaN	NaN	NaN	NaN	NaN	NaN	326053	NaN	NaN	NaN	83645	NaN	NaN	NaN	NaN	7299.83	NaN	64871.7
P13747	P13747	HLA-E	HLA class I histocompatibility antigen, alpha chain E	0.916017	0.567176	NaN	NaN	NaN	NaN	NaN	NaN	NaN	NaN	NaN	NaN	1	NaN	NaN	NaN	NaN	NaN	NaN	NaN	4.03995	NaN	NaN	2.88158	0.960746	NaN	NaN	NaN	NaN	NaN	NaN	NaN	NaN	NaN	NaN	NaN	NaN	NaN	NaN	NaN	NaN	NaN	1.25186	NaN	1.05611	NaN
P13796	P13796	LCP1	Plastin-2	149634	13089	12318.9	32438.9	14326.3	15259	14997.1	19035.9	18131.4	11348.2	23630.6	14957.4	30447.6	12331.3	18779.7	13260.1	17558	9284.4	226212	11266.3	24028.3	17993.2	23314.7	33097.2	11013.7	10444.1	15106.6	15908.7	24760.9	18811.4	30343	49254.8	46078.1	362768	80307	97062.2	67999.6	27122.9	55651.5	42845.5	347201	410883	222270	400592	44375.8	324219
P13798	P13798	APEH	Acylamino-acid-releasing enzyme	NaN	NaN	NaN	28382.2	NaN	NaN	NaN	98192.4	32669	NaN	NaN	NaN	NaN	25511.1	NaN	NaN	NaN	NaN	125183	NaN	NaN	NaN	NaN	NaN	NaN	NaN	NaN	NaN	NaN	NaN	NaN	NaN	NaN	18218.3	54651.9	NaN	4137.32	NaN	30380.3	NaN	NaN	NaN	NaN	NaN	NaN	NaN
P13804	P13804	ETFA	Electron transfer flavoprotein subunit alpha, mitochondrial	NaN	NaN	NaN	NaN	NaN	NaN	NaN	NaN	NaN	NaN	NaN	NaN	NaN	NaN	NaN	NaN	NaN	NaN	NaN	NaN	NaN	NaN	NaN	NaN	NaN	NaN	NaN	NaN	NaN	NaN	NaN	NaN	NaN	NaN	NaN	NaN	NaN	NaN	NaN	NaN	NaN	NaN	NaN	NaN	NaN	NaN
P13807	P13807	GYS1	Glycogen [starch] synthase, muscle	NaN	NaN	NaN	NaN	NaN	NaN	NaN	NaN	NaN	NaN	NaN	NaN	NaN	NaN	NaN	NaN	NaN	NaN	NaN	NaN	NaN	NaN	NaN	NaN	NaN	NaN	NaN	NaN	NaN	NaN	NaN	NaN	NaN	NaN	NaN	NaN	NaN	NaN	NaN	NaN	NaN	0.541598	NaN	NaN	NaN	NaN
P13861	P13861	PRKAR2A	cAMP-dependent protein kinase type II-alpha regulatory subunit	NaN	NaN	NaN	NaN	NaN	NaN	NaN	NaN	NaN	NaN	NaN	NaN	NaN	NaN	NaN	NaN	NaN	NaN	NaN	NaN	NaN	NaN	NaN	NaN	NaN	NaN	NaN	NaN	NaN	NaN	NaN	NaN	NaN	NaN	1323.07	NaN	NaN	NaN	NaN	NaN	NaN	NaN	NaN	NaN	NaN	NaN
P13929	P13929	ENO3	Beta-enolase	NaN	678.034	NaN	NaN	853.49	NaN	NaN	1842.81	9769.7	NaN	NaN	NaN	1372.63	54.8146	NaN	NaN	NaN	NaN	NaN	NaN	NaN	NaN	NaN	NaN	NaN	NaN	NaN	NaN	NaN	NaN	NaN	NaN	NaN	NaN	269255	10873.3	NaN	NaN	31376.5	NaN	NaN	NaN	NaN	NaN	4238.25	NaN
P13987	P13987	CD59	CD59 glycoprotein	1.29587e+06	1.41843e+06	1302236	695936	869970	1.14487e+06	885033	982918	977945	1.20169e+06	586287	1.35801e+06	1.12083e+06	750636	1147101	1.48013e+06	1.70269e+06	971307	655054	1.16964e+06	5776246	1.14611e+06	1.25399e+06	416693	764295	447784	1.20606e+06	947989	1.10023e+06	528452	846632	952784	1.10873e+06	586518	744156	565071	897716	1.76663e+06	538741	728236	690347	373550	740887	327949	1.21765e+06	465339
P14136	P14136	GFAP	Glial fibrillary acidic protein	159770	73369.5	229091	109969	67891.1	89624.2	221346	100190	155587	93722.1	186589	90557	92107.5	63155.8	16904.4	15452.3	35393.5	30192.3	32887.1	30918.2	530780	10263.2	30858.1	21645.6	35007.8	15818	23481.2	15614.9	15115.1	30617	48067.2	131556	57124.4	28650.2	45734.9	31602.4	61156	132697	74136	17926.9	47335.4	22822.8	107329	47858.5	7169.6	47241.5
P14138	P14138	EDN3	Endothelin-3	48018.7	108619	42057.1	29353.6	52644.9	47177.2	NaN	156072	39262.7	59713.9	26201.8	46879.3	41058.4	50832.3	45537	31246.2	59012.5	61027.5	22384.3	69122.3	NaN	74188.1	NaN	NaN	64952.6	97469	NaN	39932.6	32084.7	44661.3	54456.3	45623.5	29463.5	NaN	19758.2	NaN	13398.5	37494.1	26625	14384.5	NaN	NaN	NaN	NaN	18811	NaN
P14151	P14151	SELL	L-selectin	91483.3	44329.4	51278.4	93059	44381.1	24452.2	38546.3	54281.5	68354.8	33981.5	51360.1	60267.8	73108.9	37571.5	51074.6	48979.5	53000.1	50111.7	73772.8	51368.9	32576.8	95052.4	57730.2	85281.9	63882.3	52844.7	69429.2	91916.5	89178.9	57615.2	64176.8	76990.3	97251.9	266903	142151	95554.8	119427	70306.5	79052.1	77761.2	219777	207625	237629	270979	71293.4	188557
P14174	P14174	MIF	Macrophage migration inhibitory factor	104715	124116	91042.3	103837	147320	147100	101739	301089	233379	109037	165715	86753.5	141809	119413	85482.5	103921	101673	132917	283127	94401.1	406058	70022.1	143156	69185.5	1262.55	45355.6	7433.26	42294.6	58483.9	6462.7	117790	106149	174586	225780	445832	186648	104940	34259.7	241528	109233	159096	384222	245217	466198	96934.4	248921
P14207	P14207	FOLR2	Folate receptor beta	170737	132169	60336.6	41829.9	70096.1	73892.8	147518	36892.9	36370.2	73528.8	51085.6	37510.7	62665	45441.3	62367.1	71831.7	47262.9	65804.8	41346.6	46248.3	207308	81515	29045	61540.1	40515.3	47183.6	59376.3	17181.5	49848.9	13666	75557.6	72796.7	134450	50857.3	65050.7	74358.6	78952.6	69122.9	45345.5	75052.3	136599	41414.8	90962.4	58609.7	87419.4	71818.9
P14209	P14209	CD99	CD99 antigen	405464	352463	336534	357477	97396.4	164352	242414	96362.2	92265.2	311790	159204	36635.5	20613.7	287555	87738.7	58535.5	40630.5	293730	40497	114878	NaN	129142	156263	243610	34678.2	285131	435466	77393.4	192517	93696.7	212082	309134	150057	NaN	81982.3	106574	5488.83	146249	66936.6	58824.2	41349.6	NaN	NaN	23545.3	36562	20596.6
P14314	P14314	PRKCSH	Glucosidase 2 subunit beta	170173	190543	126414	128548	158166	164456	163074	75650.6	118290	120294	152263	64321.9	99079.7	79316.9	85643.9	94433.9	117341	132621	77539.2	94958.4	187397	181206	163186	114240	169839	112297	162751	108073	95032.4	71858.4	196170	150415	149564	77909.3	85727.4	59488.8	47982.8	89101.1	68008.5	64668.5	71413.1	68436.6	64519.2	27080.7	85140.3	50565.9
P14317	P14317	HCLS1	Hematopoietic lineage cell-specific protein	NaN	NaN	NaN	NaN	NaN	NaN	NaN	NaN	NaN	NaN	NaN	NaN	16.0605	NaN	NaN	NaN	NaN	NaN	NaN	NaN	NaN	NaN	NaN	NaN	NaN	NaN	NaN	NaN	1696.39	NaN	NaN	NaN	NaN	65616.4	11784	17222.8	9448.89	1346.23	12946.2	NaN	34011	108709	29781.7	37794.6	7273.56	26880.7
P14324	P14324	FDPS	Farnesyl pyrophosphate synthase	NaN	NaN	NaN	NaN	3578.18	4841.1	NaN	NaN	NaN	NaN	13724.9	NaN	NaN	NaN	NaN	NaN	NaN	6961.93	14110.5	NaN	NaN	2436.07	NaN	NaN	NaN	NaN	NaN	NaN	NaN	7022.23	3292.12	6601.4	NaN	44389.7	18533.5	5307.82	NaN	NaN	11388.2	10485.3	NaN	20104.8	26970.6	18387.2	NaN	37888.6
P14384	P14384	CPM	Carboxypeptidase M	NaN	10320	NaN	24008.8	NaN	NaN	NaN	NaN	NaN	NaN	NaN	NaN	NaN	NaN	NaN	6005.91	NaN	NaN	NaN	NaN	NaN	NaN	NaN	NaN	NaN	34305	15390.5	42567.9	NaN	NaN	15689.8	NaN	NaN	NaN	NaN	58897.7	NaN	NaN	12104.4	NaN	23813	30513.5	NaN	32199.7	36731.8	NaN
P14415	P14415	ATP1B2	Sodium/potassium-transporting ATPase subunit beta-2	0.904793	7691.49	NaN	NaN	4273.68	NaN	7000.51	4038.07	11113.3	10623.7	16506.7	NaN	NaN	6280.59	NaN	NaN	NaN	NaN	NaN	34137.1	NaN	NaN	25306.7	NaN	NaN	18204.1	8521.09	272.583	NaN	NaN	NaN	NaN	NaN	NaN	NaN	NaN	NaN	NaN	NaN	NaN	NaN	NaN	NaN	NaN	NaN	NaN
P14543	P14543	NID1	Nidogen-1	162549	182529	199142	119678	240440	304836	149952	170881	159554	215320	174844	351177	203764	178135	205498	151987	198513	196183	125084	197546	351328	265812	196754	333237	303667	302321	347138	140538	158724	352526	158503	145571	143595	72828.7	124589	132768	97361.8	97305	102859	183955	89919.8	64753.9	95051.9	109793	113869	79841.6
P14550	P14550	AKR1A1	Aldo-keto reductase family 1 member A1	1.82583	NaN	NaN	985.9	8748.34	NaN	NaN	574.18	7936.16	NaN	8611.06	5298.44	4798.81	NaN	99.4909	NaN	NaN	1092.1	28804.9	NaN	NaN	NaN	5010.37	NaN	NaN	NaN	7262.59	NaN	NaN	3053.44	26879.6	9023.12	20012.3	64344.9	29544.3	10138.3	NaN	NaN	27856.3	9112.82	106263	119453	138251	189921	30064.2	114685
P14618	P14618	PKM	Pyruvate kinase PKM	428960	603824	206941	654758	864629	683865	605387	509270	361662	555358	724601	433789	435691	589036	463660	184832	360058	588502	161029	519410	911173	897895	606775	387249	578516	199937	48625.2	220611	457582	424745	448379	529728	409847	278178	925825	389970	285376	90367.3	523807	305444	326916	883861	324175	386766	818942	442730
P14621	P14621	ACYP2	Acylphosphatase-2	0.803205	20134.7	16992.3	24922.2	18557.1	22809.9	NaN	20153.6	29189.7	21848.8	23658.6	14841.4	11512	20757.5	8443.39	9225.64	14564.9	22547.9	NaN	26783	89837.2	18699.1	28721.8	NaN	14935.1	10296.7	38616.7	NaN	NaN	19852.9	8750.41	21757.2	21780.7	NaN	201072	NaN	NaN	10488.9	18999.1	4445.21	NaN	NaN	NaN	NaN	NaN	NaN
P14625	P14625	HSP90B1	Endoplasmin	25626.4	25889.6	21141.5	40636.5	36829.3	29116.3	51365.4	27999	26985.3	46035.1	46575	17491.5	34509.7	25996.9	21037.6	42470.2	45078.7	45622.8	25593.5	29291.2	NaN	45361.7	33037.6	38240.1	763.28	42482.8	16696.5	26266.4	46939.8	22021.9	41054.1	48597.7	58278.3	135398	58898.7	43109.9	26938.4	20680.2	38666.6	63504.1	98771.3	284947	64867.3	64928.6	58196.9	102424
P14678	P14678;P63162	SNRPB;SNRPN	Small nuclear ribonucleoprotein-associated proteins B and B';Small nuclear ribonucleoprotein-associated protein N	NaN	NaN	NaN	55577.6	NaN	NaN	NaN	NaN	30247.6	3615.29	NaN	NaN	NaN	54552.7	NaN	NaN	62908.6	NaN	NaN	NaN	56595.6	NaN	NaN	NaN	NaN	NaN	NaN	87802.1	NaN	NaN	NaN	15517.7	NaN	NaN	NaN	211119	NaN	NaN	NaN	NaN	1.09331e+06	543820	NaN	NaN	NaN	NaN
P14780	P14780	MMP9	Matrix metalloproteinase-9	NaN	NaN	NaN	NaN	NaN	NaN	NaN	NaN	NaN	NaN	9126.31	NaN	8890.12	128849	NaN	NaN	NaN	26826.6	NaN	NaN	12.6072	NaN	NaN	NaN	NaN	8445.1	NaN	NaN	52933	NaN	NaN	NaN	NaN	21045.7	19232.6	75882.3	18160.4	NaN	31575.5	22162.4	73067	281959	223128	59289.9	25104.6	210855
P14854	P14854	COX6B1	Cytochrome c oxidase subunit 6B1	NaN	NaN	NaN	NaN	NaN	NaN	NaN	NaN	NaN	2756.23	2514.29	NaN	NaN	NaN	NaN	NaN	NaN	NaN	NaN	NaN	NaN	1462.77	NaN	NaN	NaN	NaN	NaN	NaN	2102.51	NaN	2653.87	NaN	1708.77	8046.26	9105.43	1874.7	NaN	NaN	3066.55	NaN	5586.62	41182.6	NaN	11433.7	NaN	13281.8
P14866	P14866	HNRNPL	Heterogeneous nuclear ribonucleoprotein L	NaN	NaN	NaN	NaN	NaN	NaN	NaN	NaN	NaN	NaN	NaN	NaN	NaN	NaN	NaN	NaN	NaN	NaN	NaN	NaN	NaN	NaN	NaN	NaN	NaN	NaN	NaN	NaN	NaN	NaN	NaN	NaN	NaN	NaN	3014.23	6138.65	NaN	NaN	7676.82	NaN	6822.9	9045.78	10263.1	7431.17	NaN	3579.62
P14867	P14867;P34903;P47869	GABRA1;GABRA3;GABRA2	Gamma-aminobutyric acid receptor subunit alpha-1;Gamma-aminobutyric acid receptor subunit alpha-3;Gamma-aminobutyric acid receptor subunit alpha-2	NaN	13471.6	6303.04	5773.81	NaN	5390.98	NaN	NaN	NaN	18481.1	NaN	NaN	3385.22	NaN	6778.1	3662.43	5047.41	11018.2	NaN	12429.8	NaN	20664.3	5248.83	6585.85	0.951289	15800.1	NaN	19780	3951.34	NaN	NaN	5540.46	8438.24	NaN	NaN	NaN	4278.71	NaN	NaN	NaN	NaN	NaN	NaN	NaN	NaN	NaN
P14868	P14868	DARS1	Aspartate--tRNA ligase, cytoplasmic	NaN	NaN	NaN	NaN	NaN	NaN	NaN	1345.02	NaN	NaN	NaN	NaN	NaN	0.354296	NaN	NaN	NaN	NaN	920.904	NaN	NaN	NaN	NaN	NaN	NaN	NaN	NaN	NaN	NaN	NaN	NaN	NaN	NaN	3068.61	2422.93	2751.55	NaN	NaN	1055.81	NaN	NaN	18922.4	NaN	NaN	NaN	2369.54
P14902	P14902	IDO1	Indoleamine 2,3-dioxygenase 1	NaN	NaN	NaN	NaN	NaN	NaN	NaN	NaN	NaN	NaN	NaN	NaN	NaN	NaN	NaN	NaN	NaN	NaN	NaN	NaN	NaN	NaN	NaN	NaN	NaN	NaN	NaN	NaN	NaN	NaN	NaN	NaN	NaN	20023.4	NaN	NaN	NaN	NaN	NaN	NaN	16953.1	NaN	38368.6	30280.8	NaN	42058
P14923	P14923	JUP	Junction plakoglobin	NaN	2839.24	NaN	NaN	NaN	NaN	NaN	820.242	NaN	NaN	NaN	381.293	NaN	789.234	NaN	NaN	NaN	NaN	NaN	NaN	NaN	NaN	2778.53	3008.16	0.630412	NaN	NaN	1031.6	434.525	NaN	NaN	3636.64	NaN	NaN	NaN	NaN	NaN	2304.17	567.817	NaN	NaN	NaN	NaN	NaN	NaN	NaN
P15090	P15090	FABP4	Fatty acid-binding protein, adipocyte	NaN	NaN	43681.4	1215.26	NaN	NaN	NaN	1091.34	55856.7	NaN	11515.3	NaN	NaN	NaN	NaN	1327.08	NaN	NaN	13424.7	NaN	NaN	1195.65	107746	NaN	NaN	16886	5610.69	7701.65	NaN	12734.4	80834.4	165331	NaN	NaN	325635	NaN	NaN	NaN	26555.7	NaN	NaN	NaN	NaN	NaN	NaN	NaN
P15104	P15104	GLUL	Glutamine synthetase	NaN	3449.38	NaN	NaN	NaN	NaN	NaN	NaN	NaN	NaN	NaN	NaN	NaN	NaN	3732.49	NaN	NaN	NaN	NaN	NaN	NaN	NaN	NaN	NaN	NaN	NaN	NaN	NaN	NaN	NaN	2662.97	NaN	NaN	15774	6370.78	NaN	NaN	NaN	12386.1	NaN	NaN	NaN	NaN	9.57017	NaN	NaN
P15121	P15121	AKR1B1	Aldo-keto reductase family 1 member B1	4119.22	9475.46	48.5958	10131.7	10025.8	9421.11	4.62675	20385.1	11275.6	7252.56	27081.4	5500.25	NaN	0.909788	11554.7	NaN	4285.96	NaN	37755.2	5044.55	NaN	7928.07	17811	NaN	51.0587	NaN	NaN	NaN	3954.33	12724.9	6068.8	NaN	5037.43	47244.4	123636	6275.99	4762.83	NaN	12018.8	4945.31	24921.9	73049.9	19433.2	42472.5	9837.36	19798.3
P15144	P15144	ANPEP	Aminopeptidase N	8982.9	17806.1	8023.2	11539.4	27683.3	12624.2	2192.33	41004.5	47019.6	22892.1	21672.9	4756.76	17275	14519.7	23110.1	9500.42	21458.7	3010.88	0.641429	20258.3	NaN	10713.4	10952.5	9961.84	55.36	7373.29	20920.8	7396.56	7383.36	12773.1	17309.6	17664.8	15440.8	33216.8	11224.6	13496	16750.1	28256.8	18800.3	24785.9	37542.8	49167.1	24912.2	43775.8	25089.7	28558.2
P15151	P15151	PVR	Poliovirus receptor	84397.3	74372	36047.9	46027.3	58145.4	47157.4	51994.7	65338.1	55377.5	53828.4	49925.7	47057.7	56184.2	38856.5	61174.9	49127.9	51482.7	44263.3	49463.6	42941.5	NaN	36471.1	42556.3	32101.3	24570.9	30049.2	34404.3	52298.1	48047.5	29656.1	78236.1	42967.8	66761.2	63293.4	41531.8	37358.7	52348.9	45388.8	31893.9	39989.3	59322.2	104637	122203	74555.4	56528.2	57062.1
P15153	P15153	RAC2	Ras-related C3 botulinum toxin substrate 2	NaN	NaN	NaN	NaN	NaN	NaN	NaN	NaN	NaN	NaN	NaN	NaN	NaN	NaN	NaN	NaN	NaN	NaN	NaN	NaN	NaN	NaN	NaN	NaN	NaN	NaN	NaN	NaN	NaN	NaN	NaN	NaN	NaN	157886	64097.8	78661.9	61092.7	NaN	34891.7	112744	173597	1.08897e+06	105019	221554	35101.5	169917
P15169	P15169	CPN1	Carboxypeptidase N catalytic chain	6058.43	11110.2	23098.5	22366.6	22111.8	21596.2	77343.2	18112	36986.8	11325.6	22181.3	36825.9	62009.4	5624.41	20054.3	18611.9	24740.3	18999.8	52846.8	13631.6	29687	5616.08	3035.03	19123.3	85.5648	16553.8	8655.59	33040.7	41782.7	44238.9	13798.6	NaN	17618.4	164773	72501.2	48567.6	60725	11310.4	47922.2	28119.5	103551	242119	90465.1	208883	25512.1	102347
P15259	P15259	PGAM2	Phosphoglycerate mutase 2	0.0028229	NaN	NaN	NaN	0.764839	1.9256	NaN	NaN	1.71931	10.7779	NaN	NaN	NaN	NaN	NaN	NaN	NaN	NaN	NaN	NaN	NaN	NaN	NaN	NaN	0.000152356	NaN	1	NaN	0.922724	NaN	NaN	NaN	NaN	NaN	179.253	NaN	NaN	NaN	NaN	NaN	20.8485	NaN	NaN	8.11855	NaN	1.71999
P15289	P15289	ARSA	Arylsulfatase A	NaN	12501.8	27103.8	3701.44	18457.7	4600.3	12425.9	12914.2	18269.1	3734.54	17100.9	14747	39821.2	176.661	4354.59	4473.75	17601.6	NaN	55628.3	10109.1	NaN	3224.58	3183.38	15976.4	5282.56	NaN	4932.33	3117.12	3629.47	4894.63	10154	4576.72	16377.3	NaN	NaN	2891.97	NaN	NaN	NaN	37393.6	NaN	NaN	NaN	NaN	NaN	NaN
P15291	P15291	B4GALT1	Beta-1,4-galactosyltransferase 1	9986.88	NaN	NaN	22596.6	61916.7	31227.1	NaN	NaN	NaN	42176.7	32764.7	14471.5	19222.9	NaN	26770.2	22369	NaN	NaN	NaN	15927.9	NaN	26414.9	NaN	29903.9	NaN	6951.65	NaN	NaN	83391.3	19033.7	NaN	17498.7	51024.1	32746.5	7440.64	22888.9	14061.9	NaN	26229.4	44334	19405.1	NaN	48703.5	64458.3	13406.9	77409
P15309	P15309	ACP3	Prostatic acid phosphatase	NaN	NaN	NaN	NaN	NaN	NaN	NaN	NaN	NaN	NaN	3534.9	NaN	NaN	NaN	NaN	NaN	NaN	NaN	NaN	NaN	NaN	NaN	NaN	NaN	NaN	NaN	NaN	NaN	NaN	NaN	NaN	NaN	NaN	27876.6	NaN	15154.3	NaN	NaN	6369.58	5168.46	16779.4	NaN	NaN	11238	NaN	NaN
P15311	P15311	EZR	Ezrin	NaN	5733.98	NaN	NaN	5986.38	NaN	NaN	13192.8	27108.3	NaN	NaN	NaN	18317.7	NaN	NaN	9707.38	12431.6	NaN	36684.6	10554.1	NaN	3441.7	12811.9	NaN	1362.59	NaN	NaN	6602.77	10901.7	27755.2	NaN	9576.62	NaN	129379	43053.3	41711.5	4676.02	7494.66	30074.3	9365.11	61479.1	240095	49151.8	84960.7	8807.79	75654
P15328	P15328	FOLR1	Folate receptor alpha	41126.5	51094.8	27994.7	27097.4	32441.9	25818.5	41030.5	31318.9	59998.2	39285.2	29622.3	43397.6	65912.4	34408.3	43228.8	20309.3	49988.6	39771.1	3654.78	29572.2	85285.2	24619.3	48339.9	27381.4	67821.6	37960.7	46547	25249.4	23363.6	56065.7	22365.9	36626.9	13946	NaN	8572.39	22212.2	27666.8	27403	9819.69	31976.1	NaN	NaN	NaN	22868.9	3558.77	13434.7
P15374	P15374	UCHL3	Ubiquitin carboxyl-terminal hydrolase isozyme L3	NaN	NaN	NaN	NaN	NaN	NaN	NaN	6834.31	2889.51	NaN	673.117	NaN	NaN	NaN	NaN	NaN	NaN	NaN	20336.6	NaN	NaN	NaN	NaN	NaN	22273.3	NaN	NaN	NaN	NaN	NaN	NaN	NaN	3912.77	NaN	13418.3	NaN	NaN	NaN	2617.11	NaN	NaN	34389.9	NaN	NaN	NaN	NaN
P15498	P15498	VAV1	Proto-oncogene vav	NaN	NaN	NaN	NaN	NaN	NaN	NaN	NaN	NaN	NaN	NaN	NaN	NaN	NaN	NaN	NaN	NaN	NaN	NaN	NaN	NaN	NaN	NaN	NaN	NaN	NaN	NaN	NaN	NaN	NaN	NaN	NaN	NaN	NaN	NaN	NaN	NaN	NaN	NaN	NaN	NaN	NaN	NaN	NaN	NaN	NaN
P15509	P15509	CSF2RA	Granulocyte-macrophage colony-stimulating factor receptor subunit alpha	8049.01	16220.1	15149	26511.4	18635.4	13629.8	10912.4	10049.3	24549.4	20927.5	26881.6	3438.45	NaN	19479.5	16767.4	32448.1	5989.25	NaN	24830.3	46172.6	NaN	33976.4	8360.9	24129.6	NaN	13430.5	10855.9	18918.8	10114	13757.7	26955.7	17712.1	13400.5	NaN	8329.48	19250.7	7550.89	30971	29603.1	7795.35	NaN	NaN	NaN	NaN	20059.5	NaN
P15529	P15529	CD46	Membrane cofactor protein	22582.5	26343.1	NaN	8556.25	6962.16	9186.67	35104.5	16208.7	2280.77	1447.9	27035.3	21742.7	10580.5	11256.5	15446.9	11929.5	1052.2	9332.57	NaN	8903.61	NaN	18707.8	7771.01	NaN	12229.2	NaN	31.1545	NaN	7512.85	NaN	18481.1	13002.4	NaN	NaN	NaN	NaN	NaN	NaN	8340.99	NaN	NaN	NaN	NaN	NaN	5437.01	NaN
P15531	P15531	NME1	Nucleoside diphosphate kinase A	8942.25	10048.6	NaN	NaN	6838.16	NaN	NaN	78599.6	28520.7	4065.42	20748.4	2046.41	5310.69	17097.7	4471.21	2087.1	NaN	6627.62	103094	NaN	NaN	NaN	NaN	NaN	NaN	NaN	NaN	NaN	7125.55	2962.47	9138.45	NaN	6359.73	11228.3	62021.8	4211.87	NaN	7450.85	28406.2	3072.5	17946.1	14856.6	8703.86	NaN	NaN	18075.7
P15586	P15586	GNS	N-acetylglucosamine-6-sulfatase	11835.9	32626.6	54298	39291.7	24797.6	16112.7	22049.9	23775.1	31247.2	21747.3	10212	29311	29099.4	36268	22929.5	11789.9	47562.1	21290.8	24638.3	23045.7	57565.1	14759.8	33968.4	32802.2	27216.2	22432.1	26002.3	34394.3	20061.7	29586.8	16404.6	16829.2	17150	NaN	NaN	15277.4	NaN	18918.3	5730.26	20340.1	NaN	NaN	NaN	13878.3	NaN	NaN
P15814	P15814	IGLL1	Immunoglobulin lambda-like polypeptide 1	409948	134411	161395	307658	7329.06	174442	289876	2401.25	134832	8479.65	10586.6	7894.62	7594.21	13780.8	89047.3	281103	18.0911	6680.32	6454.7	2621.2	576.345	28.4978	28460.8	41.5238	78.258	29.3922	46.5871	21.2214	7.07287	5474.04	5378.65	54857.5	14996.6	211918	182350	24682.8	206984	60136.6	51402.6	56172.6	119156	498934	339279	284253	14980.8	338238
P15848	P15848	ARSB	Arylsulfatase B	NaN	NaN	NaN	NaN	NaN	NaN	NaN	NaN	NaN	NaN	NaN	NaN	NaN	NaN	NaN	NaN	NaN	NaN	NaN	NaN	NaN	NaN	NaN	NaN	6.18e-05	NaN	1	NaN	NaN	NaN	NaN	NaN	NaN	NaN	NaN	NaN	NaN	NaN	NaN	NaN	NaN	NaN	NaN	NaN	NaN	NaN
P15880	P15880	RPS2	Small ribosomal subunit protein uS5	NaN	NaN	NaN	NaN	NaN	NaN	NaN	NaN	NaN	NaN	NaN	NaN	NaN	NaN	NaN	NaN	NaN	NaN	NaN	NaN	NaN	NaN	NaN	NaN	NaN	NaN	NaN	NaN	NaN	NaN	NaN	NaN	NaN	7011.23	6552.33	9634.4	NaN	NaN	NaN	NaN	6170.88	24732.4	NaN	NaN	NaN	14444.6
P15924	P15924	DSP	Desmoplakin	NaN	6045.81	NaN	NaN	704.056	1263.44	203.711	2221.57	9702.68	3956.49	NaN	2045.29	NaN	3148.39	NaN	3412.8	NaN	NaN	NaN	NaN	6187.65	NaN	10131.9	7221.83	3520.4	NaN	NaN	4510.89	2396.17	2145.66	NaN	9696.9	NaN	NaN	NaN	NaN	NaN	7555.55	380.993	NaN	NaN	NaN	NaN	NaN	NaN	NaN
P15927	P15927	RPA2	Replication protein A 32 kDa subunit	NaN	NaN	NaN	NaN	NaN	NaN	NaN	NaN	NaN	NaN	NaN	NaN	NaN	NaN	NaN	NaN	NaN	NaN	NaN	NaN	NaN	NaN	NaN	NaN	NaN	NaN	NaN	NaN	NaN	NaN	NaN	NaN	NaN	NaN	NaN	NaN	NaN	NaN	NaN	NaN	NaN	NaN	NaN	3498.7	NaN	NaN
P16035	P16035	TIMP2	Metalloproteinase inhibitor 2	257699	260717	222361	269642	327460	270942	346589	274619	433495	335606	203203	291070	280330	419499	319569	226493	305281	249625	245369	329833	972320	229952	325409	343222	362545	404406	419344	278170	318227	417482	275005	288879	200390	193376	116158	207590	275107	269897	195483	372222	295736	342688	175550	101472	81251.4	197654
P16070	P16070	CD44	CD44 antigen	680124	685767	531696	368404	416569	591030	579966	420483	662417	596532	418100	513728	451986	481054	465450	421835	526632	538614	438701	458638	348060	497122	401912	369260	621695	431221	703362	529118	402605	483117	413961	427355	432228	320425	251886	386886	438588	906435	510366	477851	594782	663101	639524	753234	527272	694954
P16083	P16083	NQO2	Ribosyldihydronicotinamide dehydrogenase [quinone]	NaN	71647.9	NaN	NaN	NaN	NaN	37691.5	51635.9	NaN	NaN	NaN	NaN	19818.9	NaN	NaN	NaN	NaN	NaN	NaN	NaN	5.34684	NaN	NaN	NaN	NaN	NaN	NaN	NaN	NaN	NaN	NaN	NaN	NaN	NaN	27228.7	NaN	NaN	NaN	19330.3	NaN	NaN	6968.54	NaN	NaN	1488.7	8341.35
P16112	P16112	ACAN	Aggrecan core protein	24298	8802.56	4620.7	14509.8	12426	14708	37303.3	10697.4	31076.6	9206.13	NaN	17308.3	12801.7	13.2974	12322.1	3961.5	7188.28	23195.1	483819	11089.9	57192.7	11154.1	8153.63	15579.3	11324.6	11287.8	29965.6	5772.84	14758.6	13835.4	10059.9	NaN	7900.58	NaN	16489.5	12400.7	13184.2	16309.4	14932.9	3087.21	14478.1	NaN	NaN	27262.2	23071.5	8892.04
P16152	P16152	CBR1	Carbonyl reductase [NADPH] 1	12926.8	NaN	NaN	28470.2	64877.3	32811.9	NaN	70588.4	31730.4	41023.6	14121.7	NaN	23196.2	54321.9	28197.6	NaN	7649.08	NaN	40366.8	23488.5	NaN	NaN	30401	NaN	7225.31	NaN	NaN	18128.4	NaN	20806.5	NaN	17824.2	NaN	67749.2	107145	35309.6	NaN	NaN	73676.2	22040.5	50839	85395.3	149901	54879.2	7629.86	110478
P16157	P16157	ANK1	Ankyrin-1	1.93085	NaN	NaN	NaN	2.57487	NaN	NaN	75467.5	18339.9	NaN	NaN	16583.8	NaN	36831.5	19296.4	NaN	NaN	NaN	144791	NaN	27.4934	NaN	NaN	27743.3	143990	NaN	NaN	16733.8	NaN	3096.31	22629	141282	7387.11	21532.1	94245.6	NaN	NaN	NaN	41281.2	39269.4	NaN	131007	NaN	64938.4	NaN	NaN
P16234	P16234	PDGFRA	Platelet-derived growth factor receptor alpha	39369.2	50331.3	33059.5	22433.4	39720	47241.7	NaN	24567.8	NaN	37738.9	22933.5	NaN	21264.8	12235.8	15009.7	8179.52	26109.1	27830.4	8692.87	NaN	NaN	46402.8	NaN	18791.5	18959.7	19633.4	17975.7	11536.1	37487.4	4795.49	NaN	15077.3	31757.3	NaN	7069.71	9918.62	NaN	15012.4	14659.7	6043.88	NaN	NaN	NaN	NaN	NaN	NaN
P16284	P16284	PECAM1	Platelet endothelial cell adhesion molecule	0.644866	2082.9	NaN	NaN	758.756	6420.45	NaN	NaN	NaN	NaN	NaN	NaN	NaN	NaN	NaN	19.738	NaN	NaN	NaN	1662.41	NaN	937.443	21.4219	NaN	0.783323	NaN	31621.7	2560.68	4499.07	NaN	905.936	NaN	4902.56	NaN	3990.3	11063.7	6894.72	40.8538	2608.77	10420	NaN	2738.15	1295.68	NaN	NaN	NaN
P16298	P16298	PPP3CB	Serine/threonine-protein phosphatase 2B catalytic subunit beta isoform	NaN	7627.46	NaN	2676.79	200.482	2941.16	NaN	10690.8	NaN	11111	11101.9	24894.6	24938.6	199.047	16070	NaN	NaN	271.935	17887.9	NaN	NaN	45630.3	57922.5	NaN	NaN	6700.45	NaN	NaN	NaN	NaN	8164.79	NaN	11402.5	NaN	123320	168196	NaN	13418.6	33847.9	NaN	6145.81	14401.7	NaN	6565.17	NaN	NaN
P16401	P16401	H1-5	Histone H1.5	NaN	57098.5	41202.5	58873	NaN	28566.3	NaN	38778.3	NaN	NaN	50451.7	NaN	49495.2	21250.2	26340.6	24535.7	19394	NaN	NaN	NaN	179631	NaN	29164.8	45114.4	4182.46	NaN	NaN	14109	8020.47	NaN	25319.4	40112	38341.4	116561	117209	259319	153031	92056.8	50677	86134.5	158210	1.23044e+06	118550	254461	103108	299864
P16402	P16402	H1-3	Histone H1.3	NaN	NaN	NaN	NaN	NaN	NaN	NaN	NaN	NaN	NaN	NaN	NaN	NaN	NaN	NaN	NaN	NaN	NaN	NaN	NaN	NaN	NaN	NaN	NaN	NaN	NaN	NaN	NaN	NaN	NaN	NaN	NaN	NaN	NaN	NaN	65129.6	20744.6	NaN	NaN	NaN	NaN	NaN	NaN	49731	23567	NaN
P16403	P16403	H1-2	Histone H1.2	NaN	NaN	NaN	3823.88	NaN	NaN	NaN	8675.62	NaN	NaN	20016.4	NaN	10164.8	NaN	1425.24	NaN	NaN	NaN	NaN	NaN	14912.1	NaN	NaN	11076.6	NaN	NaN	NaN	2476.43	4484.93	NaN	23525.4	27120.1	23515.3	51205.9	15158.1	153520	33267.4	53584.7	30176.2	32982	47777.4	56459.2	25725.6	35562.2	25963.9	71202.6
P16435	P16435	POR	NADPH--cytochrome P450 reductase	NaN	NaN	NaN	NaN	NaN	NaN	NaN	NaN	NaN	NaN	NaN	NaN	NaN	NaN	NaN	NaN	NaN	NaN	NaN	NaN	NaN	NaN	NaN	NaN	NaN	NaN	NaN	NaN	NaN	NaN	NaN	NaN	NaN	NaN	NaN	NaN	NaN	NaN	NaN	NaN	NaN	NaN	NaN	216370	NaN	NaN
P16452	P16452	EPB42	Protein 4.2	33635.5	NaN	24492.7	20553.9	16252	10294.6	20863.2	58743.2	127502	19622.1	NaN	20880.1	25900.2	21765.2	5373.37	8470.58	NaN	NaN	91803.8	12965.2	NaN	NaN	NaN	17900.8	14441.3	9817.5	11407.6	NaN	17596.1	NaN	NaN	NaN	NaN	NaN	231940	NaN	NaN	NaN	87039.4	41825.6	NaN	52762.5	NaN	NaN	21124.5	654350
P16519	P16519	PCSK2	Neuroendocrine convertase 2	7480.67	30710.2	27737.6	24868.3	31294.3	18385.3	15794.2	35160.3	18109.5	28468.6	35600.3	16558.5	7612.89	15942.1	11871.9	16515.6	13112.2	28155.9	10748.1	40669	816263	9217.94	17052.7	6517.92	6927.75	27904.6	6469.76	10548.1	20645.9	8609.69	82241	78706.1	32945.4	NaN	NaN	263.737	NaN	2227	9908.47	9027.71	NaN	NaN	NaN	NaN	NaN	NaN
P16870	P16870	CPE	Carboxypeptidase E	542030	1.10374e+06	807704	884427	772611	654107	721764	828611	1.0431e+06	911365	542143	532422	430689	708653	571423	439946	626498	541923	368692	795649	597345	287881	710547	456302	652555	842478	950621	715953	261637	340171	1.01993e+06	540604	610885	151693	96782.5	264543	260838	426451	321950	509520	55407.7	37614	71221.3	56142.9	45492.2	74583.5
P16885	P16885	PLCG2	1-phosphatidylinositol 4,5-bisphosphate phosphodiesterase gamma-2	NaN	NaN	NaN	NaN	NaN	NaN	NaN	1753.62	NaN	NaN	NaN	NaN	11056.5	NaN	NaN	NaN	NaN	NaN	NaN	NaN	NaN	NaN	NaN	NaN	NaN	NaN	NaN	NaN	NaN	NaN	NaN	NaN	NaN	3605.78	NaN	NaN	NaN	NaN	3899.62	NaN	NaN	NaN	NaN	2382.4	NaN	NaN
P16930	P16930	FAH	Fumarylacetoacetase	12128.2	6751.07	4157.36	8557.96	6252.61	NaN	NaN	21532.4	50430.4	3040.63	15324.2	11832.1	24661.5	30919.9	6188.47	4030.27	NaN	NaN	65844	3933.73	NaN	7134.17	5266.71	NaN	7873.06	4838.7	NaN	NaN	11132.5	16893.7	12442.9	7359.1	5632.8	44848.6	31288.9	4244.35	NaN	NaN	18127.4	NaN	54415.3	NaN	NaN	6341.26	NaN	NaN
P16949	P16949	STMN1	Stathmin	10.5328	23650.1	5.11986	48221.5	79507.5	97212.9	37986.9	14933.8	1560.25	51551.5	66921.7	23904.3	25485.8	80928.5	24659.1	11001.6	25484.2	53734.3	1050.45	38683.2	2002.82	24992.8	23.3768	21.6278	7.03711	291.099	91.5894	21825.1	21253.8	14396.4	78897.6	39492.8	43986.3	170831	55662.3	35468.9	50725.1	71336.3	26512.8	30329.3	83884.7	237683	53844.2	100600	77569.1	80610.7
P17050	P17050	NAGA	Alpha-N-acetylgalactosaminidase	11217.6	20285.5	NaN	14858.8	NaN	NaN	NaN	14889.1	28704.7	NaN	22831.1	20031.8	5432.24	12491.3	12095.6	NaN	13520.5	7377.57	89443	17201.2	14.8073	NaN	12060	27050.5	625.989	15047.5	48567.9	27615.5	6551.57	20725	14933.1	NaN	5389.39	NaN	NaN	NaN	NaN	NaN	NaN	NaN	NaN	NaN	NaN	NaN	NaN	NaN
P17096	P17096	HMGA1	High mobility group protein HMG-I/HMG-Y	NaN	NaN	NaN	NaN	NaN	NaN	NaN	NaN	NaN	NaN	NaN	NaN	NaN	NaN	NaN	NaN	NaN	NaN	NaN	NaN	NaN	NaN	NaN	NaN	NaN	NaN	NaN	NaN	NaN	NaN	NaN	NaN	NaN	NaN	NaN	1484.9	NaN	NaN	NaN	NaN	NaN	NaN	NaN	NaN	NaN	NaN
P17174	P17174	GOT1	Aspartate aminotransferase, cytoplasmic	403895	496082	336790	335508	446251	365156	256533	315136	237559	369574	396631	301485	242475	333293	346107	305433	238329	441249	261922	334793	601436	520690	374682	197193	363909	301397	652605	198346	292349	215341	471644	311532	388279	86786.8	343249	157942	84134.1	215725	273667	139023	78827.9	39528.9	80740.1	30131.7	410048	73272.1
P17213	P17213	BPI	Bactericidal permeability-increasing protein	NaN	NaN	NaN	NaN	NaN	NaN	NaN	NaN	NaN	NaN	NaN	NaN	NaN	NaN	NaN	NaN	NaN	NaN	NaN	NaN	NaN	NaN	NaN	NaN	NaN	NaN	NaN	NaN	NaN	NaN	NaN	7911.31	NaN	NaN	NaN	3783.83	NaN	12396.1	NaN	NaN	12423.1	20174.1	NaN	NaN	NaN	6319.86
P17302	P17302	GJA1	Gap junction alpha-1 protein	NaN	5.00794	NaN	NaN	10.4092	NaN	4.9009	NaN	NaN	12.4695	NaN	NaN	NaN	2.13049	NaN	5.00818	NaN	NaN	NaN	237.836	NaN	7.93996	10.6641	2.79369	425.34	NaN	NaN	NaN	26.4299	NaN	1.97515	NaN	NaN	NaN	NaN	NaN	NaN	NaN	NaN	NaN	NaN	NaN	NaN	NaN	NaN	NaN
P17405	P17405	SMPD1	Sphingomyelin phosphodiesterase	NaN	NaN	NaN	NaN	NaN	NaN	NaN	NaN	NaN	NaN	NaN	NaN	NaN	NaN	NaN	NaN	NaN	NaN	NaN	NaN	NaN	NaN	NaN	NaN	NaN	NaN	NaN	NaN	NaN	NaN	NaN	NaN	NaN	NaN	NaN	NaN	NaN	NaN	NaN	NaN	NaN	NaN	NaN	NaN	NaN	NaN
P17600	P17600	SYN1	Synapsin-1	NaN	2291.69	1.1906	391.553	4711.34	3946.66	4816.94	1380.76	NaN	4833.23	2627.33	3727.93	NaN	0.647179	4844.59	NaN	0.725659	13521.8	NaN	3269.17	NaN	3632.35	3902.15	NaN	5418.05	5294.32	NaN	NaN	5042.11	NaN	6439.16	3816.04	7375.37	NaN	118318	4879.34	NaN	4498.28	7179.19	NaN	NaN	NaN	NaN	NaN	8723.22	NaN
P17655	P17655	CAPN2	Calpain-2 catalytic subunit	NaN	NaN	NaN	NaN	NaN	NaN	NaN	NaN	NaN	NaN	NaN	NaN	NaN	NaN	NaN	NaN	NaN	NaN	NaN	NaN	NaN	NaN	NaN	NaN	NaN	NaN	NaN	NaN	NaN	NaN	NaN	NaN	NaN	3043.9	3004.78	NaN	NaN	NaN	NaN	NaN	NaN	NaN	1639.95	NaN	NaN	NaN
P17661	P17661	DES	Desmin	NaN	NaN	NaN	NaN	NaN	NaN	NaN	NaN	NaN	NaN	NaN	NaN	NaN	NaN	NaN	NaN	NaN	NaN	NaN	NaN	NaN	NaN	NaN	NaN	NaN	NaN	NaN	NaN	NaN	NaN	NaN	NaN	NaN	NaN	1961.32	NaN	NaN	NaN	NaN	NaN	NaN	NaN	NaN	NaN	NaN	NaN
P17676	P17676	CEBPB	CCAAT/enhancer-binding protein beta	NaN	NaN	NaN	NaN	NaN	NaN	NaN	NaN	NaN	NaN	NaN	NaN	NaN	NaN	NaN	NaN	NaN	NaN	NaN	NaN	NaN	NaN	NaN	NaN	NaN	NaN	NaN	NaN	NaN	NaN	NaN	NaN	NaN	NaN	NaN	NaN	NaN	NaN	NaN	NaN	NaN	NaN	NaN	NaN	NaN	NaN
P17677	P17677	GAP43	Neuromodulin	86629.1	114770	99961.7	73215.5	143966	100456	81866.9	89129.6	65460	74402.6	81037.2	89853.1	45201.6	49493.3	107956	65910.8	63210.1	123394	61348.8	66813.8	4.87666	113687	77916.1	53155.7	68922.5	45428.6	95856.6	29263.9	99279.8	58929.7	108210	87938.2	70175.3	NaN	19445.2	44566.9	12067.6	58280.5	147226	35927.2	7710.2	NaN	16229.8	7294.61	125484	1773.96
P17813	P17813	ENG	Endoglin	NaN	NaN	NaN	NaN	NaN	NaN	NaN	385.549	NaN	NaN	NaN	NaN	NaN	NaN	NaN	9429.38	NaN	NaN	NaN	NaN	NaN	1759.56	NaN	NaN	0.0261542	1976.14	NaN	NaN	7627.01	NaN	NaN	NaN	NaN	NaN	707.767	5299.24	4282.63	34.3831	2838.37	NaN	1048.37	NaN	5032.61	2.70493	NaN	NaN
P17844	P17844	DDX5	Probable ATP-dependent RNA helicase DDX5	NaN	NaN	NaN	NaN	NaN	NaN	NaN	NaN	NaN	NaN	NaN	NaN	NaN	NaN	NaN	NaN	NaN	NaN	NaN	NaN	NaN	NaN	NaN	NaN	NaN	NaN	NaN	NaN	NaN	NaN	NaN	NaN	NaN	27590.7	4798.93	17843.5	NaN	NaN	NaN	NaN	NaN	133965	124.757	4650.22	NaN	14430.8
P17858	P17858	PFKL	ATP-dependent 6-phosphofructokinase, liver type	NaN	NaN	NaN	NaN	NaN	NaN	NaN	14645.3	14801.8	NaN	NaN	NaN	NaN	2000.53	NaN	NaN	NaN	NaN	5930.03	NaN	NaN	NaN	NaN	NaN	NaN	NaN	NaN	NaN	NaN	NaN	NaN	NaN	NaN	NaN	16776.7	3332.82	2566.27	10134.7	4804.2	NaN	35156.7	19351.5	NaN	51870.1	NaN	10854.9
P17900	P17900	GM2A	Ganglioside GM2 activator	261699	304318	321401	512246	570036	626534	334904	550771	393628	880838	351104	375127	401105	538375	514227	770678	413590	585666	269745	683221	374268	377406	328966	425992	352885	515507	411799	239155	662541	440855	537316	302531	751180	465159	299371	448004	319205	390540	479604	459855	398101	303115	491507	458900	1336903	269726
P17927	P17927	CR1	Complement receptor type 1	NaN	NaN	NaN	NaN	NaN	NaN	NaN	NaN	NaN	NaN	NaN	NaN	NaN	NaN	NaN	NaN	NaN	NaN	NaN	NaN	NaN	NaN	NaN	NaN	NaN	NaN	NaN	NaN	335589	NaN	NaN	NaN	NaN	NaN	NaN	NaN	NaN	NaN	NaN	52947.3	502.878	61920.8	NaN	NaN	84426.6	301364
P17931	P17931	LGALS3	Galectin-3	29622.5	25775.8	NaN	13632.2	NaN	NaN	NaN	28432	23748.2	NaN	NaN	17198.5	16385	NaN	36182.9	NaN	9774.97	NaN	22761.8	16328.9	NaN	5419.98	NaN	25976.3	NaN	50299.4	NaN	17766.5	3765.5	NaN	19177	NaN	NaN	56121.6	29173.5	788.343	28260.8	NaN	NaN	11862.3	41530.8	65591.4	61712	18781.2	NaN	42930.8
P17936	P17936	IGFBP3	Insulin-like growth factor-binding protein 3	48421.1	22789.8	62024.2	97670.2	92612.4	136056	116496	40654.9	46798.2	112782	46322.7	89100.2	77889.3	63889.9	51596.1	72734.2	51012.9	69088.7	68756.5	112729	417943	259228	48796.9	62118.6	65885.9	33396.4	67056.1	41154.5	143301	64044.4	63202.3	47703.1	55994.3	107856	34034.4	66368.9	41485.5	33899.4	77742.6	77367.9	131822	104319	172035	85384.9	105534	79258.1
P17980	P17980	PSMC3	26S proteasome regulatory subunit 6A	NaN	NaN	NaN	2812	NaN	NaN	NaN	553.024	NaN	NaN	NaN	NaN	NaN	1.20704	NaN	NaN	NaN	NaN	10643.5	NaN	NaN	NaN	NaN	NaN	NaN	NaN	NaN	NaN	NaN	NaN	NaN	NaN	NaN	NaN	5052.27	NaN	NaN	NaN	1490.02	NaN	NaN	NaN	NaN	NaN	NaN	NaN
P17987	P17987	TCP1	T-complex protein 1 subunit alpha	NaN	NaN	NaN	NaN	NaN	NaN	NaN	10199.9	NaN	NaN	NaN	NaN	NaN	NaN	NaN	NaN	NaN	NaN	16733.3	NaN	NaN	NaN	NaN	NaN	NaN	NaN	NaN	NaN	NaN	NaN	NaN	NaN	NaN	NaN	17653.1	4084.98	NaN	NaN	4053.51	NaN	NaN	25311	NaN	18218.2	NaN	3197.13
P18031	P18031	PTPN1	Tyrosine-protein phosphatase non-receptor type 1	NaN	NaN	NaN	NaN	NaN	NaN	NaN	NaN	NaN	NaN	NaN	NaN	NaN	NaN	NaN	NaN	NaN	NaN	NaN	NaN	NaN	NaN	NaN	NaN	NaN	NaN	NaN	NaN	NaN	NaN	NaN	NaN	NaN	NaN	NaN	NaN	NaN	NaN	NaN	NaN	NaN	NaN	NaN	NaN	NaN	NaN
P18065	P18065	IGFBP2	Insulin-like growth factor-binding protein 2	233818	318050	620465	790267	1.14309e+06	1.14538e+06	1.44136e+06	556518	961670	1.18198e+06	373362	456474	598400	791403	562756	509303	977947	949532	326674	1.22888e+06	2.30562e+06	634008	914429	1.12828e+06	803153	1.08679e+06	195611	757034	804628	1141159	594410	802786	631694	605460	284074	673476	600706	198996	459020	1.02764e+06	453448	397349	534721	435525	777728	317059
P18077	P18077	RPL35A	Large ribosomal subunit protein eL33	NaN	NaN	NaN	NaN	NaN	NaN	NaN	NaN	NaN	NaN	NaN	NaN	NaN	NaN	NaN	NaN	NaN	NaN	NaN	NaN	NaN	NaN	NaN	NaN	NaN	NaN	NaN	NaN	NaN	NaN	NaN	NaN	NaN	NaN	NaN	NaN	NaN	NaN	NaN	NaN	690.312	4247.94	NaN	NaN	860.432	NaN
P18085	P18085	ARF4	ADP-ribosylation factor 4	NaN	NaN	NaN	NaN	NaN	NaN	NaN	NaN	NaN	NaN	NaN	NaN	NaN	NaN	NaN	NaN	NaN	NaN	NaN	NaN	NaN	NaN	NaN	NaN	NaN	NaN	NaN	NaN	NaN	NaN	NaN	NaN	NaN	NaN	NaN	NaN	NaN	NaN	51.759	NaN	NaN	NaN	NaN	NaN	NaN	NaN
P18124	P18124	RPL7	Large ribosomal subunit protein uL30	NaN	NaN	NaN	NaN	NaN	NaN	NaN	NaN	NaN	NaN	NaN	NaN	NaN	NaN	NaN	NaN	NaN	NaN	NaN	NaN	NaN	NaN	NaN	NaN	NaN	NaN	NaN	NaN	NaN	NaN	NaN	NaN	NaN	20106.1	5007.61	10426.9	NaN	NaN	18516.4	3588.5	NaN	13479	NaN	NaN	NaN	45864.4
P18206	P18206	VCL	Vinculin	4710.09	7274.91	NaN	NaN	6269.32	3713.16	99547.5	11379.1	14106.7	5504.71	5239.71	8218.54	NaN	1045.25	3846.64	NaN	NaN	3931.79	21237.9	NaN	NaN	2909.97	1863.45	12082.8	1.00046	4738.07	15755.7	11753.9	NaN	19249.4	5572.08	NaN	6519.8	24724.9	46031.6	8947.7	13576.6	12136.4	7164.38	8869.03	19054.9	32782.3	12632.8	16694.5	13383.9	27311.4
P18428	P18428	LBP	Lipopolysaccharide-binding protein	81988.9	4567.13	44592	70910.4	43031.1	27750.6	80062.1	22292.4	42241	51960.7	252580	11275	261135	54218.1	65830.6	69652.7	64750.1	7932.74	53883.6	37397.5	NaN	55100.4	82101.8	161099	33925.1	47920.3	NaN	33769.4	503979	34836.1	11677.1	80055.7	32175.1	260814	51782.8	68578	44718.7	NaN	18518.5	212563	179630	303384	115278	415045	78818.5	48873.2
P18509	P18509	ADCYAP1	Pituitary adenylate cyclase-activating polypeptide	195979	128281	170694	146201	61765	71618.9	155239	18496.3	36837.5	76181.3	70482	86127	NaN	10398.5	57604.1	106831	NaN	54966.3	NaN	71143.5	568322	351492	262960	142443	149706	86077	67634.4	NaN	609213	125218	84250.1	144890	83479.1	NaN	19859.7	NaN	NaN	106604	6124.85	NaN	NaN	NaN	NaN	NaN	135022	NaN
P18510	P18510	IL1RN	Interleukin-1 receptor antagonist protein	NaN	NaN	NaN	NaN	NaN	NaN	NaN	NaN	NaN	NaN	NaN	NaN	NaN	NaN	NaN	NaN	NaN	NaN	NaN	NaN	NaN	NaN	NaN	NaN	NaN	NaN	NaN	NaN	NaN	NaN	NaN	NaN	NaN	NaN	75294	63045.8	NaN	NaN	NaN	NaN	18814.8	NaN	52733.1	15930.4	NaN	NaN
P18577	P18577	RHCE	Blood group Rh(CE) polypeptide	NaN	NaN	NaN	NaN	NaN	NaN	NaN	5983.24	NaN	NaN	NaN	NaN	NaN	NaN	NaN	NaN	NaN	NaN	NaN	NaN	NaN	NaN	NaN	NaN	NaN	NaN	NaN	NaN	NaN	NaN	NaN	NaN	NaN	NaN	117511	NaN	NaN	NaN	NaN	NaN	NaN	NaN	NaN	NaN	NaN	NaN
P18669	P18669	PGAM1	Phosphoglycerate mutase 1	41640.9	59373.1	30356.9	38064.2	50218	44997.2	49445.7	62425.8	55069.3	33082.3	147266	30087.6	29949	58423.4	28351.7	22827.1	24125.4	35735.4	67469.3	24381.8	78533.7	31559.9	51815.2	38419.1	41120.4	29734.4	57145.7	30806.1	20905	28539.7	56486.8	31885	60847.6	96612	173264	75866.8	39080.3	36907.5	80277.3	36445.4	158888	154366	78763.2	173096	24331.5	211429
P18827	P18827	SDC1	Syndecan-1	0.233497	2080.13	3491.7	NaN	2972.29	1687.05	0.427799	NaN	NaN	NaN	NaN	NaN	NaN	0.300156	973.146	NaN	NaN	NaN	NaN	2902.78	NaN	NaN	1785.88	NaN	4578.6	3705.05	3895.01	NaN	968.753	NaN	5625	NaN	NaN	6486.23	NaN	800.243	NaN	NaN	NaN	NaN	NaN	NaN	NaN	NaN	NaN	NaN
P18850	P18850	ATF6	Cyclic AMP-dependent transcription factor ATF-6 alpha	3231.49	NaN	NaN	NaN	13748.8	532.739	NaN	NaN	NaN	3782.86	NaN	NaN	19360.7	NaN	9600.37	5955.55	NaN	NaN	13499.3	NaN	NaN	NaN	NaN	16118.2	17898.6	12553	NaN	NaN	15169.7	NaN	1542.26	NaN	NaN	NaN	NaN	22487.7	5794.7	NaN	NaN	48911.5	13710.6	NaN	NaN	NaN	17384.4	NaN
P19021	P19021	PAM	Peptidyl-glycine alpha-amidating monooxygenase	257404	416734	249426	245457	328228	250719	305797	258289	221308	321090	295586	178961	139204	214037	194776	234838	230091	337284	132684	313390	270406	173279	238189	129631	215906	214339	248949	175943	125235	142654	538439	281402	313560	97666.9	62257	106424	89967.3	178197	162142	140573	49360.2	21226.1	89427.3	31886.1	210854	43568.7
P19022	P19022	CDH2	Cadherin-2	701948	1.30556e+06	1.19551e+06	972700	1.49929e+06	1.11997e+06	931091	1.06462e+06	856874	1.43716e+06	850752	686239	644015	1063047	707534	868856	754096	1648254	740218	1.20302e+06	2.48785e+06	1.1782e+06	964242	1.05859e+06	1.3364e+06	1364764	1.56236e+06	679790	1.00244e+06	1.25796e+06	1.24996e+06	839874	1.17864e+06	248354	453256	474449	331094	621790	688648	576666	396890	186102	281270	126612	1139757	129803
P19237	P19237	TNNI1	Troponin I, slow skeletal muscle	NaN	NaN	NaN	NaN	NaN	NaN	NaN	NaN	NaN	NaN	NaN	NaN	NaN	NaN	NaN	NaN	NaN	NaN	NaN	NaN	NaN	NaN	NaN	NaN	NaN	NaN	NaN	NaN	NaN	NaN	NaN	NaN	NaN	NaN	34563.3	NaN	NaN	NaN	NaN	NaN	NaN	NaN	NaN	NaN	NaN	NaN
P19256	P19256	CD58	Lymphocyte function-associated antigen 3	0.975832	18653.5	NaN	6889.61	4766.77	NaN	NaN	NaN	23276.5	NaN	NaN	19855.5	NaN	32138.1	8341.25	12475.7	NaN	23191.6	NaN	6805.24	NaN	42605.2	15393.6	11600.7	35121.2	17497.7	213528	24001.6	19739.9	4632.6	7952.58	14121.6	24145.9	NaN	NaN	11076	NaN	8845.29	13919.6	19651.8	7953.38	NaN	NaN	NaN	5726.77	NaN
P19320	P19320	VCAM1	Vascular cell adhesion protein 1	126481	91516.9	65242	73442.7	96154.9	132159	70286.2	53488.5	44385.3	91076.5	87505.1	64796.9	98466.8	56029.1	54152.9	51981.1	40349.4	78333	86556.8	58725.5	62200.7	104528	39947.7	87001.8	93012	76408.8	90946.1	53695.3	105793	70924	73437.8	95862.2	99785.9	173430	114103	175713	82956.3	57325.2	60564.2	109283	208844	221362	302334	201980	210792	233288
P19338	P19338	NCL	Nucleolin	NaN	76816.5	34.3769	NaN	NaN	NaN	12042.7	NaN	245207	2309.33	3584.79	NaN	NaN	NaN	NaN	NaN	NaN	NaN	NaN	10799.7	NaN	NaN	NaN	2941.45	NaN	NaN	NaN	NaN	NaN	NaN	NaN	57996.3	NaN	65636.4	15210.2	20219.9	NaN	NaN	30282.7	11379	33245.5	89283.3	37277.4	42513.9	NaN	50672.7
P19367	P19367	HK1	Hexokinase-1	NaN	10290.9	NaN	8797.93	4988.36	8952.38	NaN	NaN	3664.75	4747.75	NaN	5671.46	3328.97	4014.26	6977.24	NaN	NaN	7591.27	NaN	3651.74	22665.8	12258.3	4634.63	NaN	NaN	NaN	NaN	NaN	NaN	NaN	4407.74	NaN	5968.55	NaN	NaN	NaN	NaN	NaN	NaN	NaN	NaN	8436.53	NaN	NaN	NaN	NaN
P19397	P19397	CD53	Leukocyte surface antigen CD53	NaN	NaN	NaN	NaN	NaN	NaN	NaN	NaN	NaN	NaN	NaN	NaN	NaN	NaN	NaN	NaN	NaN	NaN	NaN	NaN	NaN	NaN	NaN	NaN	NaN	NaN	NaN	NaN	NaN	NaN	NaN	NaN	NaN	NaN	NaN	NaN	NaN	NaN	NaN	NaN	NaN	577.793	NaN	NaN	NaN	NaN
P19438	P19438	TNFRSF1A	Tumor necrosis factor receptor superfamily member 1A	49434.4	28848.1	18.8315	34358.6	18018.9	23480.7	53528.8	29534.8	NaN	28393	10663.6	12663.1	22399.4	8286.41	36435.8	18597.8	34805.7	35876.8	71386.4	18423.1	28331	72161.3	20003	23488.4	37.651	23737.8	41056.4	14963.2	41108.1	42781	14469.3	59436.1	32909.4	NaN	79523.2	27635.2	2618.64	13368.1	45806.6	66864.7	80788.6	NaN	59639.6	20675.8	14901.7	32391.5
P19652	P19652	ORM2	Alpha-1-acid glycoprotein 2	9601096	2.01694e+06	3.66236e+06	2.95859e+06	1.21759e+06	1.53999e+06	4.86987e+06	3.78141e+06	4.91856e+06	2553442	1.88199e+06	2.96604e+06	4.85106e+06	1.9753e+06	4367366	5.77876e+06	4647106	2.60591e+06	6.46319e+06	2.15343e+06	1928243	5.88774e+06	6618289	7106023	5384668	3.96204e+06	3.00707e+06	7.08984e+06	6009707	3984374	2.3497e+06	4.44886e+06	1.44822e+06	14432636	4.5484e+06	2.80159e+06	8.05251e+06	4409844	2.46807e+06	5358906	9910179	13655564	9046138	12209649	4199463	9942918
P19823	P19823	ITIH2	Inter-alpha-trypsin inhibitor heavy chain H2	129707	93896.4	137197	218975	222819	227234	94148.9	121452	207451	121365	111530	184573	224088	267622	152130	98977.1	150651	162522	420670	231749	217331	44981	133436	163834	255798	128558	124810	249540	101917	307033	92673.4	200807	125005	796836	669686	303086	641567	335542	469143	192878	1.99452e+06	2.94772e+06	1.33642e+06	1424063	559424	1.1396e+06
P19827	P19827	ITIH1	Inter-alpha-trypsin inhibitor heavy chain H1	138593	92675.8	123174	166971	142725	200397	149088	116134	189303	101628	136210	181772	234078	184107	155013	127378	157958	124976	289669	178478	259864	48514.8	124956	162087	166606	69250.8	118821	216913	101959	175038	74257.4	168726	125042	585546	440209	287874	560073	319024	342202	197662	1.75224e+06	2.27198e+06	944655	1.44099e+06	588995	1.12744e+06
P19835	P19835	CEL	Bile salt-activated lipase	NaN	4417.34	NaN	NaN	5216.7	1841.79	NaN	19987.6	NaN	NaN	NaN	NaN	2639.13	NaN	4795.3	1631.56	NaN	NaN	24102.3	18581.9	11404.5	NaN	NaN	9306.93	23411.1	32750.2	NaN	14148	1487.56	12611.6	17674.7	NaN	NaN	NaN	NaN	NaN	NaN	NaN	9570.58	NaN	NaN	NaN	NaN	NaN	NaN	NaN
P19878	P19878	NCF2	Neutrophil cytosol factor 2	NaN	NaN	NaN	NaN	704.302	NaN	NaN	NaN	NaN	NaN	NaN	NaN	NaN	0.119381	NaN	NaN	NaN	NaN	NaN	NaN	NaN	NaN	NaN	NaN	0.112742	NaN	NaN	NaN	NaN	NaN	NaN	20894.4	NaN	NaN	10403.7	NaN	NaN	NaN	NaN	NaN	NaN	4360.11	NaN	420.411	3384.87	1502.34
P19957	P19957	PI3	Elafin	NaN	NaN	NaN	NaN	31162	NaN	NaN	NaN	NaN	NaN	NaN	NaN	16253.6	NaN	NaN	NaN	105601	NaN	NaN	NaN	NaN	NaN	NaN	NaN	NaN	NaN	NaN	NaN	NaN	5760.42	39490.4	NaN	NaN	NaN	NaN	3684.65	20176	NaN	14412.2	49868.4	NaN	NaN	NaN	NaN	NaN	98706.3
P19961	P19961	AMY2B	Alpha-amylase 2B	143.951	12061.3	0.668159	NaN	NaN	3941.64	1.2609	NaN	NaN	NaN	1353.07	7688.43	21813.2	NaN	11151	2608.77	2132.59	NaN	NaN	812.635	NaN	NaN	7026.39	NaN	6514.75	NaN	6294.23	1569.07	1425.65	NaN	7962.7	31385.8	6889.32	900.101	NaN	1449.73	NaN	12742.6	NaN	NaN	2326.89	NaN	11439.8	NaN	836.311	NaN
P19971	P19971	TYMP	Thymidine phosphorylase	4.36952	NaN	NaN	9184.78	8652.63	NaN	NaN	NaN	NaN	NaN	NaN	NaN	3527.26	1.1051	NaN	5235.4	NaN	74584.4	15174.9	NaN	NaN	NaN	NaN	7368.9	NaN	NaN	NaN	NaN	NaN	NaN	7615.51	6642.07	9243.32	168592	12018.6	11594.3	NaN	NaN	21215.1	24229.7	176551	187987	239172	286569	27641	293210
P20042	P20042	EIF2S2	Eukaryotic translation initiation factor 2 subunit 2	NaN	NaN	NaN	NaN	NaN	NaN	NaN	NaN	NaN	NaN	NaN	NaN	NaN	NaN	NaN	NaN	NaN	NaN	NaN	NaN	NaN	NaN	NaN	NaN	NaN	NaN	NaN	NaN	NaN	NaN	NaN	NaN	NaN	NaN	NaN	NaN	NaN	NaN	NaN	NaN	NaN	NaN	NaN	NaN	NaN	NaN
P20061	P20061	TCN1	Transcobalamin-1	NaN	NaN	NaN	NaN	NaN	NaN	NaN	NaN	NaN	NaN	NaN	NaN	NaN	NaN	NaN	NaN	NaN	NaN	NaN	NaN	NaN	NaN	NaN	NaN	NaN	NaN	NaN	NaN	NaN	NaN	NaN	NaN	NaN	NaN	NaN	NaN	NaN	NaN	NaN	NaN	NaN	NaN	NaN	NaN	NaN	NaN
P20062	P20062	TCN2	Transcobalamin-2	154735	113516	43633.7	107191	132560	101416	70413.2	78509.2	93518.6	131103	58033.3	87782.6	86344.1	121406	95149.5	74527	65461	96218.3	42828.7	113166	349394	60752.6	49506.8	93102.1	201011	84481.8	65299.2	73121.9	68247.2	77711	117604	119213	144216	62317.6	37116.2	34620.2	99009.2	37567.4	62190.5	109961	136479	151049	154884	45126	65804.6	138166
P20073	P20073	ANXA7	Annexin A7	NaN	NaN	NaN	NaN	NaN	NaN	NaN	7953.05	5033.87	NaN	NaN	NaN	NaN	NaN	NaN	NaN	NaN	NaN	2187.99	NaN	NaN	NaN	NaN	NaN	NaN	NaN	NaN	NaN	NaN	NaN	NaN	NaN	NaN	NaN	7205.72	NaN	NaN	3652.8	560.879	NaN	NaN	20862.7	NaN	NaN	NaN	NaN
P20138	P20138	CD33	Myeloid cell surface antigen CD33	NaN	4040.67	NaN	NaN	NaN	NaN	NaN	NaN	NaN	NaN	18345.1	11941.3	NaN	NaN	NaN	NaN	NaN	NaN	NaN	5300.48	NaN	48460.9	NaN	NaN	NaN	NaN	NaN	NaN	NaN	NaN	9061.35	NaN	8232.53	NaN	NaN	NaN	NaN	NaN	NaN	NaN	NaN	NaN	NaN	NaN	NaN	NaN
P20160	P20160	AZU1	Azurocidin	NaN	NaN	NaN	NaN	NaN	NaN	NaN	NaN	2996.87	NaN	38394.4	NaN	3844.75	8495.19	NaN	NaN	NaN	NaN	NaN	NaN	NaN	NaN	184748	NaN	NaN	NaN	NaN	NaN	NaN	NaN	NaN	NaN	NaN	NaN	4070.22	91940.3	43423.4	NaN	NaN	10517.8	68323.1	1.21766e+06	519234	145904	NaN	246628
P20333	P20333	TNFRSF1B	Tumor necrosis factor receptor superfamily member 1B	21328.4	NaN	NaN	8542.06	NaN	NaN	NaN	NaN	NaN	NaN	NaN	NaN	NaN	NaN	3190.49	NaN	NaN	NaN	NaN	NaN	NaN	14215.9	NaN	17172.7	0.433167	NaN	30630	NaN	10860.9	NaN	NaN	NaN	7855.73	NaN	27414.9	13252.9	6261.32	NaN	14881.3	35812	28247.4	17339.6	23243.2	18542.9	6500.47	24006.3
P20339	P20339	RAB5A	Ras-related protein Rab-5A	NaN	NaN	NaN	NaN	NaN	NaN	NaN	62781.9	NaN	NaN	80203.6	NaN	NaN	NaN	NaN	NaN	NaN	NaN	NaN	NaN	NaN	NaN	NaN	NaN	NaN	NaN	NaN	6191.93	NaN	NaN	NaN	NaN	44527.8	NaN	NaN	NaN	NaN	NaN	53586.8	NaN	NaN	NaN	NaN	NaN	NaN	NaN
P20366	P20366	TAC1	Protachykinin-1	28196.4	167356	17193.1	102967	13935.1	NaN	NaN	18515	NaN	NaN	14717.5	NaN	NaN	NaN	18440.8	7205.51	2964.53	175466	3245.07	33666.6	NaN	49696	NaN	NaN	87217.8	40671.5	83485.8	7037.37	11433.6	NaN	72985.6	37169.8	24779.6	NaN	NaN	6057.92	NaN	NaN	NaN	1990.56	NaN	NaN	NaN	NaN	NaN	NaN
P20382	P20382	PMCH	Pro-MCH	NaN	3007.35	NaN	10066.3	4284.75	4524.91	NaN	NaN	NaN	NaN	NaN	NaN	NaN	NaN	5504.55	NaN	NaN	NaN	NaN	6245.12	NaN	13194	NaN	3662.81	85.3901	6880.21	NaN	2415.38	NaN	NaN	4222.98	5856.63	6039.07	NaN	NaN	NaN	NaN	NaN	NaN	NaN	NaN	NaN	NaN	NaN	NaN	NaN
P20396	P20396	TRH	Pro-thyrotropin-releasing hormone	NaN	NaN	NaN	NaN	1.77982	NaN	NaN	NaN	NaN	0.629808	4.88937	NaN	NaN	NaN	NaN	NaN	NaN	1	NaN	NaN	NaN	NaN	1.90118	NaN	NaN	NaN	NaN	NaN	NaN	NaN	NaN	NaN	NaN	NaN	NaN	NaN	NaN	NaN	NaN	NaN	NaN	NaN	NaN	NaN	NaN	NaN
P20472	P20472	PVALB	Parvalbumin alpha	18892.8	55685.8	34527	46876.3	38581.3	37584.9	29819	12988.5	35609.2	43304.2	889705	61993.7	40420.1	35936.8	33529.8	11253	33555.6	38428.3	12743.9	25046.1	NaN	9482.34	22260.6	14470.3	36069.6	54731.1	143084	8841.17	22363.3	24484.9	22673.1	19664.5	18655.6	NaN	56574.2	30077.9	15554.8	10255.8	33507.6	16451.2	NaN	NaN	NaN	NaN	8089.79	13229.4
P20591	P20591	MX1	Interferon-induced GTP-binding protein Mx1	NaN	NaN	NaN	NaN	NaN	1172.6	NaN	NaN	NaN	NaN	NaN	NaN	5442.98	NaN	NaN	NaN	7919	NaN	NaN	NaN	NaN	NaN	NaN	NaN	NaN	NaN	NaN	NaN	NaN	NaN	NaN	NaN	NaN	4058.82	2918.95	NaN	NaN	NaN	NaN	NaN	NaN	NaN	20834.8	NaN	NaN	5056.81
P20618	P20618	PSMB1	Proteasome subunit beta type-1	1483.71	NaN	NaN	21565.5	NaN	9799.06	NaN	30412.4	9682.64	NaN	8854.87	NaN	13811.6	10722.7	5809.55	NaN	NaN	NaN	69935.6	NaN	NaN	NaN	NaN	NaN	NaN	NaN	NaN	NaN	NaN	NaN	NaN	36538.1	12255.6	44465.3	73320	9462.23	NaN	NaN	25137.3	18819.9	55306.9	62882	16243.5	63784.1	NaN	24070.2
P20700	P20700	LMNB1	Lamin-B1	NaN	NaN	NaN	NaN	NaN	NaN	NaN	NaN	NaN	NaN	6742.03	NaN	NaN	1.53092	NaN	NaN	NaN	NaN	7526.76	NaN	1858.73	NaN	NaN	10537.6	NaN	52419.5	2704.77	NaN	NaN	NaN	32412.8	6008.87	15600.2	35436.5	14696.2	18268.2	37037	8273.19	8366.1	5736.96	40860.7	75158.5	16882.6	17768.5	3023.25	39645
P20701	P20701	ITGAL	Integrin alpha-L	3956.79	2136.49	NaN	NaN	NaN	NaN	NaN	NaN	NaN	11952.2	NaN	NaN	NaN	NaN	NaN	38053.3	NaN	NaN	NaN	NaN	NaN	NaN	NaN	NaN	NaN	NaN	NaN	NaN	NaN	NaN	6814.45	3257.57	NaN	NaN	NaN	NaN	NaN	7051.7	NaN	NaN	NaN	4274.07	NaN	NaN	NaN	NaN
P20742	P20742	PZP	Pregnancy zone protein	NaN	NaN	NaN	NaN	NaN	NaN	NaN	NaN	NaN	NaN	NaN	6112.6	NaN	NaN	NaN	NaN	NaN	NaN	8167.29	440.819	NaN	NaN	NaN	NaN	NaN	NaN	NaN	2130.53	1360.92	3583.33	NaN	NaN	NaN	NaN	NaN	35328.2	22326	33253.4	NaN	NaN	8506.57	20638.4	85016	NaN	NaN	25339.1
P20774	P20774	OGN	Mimecan	447813	586201	454391	427600	555568	497373	491273	515850	975630	947584	401585	478047	405640	495673	575939	473711	591657	720133	442733	849444	670288	490618	514043	488475	638886	645190	512370	474392	426556	651445	452821	442017	517494	124558	273012	424381	520788	293688	320251	547848	246757	129404	194531	94403.1	326411	152087
P20810	P20810	CAST	Calpastatin	14296.2	NaN	NaN	12.2653	NaN	NaN	NaN	172875	127035	NaN	NaN	NaN	NaN	39331.4	NaN	24414.6	NaN	NaN	373829	NaN	NaN	NaN	NaN	NaN	NaN	NaN	NaN	NaN	NaN	64852.1	NaN	NaN	NaN	83275	213585	NaN	NaN	NaN	64032.4	NaN	52447.6	132116	49659.8	19604.1	NaN	275770
P20827	P20827	EFNA1	Ephrin-A1	10333.9	19613.7	NaN	NaN	NaN	12041.9	22765	18856.9	23184.3	19593.9	16690.9	NaN	11498.1	20773.1	34788.3	17291.7	12349.5	19943.8	27628.3	22589.3	NaN	NaN	2915.63	NaN	5121.98	122785	30812.5	483920	7214.81	4205.8	4118.94	NaN	5701.02	NaN	67237.8	20633.6	NaN	6963.45	10531	NaN	NaN	NaN	NaN	NaN	NaN	NaN
P20839	P20839	IMPDH1	Inosine-5'-monophosphate dehydrogenase 1	NaN	NaN	NaN	NaN	NaN	NaN	NaN	NaN	NaN	NaN	NaN	NaN	NaN	NaN	NaN	NaN	NaN	NaN	NaN	NaN	NaN	2511.01	NaN	NaN	NaN	NaN	NaN	NaN	NaN	NaN	NaN	NaN	NaN	NaN	NaN	NaN	NaN	NaN	NaN	NaN	NaN	2402.38	NaN	NaN	NaN	NaN
P20851	P20851	C4BPB	C4b-binding protein beta chain	NaN	NaN	NaN	NaN	NaN	43007	9.82094	29375.2	27696.2	NaN	NaN	NaN	8825.45	17812.8	NaN	8951.43	NaN	NaN	28441.4	NaN	77.5305	NaN	NaN	NaN	NaN	NaN	NaN	11654.1	32139.1	2572.82	9645.01	NaN	NaN	198420	51657.1	108733	135923	NaN	105235	NaN	233653	484751	122865	167054	46761.4	208422
P20908	P20908	COL5A1	Collagen alpha-1(V) chain	20839.6	25640.5	3.29565	22289.9	33343.8	24932.2	NaN	41155.5	13009.8	13686.9	NaN	56065.7	17920.9	NaN	22896.7	9200.36	18174.4	19381.1	39281.8	23262.9	NaN	17960.7	18695.5	21696.9	NaN	30633.2	30882.4	7213.67	8688.9	79869.6	15373.9	22171.9	13980.1	NaN	41067.2	24266.8	NaN	10614.4	37298.6	30986.3	23068.9	NaN	NaN	24629.3	77212.4	12773.2
P20916	P20916	MAG	Myelin-associated glycoprotein	39671.1	53411	30537.3	45415.2	20488.6	17007.4	56367	34857.3	18669.3	18780.5	25050.7	7910.34	27197	42063.8	26052.7	23507.4	29217.4	38858.4	15353.9	26159.7	45560.5	26339.1	31831.7	16059.9	31282.7	14559.4	48109.2	32181.7	23217.4	18998.8	53810.5	47345.1	23231.8	NaN	11804.1	19261.1	18823.9	24003	13901.8	32592.6	NaN	NaN	NaN	NaN	16821.3	26105.4
P20933	P20933	AGA	N(4)-(beta-N-acetylglucosaminyl)-L-asparaginase	31312.7	68202.7	62509.1	61423	41473.3	28560	60464.4	52486.2	46094	44095.2	60004.8	59618.5	28309.3	62190.9	48294.2	36705.7	59295.7	37943.7	18530.1	67725.2	130922	22030.5	44357.3	32470.6	35100.5	52286.8	59273.5	45428.5	26093	24341.1	39997.8	61853	63426.9	29165.3	35692.4	32369.6	29766.2	41467.7	29026.3	32325	NaN	NaN	7228.92	NaN	1604.59	13140.1
P20962	P20962	PTMS	Parathymosin	NaN	NaN	NaN	NaN	NaN	NaN	NaN	NaN	NaN	NaN	NaN	NaN	NaN	NaN	NaN	NaN	NaN	NaN	NaN	NaN	NaN	NaN	NaN	NaN	NaN	NaN	NaN	NaN	NaN	NaN	NaN	NaN	NaN	NaN	0.674681	NaN	NaN	NaN	NaN	NaN	NaN	NaN	NaN	NaN	NaN	NaN
P21246	P21246	PTN	Pleiotrophin	0.979504	NaN	3357.63	2270.56	28241.3	5324.22	3280.54	12909.3	NaN	23094	10362.1	4282.7	1266.04	53406.6	9416.32	NaN	83874.8	39421.3	NaN	NaN	94643.9	21901.2	8111.03	NaN	2686.29	4594.42	4966.91	6230.36	NaN	25630.5	5418.15	NaN	NaN	30438.4	NaN	141622	NaN	NaN	13813	41534.8	NaN	NaN	29283.9	NaN	16392.7	NaN
P21266	P21266	GSTM3	Glutathione S-transferase Mu 3	NaN	6863.36	2248.05	NaN	3158.38	1075.19	NaN	NaN	14601.1	NaN	NaN	NaN	NaN	2061.31	NaN	NaN	NaN	NaN	NaN	NaN	NaN	NaN	1830.41	NaN	NaN	1094.79	NaN	NaN	NaN	NaN	NaN	NaN	NaN	NaN	22922.9	NaN	NaN	NaN	4468.14	4938.92	NaN	NaN	NaN	NaN	NaN	NaN
P21281	P21281	ATP6V1B2	V-type proton ATPase subunit B, brain isoform	NaN	NaN	NaN	NaN	NaN	NaN	NaN	NaN	NaN	NaN	NaN	NaN	NaN	NaN	NaN	NaN	NaN	NaN	NaN	NaN	NaN	NaN	NaN	NaN	NaN	NaN	NaN	NaN	NaN	NaN	NaN	NaN	NaN	NaN	3008.82	48836.7	NaN	NaN	NaN	NaN	NaN	12475.7	NaN	77946.3	12104	651.103
P21283	P21283	ATP6V1C1	V-type proton ATPase subunit C 1	NaN	NaN	NaN	NaN	NaN	NaN	NaN	NaN	NaN	NaN	NaN	NaN	NaN	NaN	NaN	NaN	NaN	NaN	NaN	NaN	NaN	NaN	NaN	NaN	NaN	NaN	NaN	NaN	NaN	NaN	NaN	NaN	NaN	NaN	NaN	NaN	NaN	NaN	NaN	NaN	NaN	NaN	NaN	NaN	NaN	NaN
P21291	P21291	CSRP1	Cysteine and glycine-rich protein 1	NaN	NaN	NaN	NaN	NaN	NaN	NaN	NaN	NaN	2258.9	NaN	NaN	NaN	NaN	NaN	NaN	NaN	NaN	NaN	NaN	NaN	NaN	NaN	NaN	NaN	NaN	NaN	NaN	NaN	NaN	NaN	NaN	NaN	25349.6	30404.9	NaN	NaN	NaN	NaN	NaN	13920.1	67285.4	NaN	NaN	NaN	301290
P21333	P21333	FLNA	Filamin-A	NaN	NaN	NaN	1.85415	2061.17	NaN	16672	14960.9	8088.18	NaN	10044.9	NaN	4202.31	4980.55	NaN	22848.8	NaN	NaN	134137	NaN	NaN	NaN	9038.7	3751.83	NaN	NaN	NaN	8789.15	NaN	21373.6	4037.97	NaN	4984.37	36781	25113.4	15465.2	11237.7	6875.6	7309.31	9308.21	16459.7	76807.9	37395.6	13819.9	5469.35	37458.1
P21359	P21359	NF1	Neurofibromin	NaN	NaN	95915.1	NaN	NaN	NaN	NaN	40275.7	NaN	NaN	76736.6	NaN	NaN	NaN	NaN	NaN	NaN	NaN	NaN	NaN	NaN	NaN	NaN	NaN	NaN	NaN	NaN	NaN	NaN	NaN	NaN	NaN	NaN	NaN	55807.7	NaN	NaN	NaN	NaN	128669	NaN	NaN	NaN	NaN	39560.7	51412.8
P21399	P21399	ACO1	Cytoplasmic aconitate hydratase	NaN	NaN	NaN	NaN	NaN	NaN	NaN	NaN	NaN	NaN	NaN	NaN	NaN	NaN	NaN	NaN	NaN	NaN	NaN	NaN	NaN	NaN	NaN	NaN	NaN	NaN	NaN	NaN	NaN	NaN	4912.69	NaN	NaN	NaN	18908.7	NaN	NaN	NaN	NaN	NaN	NaN	NaN	NaN	NaN	NaN	11467.3
P21453	P21453	S1PR1	Sphingosine 1-phosphate receptor 1	39553.7	83536.3	82735.8	NaN	56624.6	57139.4	NaN	66081.6	60383.7	45615808	59109.1	237086	97104.2	70377.5	NaN	NaN	NaN	NaN	NaN	50574200	225039	NaN	32305.2	NaN	42643.2	NaN	142360	88044.9	NaN	NaN	93194.8	NaN	79009.8	NaN	NaN	NaN	NaN	NaN	74732.1	NaN	NaN	NaN	NaN	NaN	78894.3	NaN
P21554	P21554	CNR1	Cannabinoid receptor 1	28283.1	45244.4	19794.4	29495.1	37217.5	42682.5	4704.62	29533.7	33004.3	47090.2	22391.3	19782.4	28630.5	43192.7	33536.4	35903.6	24286.3	45857.8	13005.1	36505.2	NaN	44466.5	69558.8	42124.6	57646.4	30501.7	71089.2	25844.5	18099.9	18508.9	38361.4	47453.3	39875	NaN	5389.47	12006.3	8939.46	24834	17077.2	32010.4	NaN	NaN	12448	NaN	22817.9	NaN
P21579	P21579	SYT1	Synaptotagmin-1	29054.9	73228.3	19816.5	19948.8	32870.3	15637	NaN	31898.8	NaN	45521.3	15367.5	12719.5	8217	32082.6	47967.4	25906.6	22034.9	54975.3	7856.55	46253.7	NaN	24469.5	20948.2	24533.6	NaN	30766.3	40048.4	10563.8	15284.7	3159.47	72565.2	18112.9	42070.8	NaN	NaN	10030.5	NaN	30660.4	16950.4	11370.8	NaN	NaN	NaN	NaN	37057.7	NaN
P21741	P21741	MDK	Midkine	NaN	19021.7	NaN	NaN	21439.6	3955.76	NaN	5699.28	4845.57	8694.14	11970.1	25135.4	2365.73	17995	NaN	NaN	20112.9	12897	NaN	NaN	75800	1690.05	5379.01	5001.4	NaN	710.616	7370.32	NaN	NaN	8268.71	NaN	NaN	NaN	5384.06	NaN	NaN	54524.1	NaN	6492.91	26411.3	23630.6	NaN	24220.5	NaN	5754.08	NaN
P21802	P21802	FGFR2	Fibroblast growth factor receptor 2	93528.5	114555	124317	138995	94484.2	119342	114389	90537.6	170589	89392.2	68995.3	112338	72497.9	53572.8	96941.1	90845.6	110018	109608	119335	89483.2	66990.1	39411.8	71243.2	69730.4	89858	58741.7	100716	69197.4	20128.6	77686.9	79117.3	139268	87032.1	30480.4	26913.9	43157.1	56902.6	74751.4	48986.5	46092.6	23795.4	NaN	9920.79	17926.9	61729.6	27810
P21810	P21810	BGN	Biglycan	NaN	45562.4	NaN	16723.5	31420.9	32789.2	36612.9	42606.7	170731	31602.3	30904.9	31360.8	56802.1	52931.3	35695.5	9733.08	60308	23316.5	33171.4	40909.4	NaN	36365.8	28807.7	30277.7	27508.3	43655.8	47360.9	17415.2	17927.5	26433.5	35612.4	116201	NaN	18929.4	99664.2	19879.8	73755.2	8582.97	43221.2	37226.5	NaN	5043.76	6188.08	NaN	19423.9	NaN
P21926	P21926	CD9	CD9 antigen	617578	41619	67017.8	41882.4	32127.1	21063.8	26927.5	12603.7	135991	12685.4	17988.1	38539.2	143366	33202.3	44622.5	27392	111214	NaN	NaN	14558.5	NaN	22043	94738.9	NaN	11473.3	20994.7	NaN	45180.6	10029.1	13710.5	30490.6	28611	NaN	NaN	26874.6	24443	42085	30934.9	7556.68	80535.8	20459.5	29871	14633.1	6712.78	NaN	24593.5
P21980	P21980	TGM2	Protein-glutamine gamma-glutamyltransferase 2	NaN	NaN	NaN	NaN	NaN	NaN	NaN	25884.9	7652.8	NaN	NaN	NaN	NaN	411.139	NaN	NaN	NaN	NaN	46820.7	NaN	NaN	NaN	NaN	NaN	NaN	NaN	NaN	NaN	NaN	NaN	NaN	NaN	NaN	NaN	16005.2	NaN	NaN	NaN	16170.4	NaN	846.439	NaN	NaN	3210.71	NaN	NaN
P22004	P22004	BMP6	Bone morphogenetic protein 6	NaN	NaN	NaN	4913.13	8096.49	5239.21	NaN	NaN	NaN	9326.04	NaN	NaN	NaN	NaN	NaN	1755.87	NaN	NaN	NaN	6440.16	NaN	NaN	NaN	8876.39	NaN	NaN	NaN	NaN	NaN	NaN	1735.93	NaN	NaN	NaN	NaN	NaN	NaN	NaN	2184.3	NaN	NaN	NaN	NaN	6049.66	NaN	NaN
P22059	P22059	OSBP	Oxysterol-binding protein 1	NaN	NaN	NaN	NaN	NaN	NaN	NaN	NaN	NaN	NaN	NaN	NaN	NaN	NaN	NaN	NaN	NaN	NaN	NaN	NaN	NaN	NaN	NaN	NaN	NaN	NaN	NaN	NaN	NaN	NaN	NaN	NaN	NaN	NaN	NaN	NaN	NaN	NaN	NaN	NaN	NaN	NaN	NaN	NaN	NaN	NaN
P22061	P22061	PCMT1	Protein-L-isoaspartate(D-aspartate) O-methyltransferase	11180.4	39560.4	NaN	67516.4	28045	35166.4	31925.7	73750.8	41492	70351.8	50094.5	43938.2	28124.9	56032.4	29331.3	56801.7	37722.4	42333.3	52045.7	46554.4	27.3359	12427.3	28175.2	3241	141127	13895	16458.4	10285.3	15964.5	17371.8	47241.9	16101.1	64464	NaN	74923.4	36994.1	NaN	19585.9	36739.7	22405.1	26016.2	46065.1	NaN	51489.9	40655.3	20214.9
P22102	P22102	GART	Trifunctional purine biosynthetic protein adenosine-3	NaN	NaN	NaN	NaN	NaN	NaN	NaN	NaN	NaN	NaN	NaN	NaN	NaN	NaN	NaN	NaN	NaN	NaN	NaN	NaN	NaN	NaN	NaN	NaN	NaN	NaN	NaN	NaN	NaN	NaN	NaN	NaN	NaN	1.72147	NaN	NaN	NaN	NaN	NaN	NaN	NaN	NaN	NaN	NaN	NaN	NaN
P22105	P22105	TNXB	Tenascin-X	60962.8	79653	63344.4	64907.6	49973.2	66252.4	89811.6	59739.4	72524.1	81244.8	51275.4	53135.9	83344.4	61739.9	75369	50313.5	78189.4	65108.7	39022	64514.6	64173.2	82583.4	76033.5	61037.5	91198.8	83703.8	73423.4	57038.9	90140.7	97086.8	76291.6	58124	63878.8	37586.6	42077.9	49059.5	60901.5	54868.3	39964.9	90380.4	47382.7	42697.7	40658.9	34681.5	41490.3	36823.5
P22234	P22234	PAICS	Bifunctional phosphoribosylaminoimidazole carboxylase/phosphoribosylaminoimidazole succinocarboxamide synthetase	NaN	NaN	NaN	NaN	NaN	NaN	NaN	27627	NaN	NaN	NaN	NaN	NaN	NaN	NaN	NaN	NaN	NaN	4550.2	NaN	NaN	NaN	NaN	NaN	NaN	NaN	NaN	NaN	NaN	NaN	NaN	NaN	NaN	3889.21	43511.4	1512.2	NaN	NaN	39996.3	NaN	NaN	32549.7	7605.64	NaN	NaN	NaN
P22303	P22303	ACHE	Acetylcholinesterase	101054	99632.9	102015	97700.5	47123.7	52317	NaN	45000.1	65433.3	24622.1	25426.1	48844.5	62671.4	39987.4	58956.4	78583.7	49799.4	33275.4	68162.1	40515.9	42731.5	18262.5	82316.7	31179.9	38740.9	36511.5	48312.5	60425.1	9536.32	25519.4	40890.8	49304.5	44258.1	NaN	NaN	32999.5	NaN	31723.9	18792.2	73423.8	NaN	NaN	NaN	NaN	NaN	NaN
P22304	P22304	IDS	Iduronate 2-sulfatase	78712.1	115030	73797.5	54365.3	62656.9	64956.8	59925	64452	100394	47741.4	38317.1	44776.9	27615.6	56900.4	41978.8	19814.3	43579.6	54967.1	17592.5	50088.2	41551.9	26162.7	44600.7	18161.3	34193.3	37980.5	56170.3	29879.7	15193.9	23657.3	98235.2	48839.1	61269.6	14748.2	NaN	29924.5	10744.3	38902.7	27335.4	23192.1	37905.8	NaN	10971.5	6873.42	12879	5233.13
P22314	P22314	UBA1	Ubiquitin-like modifier-activating enzyme 1	0.0937678	4780.58	NaN	6899.68	NaN	2243.06	NaN	6677.6	14619.2	NaN	46875.2	NaN	NaN	1.77962	NaN	NaN	NaN	NaN	20372.3	NaN	NaN	312814	NaN	4286.57	NaN	NaN	656.661	146593	NaN	498.086	3440.51	NaN	2474.86	24541.8	21116.1	7465.98	6676.82	2202.58	11113.9	1182.14	12134.3	29278.5	13042.1	34334.9	93.3869	35015.8
P22352	P22352	GPX3	Glutathione peroxidase 3	494577	432379	395217	384611	435244	655091	614082	262625	373398	389336	412651	563815	601779	452888	603880	278463	232926	261073	526732	431111	777305	924283	319934	608146	801240	191190	144858	307544	493885	424913	370242	404492	218808	569504	379535	390456	471005	348907	268674	535696	506430	1.07877e+06	648611	552886	191650	466899
P22392	P22392	NME2	Nucleoside diphosphate kinase B	1.88236	25270.7	1824.48	23492.1	17872.1	16356.2	13460.8	126730	104922	11592.9	38166.5	6923.1	13970.8	59930.8	15268	12716.9	NaN	6975.86	180383	27042.1	NaN	12282.8	2592.98	11703.2	NaN	1703.96	10742.4	8153.74	9437.79	15561	20137.6	8505.78	20333.3	117848	241014	24403.6	17767.8	21917.5	85324.4	21561.9	40103.2	132846	55060.1	64636.9	14893.8	67550
P22607	P22607	FGFR3	Fibroblast growth factor receptor 3	25556.7	58695.6	50136.9	31218.8	38129.7	39638	60955.6	35938.5	25194.5	41771.8	37813	30338	14573.5	45176.2	22359	30593.5	24841.3	47902.1	5213.2	31087.3	20652.2	13959	41324.8	5500.53	12774.9	18994.8	24434.1	11980	17550.6	7936.64	58417.3	37707.2	39585.5	9917.67	5141.68	9607.11	11736	27919.5	17130.9	14709.4	NaN	NaN	11289.9	NaN	45335.1	NaN
P22626	P22626	HNRNPA2B1	Heterogeneous nuclear ribonucleoproteins A2/B1	65.5673	20324.4	2.02315	24529.4	12951	5787.24	35474.1	12068.2	2718.13	25158.3	21904.8	8623.38	21546.3	NaN	26446.2	NaN	16163.8	NaN	NaN	56039.4	NaN	NaN	NaN	22638.2	NaN	NaN	NaN	NaN	60745.8	39472.2	39275.2	29723.5	13254.8	94630.8	90021	143844	55782.9	28753.2	57724.3	28060.6	101293	319932	93675.8	89300.1	328774	94841.2
P22676	P22676	CALB2	Calretinin	NaN	NaN	NaN	12509	NaN	NaN	NaN	NaN	NaN	NaN	NaN	NaN	NaN	NaN	NaN	NaN	NaN	NaN	NaN	NaN	NaN	NaN	36371.5	NaN	NaN	13522.3	24196.1	NaN	NaN	NaN	NaN	NaN	NaN	NaN	NaN	NaN	NaN	NaN	49465.3	NaN	NaN	NaN	NaN	NaN	NaN	NaN
P22692	P22692	IGFBP4	Insulin-like growth factor-binding protein 4	234678	388576	385914	264176	460574	443064	501042	269047	219557	392059	432167	294736	369818	279929	235907	309276	368542	387937	208364	355956	1699134	206220	381508	318976	413657	561144	201942	208690	289475	466734	333290	442101	309264	280834	586123	556507	457241	222257	265146	913573	561978	437519	602960	308321	397552	390213
P22695	P22695	UQCRC2	Cytochrome b-c1 complex subunit 2, mitochondrial	NaN	NaN	NaN	NaN	NaN	NaN	NaN	NaN	NaN	NaN	NaN	NaN	NaN	NaN	NaN	NaN	NaN	NaN	NaN	NaN	NaN	NaN	NaN	NaN	NaN	NaN	NaN	NaN	NaN	NaN	NaN	NaN	NaN	NaN	NaN	NaN	NaN	NaN	NaN	NaN	NaN	NaN	NaN	NaN	NaN	NaN
P22748	P22748	CA4	Carbonic anhydrase 4	46271.2	71564.1	47592.5	25678.1	18187.5	5662.21	58095.5	15804.3	35533.7	38759.9	21670.4	13698.2	17824.9	46221.8	4093.6	25206.4	20624.6	22008.9	1121.16	32416.9	55283	991.017	12146.4	5783.49	33379.9	5217.83	28080.8	28453.1	NaN	NaN	74107.1	29859.3	13800.3	NaN	NaN	10641.6	12276.1	7432.3	6367.8	13130.3	NaN	NaN	NaN	NaN	4859.92	NaN
P22792	P22792	CPN2	Carboxypeptidase N subunit 2	86654.7	98764.8	134676	147740	50073.1	87835.9	87639.2	117846	124619	79943.9	208718	154762	203470	126517	96138.7	155023	61878.2	81973	322118	110830	357382	72051	146982	73058.4	41919.3	90552.4	129105	146426	324418	236130	49581.3	200785	172975	1.01646e+06	429344	245549	400323	103181	301602	146517	829621	1.26289e+06	659262	948262	307839	648758
P22891	P22891	PROZ	Vitamin K-dependent protein Z	8050.22	5648.85	NaN	123083	NaN	NaN	NaN	10677.3	164435	NaN	8014.48	NaN	NaN	NaN	3063.82	8849.72	13207.8	8246.07	19893.1	NaN	NaN	4693.96	8329.24	NaN	12832.2	12281.4	NaN	5209.88	10293.1	6675.58	27507.3	NaN	21576.9	12509.9	19214.5	9781.83	7346.67	14110.6	11438.6	12374.8	55059.5	16991.7	25855.1	24675.4	10768.6	53005
P22894	P22894	MMP8	Neutrophil collagenase	NaN	NaN	NaN	NaN	440755	24471.8	NaN	NaN	NaN	NaN	NaN	NaN	33484.8	NaN	NaN	NaN	47142.6	NaN	NaN	NaN	NaN	9259.63	NaN	NaN	NaN	NaN	NaN	NaN	7426.8	NaN	NaN	NaN	NaN	3210.49	NaN	32602	7905.29	12008.1	NaN	35775.6	21504.1	147339	NaN	32749.8	NaN	46310.4
P22897	P22897	MRC1	Macrophage mannose receptor 1	100447	83904.8	81077.5	37942.1	56650.7	73578	106707	28474.3	46111.8	80642.9	49427.5	78907.9	61806.5	46335.7	51499.5	47661.3	58197.2	62543.9	25957.4	44395.7	75488.9	236992	66423.9	49721.7	57975.9	57365.1	102207	24396.6	178320	45268.8	121964	88826.2	54305.3	26223.7	107676	74768.4	77251.6	45274.2	34724.6	74991.2	176277	278022	242509	177219	99568.9	443019
P23083	P23083	IGHV1-2	Immunoglobulin heavy variable 1-2	1.66876e+06	339960	1.08818e+06	677590	821077	836683	520217	480552	398942	151350	540845	452030	875923	734976	837707	923572	531479	323306	640308	499407	849276	325577	1.12584e+06	302851	231863	196660	312831	1.22953e+06	33416.5	1.02167e+06	261546	1.10541e+06	391055	832611	1.03062e+06	919672	1.17846e+06	1.20796e+06	300548	2.80619e+06	1.07788e+06	1942850	633691	3321904	418431	1.8622e+06
P23142	P23142	FBLN1	Fibulin-1	1.64114e+06	2.21507e+06	2.62042e+06	2.07555e+06	1.80209e+06	2010039	3.03747e+06	1.49745e+06	2.08925e+06	2.20596e+06	1.77633e+06	2.05666e+06	2.12586e+06	1882377	2.04475e+06	1.30154e+06	2.56485e+06	1.80172e+06	1.62642e+06	2.23456e+06	3718055	1.79825e+06	2.71463e+06	2.60791e+06	2.37596e+06	2.51602e+06	1.90295e+06	1.79379e+06	1.87528e+06	2.26585e+06	2.30938e+06	2.10289e+06	1.67238e+06	653135	894499	1.82307e+06	1.35572e+06	1.41438e+06	1.19787e+06	2.65505e+06	1.17876e+06	822755	1.18137e+06	1.15748e+06	1320927	1.00664e+06
P23246	P23246	SFPQ	Splicing factor, proline- and glutamine-rich	NaN	NaN	NaN	NaN	NaN	NaN	NaN	NaN	NaN	NaN	94897.4	NaN	1759.27	NaN	NaN	NaN	NaN	NaN	2.08487e+06	NaN	NaN	NaN	NaN	2990.02	NaN	NaN	NaN	NaN	NaN	NaN	NaN	NaN	NaN	54200.3	7252.79	16258.3	31524.3	1.17365	6311.23	2332.68	31210.2	91235.5	27626.9	7658.27	2797.16	18568.6
P23284	P23284	PPIB	Peptidyl-prolyl cis-trans isomerase B	67771.2	33414.5	129530	77508.6	123892	102526	80358.3	126872	130601	139833	114915	61748.2	65612.6	195024	49757.4	40613.3	166133	146835	52070.5	144033	6185.23	23087.7	89897.4	17011.3	114684	145928	24740.7	67989.3	21176.9	128730	116144	115078	48305.9	156274	52875.5	57917.9	32528.3	33759	83927.6	87465.1	13308.3	166499	39342.1	72985	32368.8	56569.4
P23297	P23297	S100A1	Protein S100-A1	NaN	NaN	NaN	NaN	NaN	NaN	NaN	NaN	NaN	NaN	NaN	NaN	NaN	NaN	NaN	NaN	NaN	NaN	NaN	NaN	NaN	NaN	NaN	NaN	NaN	NaN	NaN	NaN	NaN	NaN	NaN	NaN	NaN	NaN	169423	NaN	NaN	NaN	NaN	NaN	NaN	NaN	NaN	NaN	NaN	NaN
P23368	P23368	ME2	NAD-dependent malic enzyme, mitochondrial	NaN	NaN	NaN	NaN	NaN	NaN	NaN	NaN	NaN	NaN	NaN	NaN	NaN	NaN	NaN	NaN	NaN	NaN	NaN	7725.73	NaN	NaN	NaN	NaN	NaN	NaN	NaN	NaN	NaN	NaN	NaN	NaN	NaN	6588.71	NaN	NaN	NaN	NaN	9799.46	NaN	NaN	3832.01	NaN	NaN	NaN	1092.71
P23381	P23381	WARS1	Tryptophan--tRNA ligase, cytoplasmic	NaN	NaN	NaN	NaN	396264	309205	NaN	1660027	NaN	NaN	1.36812e+06	NaN	950414	NaN	NaN	NaN	NaN	NaN	430547	NaN	NaN	NaN	NaN	NaN	NaN	NaN	NaN	NaN	NaN	NaN	285710	467962	311545	3.11676e+06	473357	153168	NaN	NaN	423983	713890	5316214	4.38853e+06	7209720	8610089	558046	5.81102e+06
P23396	P23396	RPS3	Small ribosomal subunit protein uS3	NaN	34364.3	NaN	NaN	NaN	NaN	NaN	NaN	NaN	NaN	NaN	NaN	NaN	NaN	NaN	NaN	NaN	NaN	NaN	NaN	NaN	NaN	NaN	NaN	NaN	NaN	NaN	NaN	NaN	NaN	NaN	27494.8	NaN	29751	52360.3	18319.3	36833.8	NaN	8999.52	NaN	11212.3	38544.6	9529.48	60586.9	NaN	27781.3
P23435	P23435	CBLN1	Cerebellin-1	338862	489506	489604	379345	553715	360356	247807	168302	331232	118971	169934	482088	373345	243441	96391.3	316710	344113	324352	423090	406446	561202	129863	212759	105555	208973	222420	30120	333976	24787.1	218221	268987	150073	164890	112572	168797	222498	167228	213934	173744	81348.5	NaN	NaN	NaN	NaN	29056.2	NaN
P23468	P23468	PTPRD	Receptor-type tyrosine-protein phosphatase delta	98187	151851	80316.3	69670.5	181253	123659	103543	93532.4	91616	124130	119003	87629.1	69109.7	78663.4	91833.6	83463.1	68230.4	140489	55726.4	110227	192916	97332.4	66095.4	55870.7	76343.3	79855.5	130478	57785.2	77050.1	57497.1	168190	106588	160042	46525	36170.4	56901.8	47968.1	44162.5	69926.1	44749.5	27475.5	NaN	25346.3	17526.1	130437	45160.9
P23469	P23469	PTPRE	Receptor-type tyrosine-protein phosphatase epsilon	NaN	NaN	NaN	NaN	NaN	NaN	NaN	NaN	NaN	NaN	NaN	NaN	NaN	NaN	NaN	NaN	NaN	NaN	NaN	NaN	NaN	NaN	NaN	NaN	NaN	NaN	NaN	NaN	NaN	NaN	NaN	NaN	NaN	NaN	NaN	NaN	NaN	NaN	NaN	NaN	NaN	NaN	NaN	NaN	NaN	NaN
P23470	P23470	PTPRG	Receptor-type tyrosine-protein phosphatase gamma	273539	368328	210194	266607	290666	211205	224058	243659	196872	202830	204902	226345	130891	189999	179210	222575	152187	299506	169520	256937	139646	122866	171559	84574.9	136606	205904	340383	176411	111442	124620	338624	193871	274848	73652.5	63076.6	111663	85388.6	207978	168885	103209	33197.1	134457	146418	10431.5	115844	53943.9
P23471	P23471	PTPRZ1	Receptor-type tyrosine-protein phosphatase zeta	598845	894637	666061	531013	650076	717206	483391	550518	520294	481506	478162	540359	425839	442796	515636	373571	507268	666838	363504	502645	519823	541966	702270	380524	679885	604254	969726	459265	382364	398352	789599	456778	461562	179680	163478	213910	130972	325116	309739	244451	113462	72366	114828	91482.6	225058	70985.1
P23490	P23490	LORICRIN	Loricrin	NaN	NaN	NaN	NaN	NaN	NaN	NaN	NaN	NaN	NaN	NaN	NaN	NaN	NaN	NaN	NaN	NaN	NaN	NaN	NaN	NaN	NaN	NaN	NaN	NaN	NaN	NaN	NaN	NaN	NaN	NaN	NaN	NaN	NaN	NaN	NaN	NaN	NaN	NaN	NaN	NaN	NaN	NaN	NaN	NaN	NaN
P23515	P23515	OMG	Oligodendrocyte-myelin glycoprotein	267191	604629	372832	283254	319029	295571	378731	434680	440996	386113	311013	284475	212189	303532	356603	259664	232271	362728	138567	421821	264469	180607	278442	157077	258457	252071	366015	317935	164004	129554	604540	253729	337194	235270	83337.4	141441	138273	211705	95996.3	171103	20424.2	125959	23036.6	69555.1	58509.5	85396.3
P23526	P23526	AHCY	Adenosylhomocysteinase	NaN	NaN	NaN	NaN	NaN	6003.53	NaN	56792.2	21491.3	9194.61	8307.12	NaN	NaN	18996.5	16989	NaN	NaN	NaN	66340.9	NaN	103.33	11087.4	8273.54	NaN	4778.38	NaN	NaN	NaN	NaN	3397.83	4714.47	NaN	3735.79	NaN	60765	13406.4	NaN	NaN	17229.4	NaN	13735.1	259694	190233	122711	NaN	24592.2
P23527	P23527;P33778;Q16778;Q8N257	H2BC17;H2BC3;H2BC21;H2BC26	Histone H2B type 1-O;Histone H2B type 1-B;Histone H2B type 2-E;Histone H2B type 3-B	26606	39442.6	58424.5	102982	39600.7	41820.7	76885.4	75391.4	67267.9	31642.5	325483	37602.9	223349	59456.2	48866.1	46568.6	77877.1	29676.1	156665	36194.8	125067	7850.74	46934.2	137137	2839.13	11171.4	1727.58	40813.7	49034.6	37455.9	281442	273244	281300	835937	1.0522e+06	1.12796e+06	608061	610999	348008	503059	2.39143e+06	8565408	1.28637e+06	1698127	327909	3492685
P23528	P23528	CFL1	Cofilin-1	NaN	6630.43	5387.6	29530.7	50218.8	9598.72	22691.6	93794.4	70196.2	28704.7	64477.6	7536.82	15724.3	48465.5	25165	3121.98	157764	58678.7	104395	9041.72	69249.9	17055	147991	35732.5	0.865845	17195.6	685098	55853.8	28937.6	68633.6	10783.7	29007.2	34364.7	212074	159467	156103	93520.6	39197.9	136769	65196.3	101709	915366	173232	214199	77660.2	243847
P23560	P23560	BDNF	Brain-derived neurotrophic factor	NaN	20568.1	NaN	30018.2	47788	26829.5	NaN	9099	NaN	51169.8	67859.2	NaN	NaN	NaN	4981.91	5562.69	9075.48	45584.7	NaN	49253	NaN	1861.72	NaN	9843.31	NaN	30096.9	12156.3	NaN	22889.6	NaN	44061.7	NaN	35749.8	NaN	6859.96	NaN	NaN	NaN	NaN	NaN	NaN	NaN	NaN	NaN	NaN	NaN
P23582	P23582	NPPC	C-type natriuretic peptide	0.000324172	1.3029	1.36419	3.9886	NaN	NaN	1.76947	0.977718	NaN	3.67735	NaN	NaN	NaN	0.000309524	NaN	NaN	NaN	9.08093	NaN	1.91828	NaN	NaN	NaN	NaN	3.15358	NaN	NaN	NaN	NaN	NaN	1.60429	NaN	3.12206	NaN	NaN	NaN	NaN	NaN	0.764192	NaN	NaN	NaN	NaN	NaN	NaN	NaN
P23588	P23588	EIF4B	Eukaryotic translation initiation factor 4B	NaN	NaN	NaN	NaN	NaN	NaN	NaN	NaN	NaN	NaN	NaN	NaN	NaN	NaN	NaN	NaN	NaN	NaN	3700.9	NaN	NaN	NaN	NaN	NaN	NaN	NaN	NaN	NaN	NaN	NaN	NaN	NaN	NaN	NaN	3475.51	NaN	NaN	NaN	5185	NaN	NaN	NaN	NaN	NaN	NaN	NaN
P24043	P24043	LAMA2	Laminin subunit alpha-2	17056.8	25696.2	27649.4	16004	22543.5	24592.7	22435.7	20450.6	24544.4	22558.5	19174.3	22087.9	18867.6	21997.5	20112	19617.5	31568.3	23916.7	18331.4	27286.8	51658	29359.8	23313.3	25157.6	29101.1	25509.8	21306	14970.9	21994.5	31250	28984.5	21157.7	18234.6	67957.1	8214.04	12226.6	12399.8	12984.7	12014.8	21903.6	21507.9	34932.7	2255.3	NaN	9331.35	14655
P24158	P24158	PRTN3	Myeloblastin	NaN	NaN	NaN	NaN	NaN	84599.3	NaN	NaN	12741.5	NaN	28857.4	9799.13	11252.3	3.48417	29000.9	5174.18	5614.31	11696.7	NaN	25282.5	191160	NaN	14811.9	4289.83	62057.9	14619.7	NaN	NaN	NaN	NaN	NaN	NaN	NaN	160427	42031.9	83008	91052.4	59554.9	10936.2	17488.2	57374.1	327672	30099.9	275636	NaN	332334
P24387	P24387	CRHBP	Corticotropin-releasing factor-binding protein	NaN	13000	NaN	6880.47	NaN	13113.6	14918.5	10624.9	11584.6	NaN	11651.8	NaN	NaN	14271	36852.7	18384.8	16981.8	6489.32	8909.87	19724.7	NaN	NaN	28243.1	32906.2	8854.41	5534.46	13669.3	25071.9	NaN	17694.4	NaN	NaN	NaN	NaN	NaN	35399.1	NaN	NaN	4226.36	16837.4	NaN	NaN	NaN	NaN	NaN	NaN
P24534	P24534	EEF1B2	Elongation factor 1-beta	NaN	NaN	NaN	NaN	NaN	NaN	NaN	NaN	NaN	NaN	5406.46	NaN	NaN	NaN	NaN	NaN	NaN	NaN	NaN	NaN	NaN	NaN	NaN	NaN	NaN	NaN	NaN	NaN	NaN	NaN	NaN	NaN	NaN	NaN	5685.99	NaN	NaN	NaN	NaN	NaN	NaN	NaN	NaN	8255.71	NaN	24682.9
P24592	P24592	IGFBP6	Insulin-like growth factor-binding protein 6	1.18551e+06	1.30676e+06	701323	774928	671719	855098	1123198	468130	1.28185e+06	1.00259e+06	512698	749412	670761	634732	730463	667603	933916	820125	537478	782577	3.06376e+06	911017	917144	841378	1.36933e+06	787530	664324	851880	1.11674e+06	640135	1.06803e+06	1.48821e+06	866250	815894	478634	610406	1307072	916139	446561	1.23227e+06	1.01996e+06	760047	2.17894e+06	757872	1.00536e+06	1.42001e+06
P24593	P24593	IGFBP5	Insulin-like growth factor-binding protein 5	39557.7	49210.8	14409.6	73831.8	125013	86609	214227	53450.6	73933.9	110960	64991.6	50448.8	56601.4	103056	53941.7	50262.3	217267	140638	26088.1	122421	194093	56008.2	56287.9	40510.5	9153.55	83876.8	20161.9	38143.7	41099.1	92493.1	73647.1	88996.3	48496.6	68686.2	25138.4	66277.2	65857.2	47993.3	82977.1	139651	71310.9	NaN	75209.3	15073.5	60674.4	32212.9
P24666	P24666	ACP1	Low molecular weight phosphotyrosine protein phosphatase	NaN	NaN	NaN	6033.69	NaN	NaN	NaN	1.47463e+06	83437.9	NaN	NaN	NaN	NaN	51655.4	NaN	NaN	NaN	NaN	2156870	4733.66	NaN	NaN	31846.1	NaN	NaN	NaN	NaN	NaN	NaN	90922.7	1606.18	NaN	1603.62	33033.4	612498	9093.26	NaN	NaN	528909	NaN	16831.6	145071	18246.9	NaN	1739.03	NaN
P24821	P24821	TNC	Tenascin	11895.1	29213.5	36300.7	47692.8	78501.5	52680.5	2347.35	18544.8	42494.6	28859.2	25928.6	112115	47330.5	14745	29789.7	23935.3	24907.7	28770.6	58049.9	33515.8	368.717	24815.5	34718.7	41464.4	37387	63199.5	76498.9	30584.7	27462.5	28092.6	30807.9	13036.6	17468.7	NaN	21231.7	18973.4	18408.8	8743.59	8952.23	NaN	24677.5	36141.6	NaN	16900.7	23655.8	56605.6
P25090	P25090	FPR2	N-formyl peptide receptor 2	NaN	NaN	NaN	NaN	NaN	NaN	NaN	NaN	NaN	NaN	NaN	NaN	NaN	NaN	NaN	NaN	NaN	NaN	NaN	NaN	NaN	NaN	NaN	NaN	NaN	NaN	NaN	NaN	NaN	NaN	NaN	NaN	NaN	NaN	NaN	NaN	NaN	NaN	NaN	NaN	NaN	NaN	NaN	NaN	NaN	NaN
P25098	P25098	GRK2	Beta-adrenergic receptor kinase 1	NaN	NaN	NaN	NaN	NaN	NaN	NaN	NaN	NaN	NaN	NaN	NaN	NaN	NaN	NaN	NaN	NaN	NaN	NaN	NaN	NaN	NaN	NaN	NaN	NaN	NaN	NaN	NaN	NaN	NaN	NaN	NaN	NaN	NaN	NaN	NaN	NaN	NaN	3079.79	NaN	NaN	15171.4	NaN	NaN	NaN	4831.98
P25311	P25311	AZGP1	Zinc-alpha-2-glycoprotein	1.21446e+06	640328	796275	483982	311983	760088	533089	989158	883696	647086	440833	770559	867058	636935	864975	701220	1.14718e+06	496203	1302903	741706	1.69749e+06	1.22635e+06	1.18508e+06	1314099	1.06861e+06	917475	950882	833125	1.73845e+06	1.42293e+06	710478	1.05546e+06	432315	2.64595e+06	1.80294e+06	907885	1.79838e+06	1.07833e+06	836048	970424	2358850	4.34543e+06	3690631	2.38443e+06	961497	3013677
P25325	P25325	MPST	3-mercaptopyruvate sulfurtransferase	NaN	NaN	NaN	NaN	NaN	NaN	NaN	8219.42	2260.11	NaN	NaN	NaN	NaN	0.646666	NaN	NaN	NaN	NaN	9342.33	NaN	NaN	NaN	NaN	NaN	NaN	NaN	NaN	NaN	NaN	NaN	NaN	NaN	NaN	NaN	NaN	NaN	NaN	NaN	1353.51	NaN	NaN	NaN	NaN	NaN	NaN	NaN
P25398	P25398	RPS12	Small ribosomal subunit protein eS12	NaN	NaN	NaN	NaN	NaN	NaN	NaN	NaN	NaN	NaN	NaN	NaN	NaN	NaN	NaN	NaN	NaN	NaN	NaN	NaN	NaN	NaN	NaN	NaN	NaN	NaN	NaN	NaN	NaN	NaN	NaN	NaN	NaN	5524.36	17949.5	11516.8	NaN	NaN	NaN	NaN	NaN	54408.2	NaN	23661.9	NaN	53186.9
P25685	P25685	DNAJB1	DnaJ homolog subfamily B member 1	NaN	NaN	NaN	NaN	NaN	NaN	NaN	NaN	NaN	NaN	NaN	NaN	NaN	NaN	NaN	NaN	NaN	NaN	NaN	NaN	NaN	NaN	NaN	NaN	NaN	NaN	NaN	NaN	NaN	NaN	NaN	NaN	NaN	NaN	NaN	NaN	NaN	NaN	NaN	NaN	NaN	NaN	NaN	NaN	NaN	NaN
P25686	P25686	DNAJB2	DnaJ homolog subfamily B member 2	NaN	NaN	NaN	NaN	NaN	NaN	NaN	NaN	28527.5	NaN	32885.9	NaN	NaN	NaN	26131.3	NaN	NaN	NaN	30523.1	NaN	NaN	NaN	NaN	NaN	NaN	NaN	NaN	NaN	NaN	NaN	NaN	NaN	NaN	NaN	NaN	NaN	NaN	NaN	32134.7	NaN	NaN	NaN	NaN	NaN	2569.38	NaN
P25705	P25705	ATP5F1A	ATP synthase subunit alpha, mitochondrial	NaN	NaN	NaN	NaN	NaN	NaN	NaN	NaN	NaN	NaN	NaN	NaN	2702.82	26989.4	NaN	NaN	NaN	NaN	NaN	NaN	NaN	NaN	NaN	1589.64	NaN	NaN	NaN	NaN	NaN	NaN	NaN	NaN	NaN	21666.4	21710.3	14573.2	4501.59	NaN	4238.24	3865.36	NaN	47743.7	NaN	NaN	NaN	12821.5
P25713	P25713	MT3	Metallothionein-3	58389.7	32219.5	11060.1	12389	23870.6	11288.6	NaN	3095.72	17754.2	36652.6	6289.19	NaN	NaN	19837.8	11623.7	10061.2	NaN	24903	NaN	19247.9	NaN	NaN	4975.32	NaN	NaN	NaN	35723.2	NaN	NaN	NaN	22714.4	18300.4	23604.2	NaN	6257.4	6800.54	NaN	19268.6	6278.83	14139.3	NaN	NaN	NaN	NaN	NaN	NaN
P25774	P25774	CTSS	Cathepsin S	106617	87235.4	32925.4	71474	27318.3	21699.6	126912	50522.1	42533.5	82694.9	44361.1	39216.9	35022.8	22906.5	27740.1	84630.7	48386.9	20775.7	32976.8	48375.9	34732	32917.9	37704	39807.9	24104.1	27577.5	33456	31195.7	30475.7	10366.9	53803.4	94805	57131.8	53550.8	29233	36849.4	60134.1	52579.7	50144	75050.4	46951.6	68996.9	72393.2	24219.6	14634.7	53485.6
P25786	P25786	PSMA1	Proteasome subunit alpha type-1	NaN	NaN	NaN	NaN	NaN	NaN	NaN	32150.9	16529.4	NaN	7808.71	NaN	NaN	9074.83	5700.77	NaN	NaN	NaN	55352.7	NaN	NaN	NaN	13936.2	25026.3	NaN	NaN	NaN	NaN	NaN	NaN	8567.08	20873.9	NaN	45673.5	45498.5	11636.1	2163.17	2713.51	20874.6	9240.94	44005.7	42622.5	29066.8	39737.5	NaN	47065.4
P25787	P25787	PSMA2	Proteasome subunit alpha type-2	NaN	NaN	196565	NaN	NaN	NaN	NaN	18008.2	3643.45	NaN	NaN	NaN	NaN	NaN	NaN	NaN	NaN	NaN	43097.3	NaN	NaN	NaN	NaN	NaN	NaN	NaN	NaN	11209.6	NaN	NaN	NaN	NaN	NaN	37190.8	11645.4	108458	NaN	NaN	13301.8	NaN	289558	204049	44626.8	24219.9	NaN	NaN
P25788	P25788	PSMA3	Proteasome subunit alpha type-3	NaN	NaN	NaN	NaN	NaN	NaN	NaN	33761	NaN	NaN	59965.2	NaN	11499.7	6.92132	NaN	NaN	NaN	NaN	19074.9	NaN	NaN	NaN	NaN	NaN	24.3951	NaN	228510	NaN	NaN	NaN	32291.5	NaN	131840	68175.3	83330	3178.38	NaN	NaN	20152.6	NaN	84941.8	101102	29550.2	54011	8538.51	79000.9
P25789	P25789	PSMA4	Proteasome subunit alpha type-4	349.02	NaN	NaN	NaN	NaN	NaN	NaN	3287.76	5709.53	NaN	5103.39	NaN	1606.82	983.763	NaN	NaN	NaN	NaN	17149.8	NaN	NaN	NaN	3085.81	NaN	20760.6	NaN	NaN	NaN	17479.5	NaN	NaN	320.78	1367.87	31870.4	13365.5	12087.7	NaN	NaN	7129.75	NaN	16255.6	20983.3	77.6249	15786.8	NaN	16728.7
P25815	P25815	S100P	Protein S100-P	NaN	NaN	NaN	NaN	NaN	NaN	NaN	138601	3470.48	NaN	1.77023e+06	NaN	NaN	27.1625	NaN	NaN	NaN	NaN	NaN	NaN	NaN	NaN	NaN	NaN	NaN	NaN	NaN	NaN	NaN	NaN	NaN	NaN	NaN	44603.8	9400.88	125639	76765.2	NaN	280015	NaN	328176	409684	20658.9	159981	NaN	322373
P25942	P25942	CD40	Tumor necrosis factor receptor superfamily member 5	NaN	NaN	NaN	NaN	NaN	NaN	NaN	NaN	NaN	NaN	NaN	NaN	NaN	NaN	NaN	NaN	NaN	NaN	NaN	NaN	NaN	NaN	NaN	NaN	NaN	NaN	NaN	NaN	NaN	NaN	NaN	NaN	NaN	NaN	NaN	NaN	NaN	NaN	NaN	NaN	NaN	NaN	NaN	NaN	NaN	NaN
P26022	P26022	PTX3	Pentraxin-related protein PTX3	NaN	NaN	9.15816	NaN	NaN	NaN	NaN	NaN	NaN	NaN	NaN	NaN	NaN	NaN	NaN	NaN	NaN	NaN	NaN	NaN	NaN	NaN	NaN	NaN	NaN	NaN	NaN	NaN	NaN	NaN	NaN	NaN	NaN	NaN	NaN	4214.04	NaN	NaN	NaN	NaN	11776.7	34080.2	NaN	8339.24	NaN	NaN
P26038	P26038	MSN	Moesin	25463.1	20654.2	6407.13	64608.4	44053.3	28163.6	46380.9	48418.1	48127.7	49290	48517.3	31308.6	45860	28394.9	18871	13166.9	42279.9	25803.3	77407.2	23903.3	146368	19607.8	47366.5	19186.6	94.2854	21735.4	131272	20553.7	21762.4	45640.1	53607.9	56790.5	66745.2	294802	95732.2	90270.2	60132.1	27884.5	124254	68280.9	201402	533431	217652	255363	27635.2	256814
P26368	P26368	U2AF2	Splicing factor U2AF 65 kDa subunit	NaN	NaN	NaN	NaN	NaN	NaN	NaN	NaN	NaN	NaN	NaN	NaN	NaN	NaN	NaN	NaN	NaN	NaN	NaN	NaN	NaN	NaN	NaN	NaN	NaN	NaN	NaN	NaN	NaN	NaN	NaN	NaN	NaN	NaN	NaN	NaN	NaN	NaN	NaN	NaN	NaN	NaN	NaN	NaN	NaN	NaN
P26373	P26373	RPL13	Large ribosomal subunit protein eL13	NaN	NaN	NaN	NaN	NaN	NaN	NaN	NaN	NaN	NaN	NaN	NaN	NaN	NaN	NaN	NaN	NaN	NaN	NaN	NaN	NaN	NaN	NaN	NaN	NaN	NaN	NaN	NaN	NaN	NaN	NaN	NaN	NaN	NaN	NaN	NaN	NaN	NaN	NaN	NaN	NaN	124359	NaN	4166.71	NaN	4905.75
P26447	P26447	S100A4	Protein S100-A4	NaN	23555.1	NaN	NaN	NaN	NaN	NaN	311702	89118.1	NaN	NaN	NaN	15953.9	34013.3	NaN	2875.65	NaN	NaN	237224	NaN	NaN	NaN	NaN	19623.1	5.9341	NaN	NaN	6403.11	NaN	10788.1	16459.9	45033.7	15086.6	99761.7	208645	55692.5	38042.8	15256.9	95052.2	17328.4	38938.6	191811	55124.3	42707.3	7058.96	80924.1
P26572	P26572	MGAT1	Alpha-1,3-mannosyl-glycoprotein 2-beta-N-acetylglucosaminyltransferase	6904.75	8595.89	2.65985	35299.3	23694.5	27303	50920.9	37583.7	5620.34	33960.2	19485.3	13361.8	41726.1	16082.1	15298.8	18820	47370	23988	17664.8	32009.5	NaN	13676.8	6433.94	11754.5	12402.1	24404.3	15161.1	17216.1	25706.5	44726.1	39421.7	19945.9	60034.4	NaN	4905.46	11732.8	30406	4873.15	21864	31521.6	86803.2	63335.6	42096	37427.7	31526.5	32377
P26583	P26583	HMGB2	High mobility group protein B2	NaN	NaN	NaN	NaN	NaN	NaN	NaN	NaN	NaN	NaN	14584	NaN	5813.71	NaN	NaN	NaN	NaN	NaN	NaN	NaN	351.586	NaN	NaN	NaN	NaN	NaN	NaN	NaN	NaN	NaN	NaN	21177	NaN	35680.3	7462.07	36885	26151.9	NaN	9337.52	NaN	59713.1	139065	53971.5	7203.26	61138	46431.1
P26599	P26599	PTBP1	Polypyrimidine tract-binding protein 1	NaN	NaN	NaN	NaN	NaN	NaN	NaN	NaN	NaN	NaN	NaN	NaN	NaN	NaN	NaN	NaN	NaN	3123.26	NaN	NaN	NaN	NaN	NaN	NaN	NaN	NaN	NaN	NaN	NaN	NaN	NaN	NaN	NaN	NaN	NaN	2084.11	NaN	NaN	NaN	NaN	1342.12	8225.52	NaN	NaN	NaN	NaN
P26639	P26639	TARS1	Threonine--tRNA ligase 1, cytoplasmic	NaN	NaN	NaN	NaN	NaN	NaN	NaN	NaN	NaN	NaN	NaN	NaN	NaN	NaN	NaN	NaN	NaN	NaN	NaN	NaN	NaN	NaN	NaN	NaN	NaN	NaN	NaN	NaN	NaN	NaN	NaN	NaN	NaN	NaN	NaN	1194.42	NaN	NaN	NaN	NaN	NaN	NaN	2670.08	NaN	NaN	7649.42
P26640	P26640	VARS1	Valine--tRNA ligase	NaN	NaN	NaN	NaN	NaN	NaN	NaN	NaN	NaN	NaN	NaN	NaN	NaN	NaN	NaN	NaN	NaN	NaN	NaN	NaN	NaN	NaN	NaN	NaN	NaN	NaN	NaN	NaN	NaN	NaN	NaN	NaN	NaN	NaN	NaN	NaN	NaN	NaN	NaN	NaN	NaN	15039.1	NaN	NaN	NaN	NaN
P26641	P26641	EEF1G	Elongation factor 1-gamma	NaN	NaN	NaN	NaN	NaN	NaN	NaN	10360.8	NaN	NaN	10533.8	NaN	9185.76	NaN	NaN	NaN	NaN	NaN	NaN	NaN	NaN	NaN	NaN	NaN	17583.5	NaN	NaN	NaN	NaN	NaN	NaN	NaN	NaN	10504.2	3684.16	2607.01	12375	NaN	2457.71	6875.63	2736.43	21273.5	8281.43	10384.1	1538.78	6035.87
P26842	P26842	CD27	CD27 antigen	NaN	NaN	NaN	NaN	NaN	NaN	NaN	NaN	NaN	NaN	NaN	NaN	NaN	0.533206	NaN	NaN	NaN	NaN	NaN	NaN	NaN	7528.81	NaN	NaN	NaN	NaN	NaN	984.623	NaN	NaN	NaN	1025.6	NaN	8004.72	NaN	1055.36	NaN	NaN	7459.77	NaN	NaN	NaN	NaN	7729.62	3653.76	28919.8
P26885	P26885	FKBP2	Peptidyl-prolyl cis-trans isomerase FKBP2	NaN	8479.35	20837.2	24978.5	18024	26952.5	10113	2999.22	4538.28	8004.03	14403.9	9337.8	8184.28	13526.3	7514.85	12215.2	13982	3265.51	NaN	15270	56379.3	3586.25	6317.99	20436.6	5332.8	15070.2	11741.7	NaN	27469.1	NaN	8527.93	NaN	11477	NaN	NaN	8337.55	7281.35	NaN	5117.59	NaN	NaN	13949	NaN	NaN	12006	NaN
P26927	P26927	MST1	Hepatocyte growth factor-like protein	33265.2	37331.6	32487	41025.9	31093.4	56567	20410.3	49179	60128.2	33427.4	55530.8	55462.5	47610.4	69657.1	44795.3	47098.9	56775.5	35181.6	75426.2	50985.9	134262	18412	29955.9	41655.2	21068.9	69373.9	48954.8	73569.4	46242.4	81701.2	19090.7	31294.4	34683.7	180405	39385.1	53819.2	79008.7	54268.8	62138.5	41012.7	215559	261925	95203.6	193631	59665.2	63667
P26992	P26992	CNTFR	Ciliary neurotrophic factor receptor subunit alpha	122819	182290	142334	116179	133165	131124	133869	125485	139181	111761	123621	105116	78696.7	111049	100136	85079.9	93433.9	144502	86961.1	107281	162606	99289.2	153030	53374.3	121357	109803	209667	136919	55537.8	34029.5	167539	112643	121796	39374.5	26854	50752.6	41224.3	68316	54312	48928.1	18505.1	NaN	30272.1	NaN	87337.6	15236.7
P27037	P27037	ACVR2A	Activin receptor type-2A	NaN	NaN	NaN	NaN	NaN	NaN	NaN	NaN	NaN	NaN	NaN	NaN	NaN	NaN	NaN	NaN	NaN	NaN	NaN	NaN	NaN	NaN	NaN	NaN	1	NaN	NaN	NaN	NaN	NaN	NaN	NaN	NaN	NaN	NaN	NaN	NaN	NaN	NaN	NaN	NaN	NaN	NaN	NaN	NaN	NaN
P27105	P27105	STOM	Stomatin	NaN	NaN	NaN	NaN	NaN	NaN	NaN	33475.5	8403.27	NaN	NaN	NaN	NaN	3836.02	NaN	NaN	NaN	NaN	17835.1	NaN	NaN	NaN	NaN	NaN	NaN	NaN	NaN	NaN	NaN	NaN	NaN	NaN	NaN	NaN	21352.5	5001.47	NaN	NaN	6108.09	NaN	NaN	35151.9	NaN	NaN	NaN	6321.2
P27169	P27169	PON1	Serum paraoxonase/arylesterase 1	32676.4	19109.2	57804.2	51582.3	53022.6	73578.6	15714.2	46550.3	37171.2	24228.8	38869.9	40241.5	78817.8	88237.7	53210.2	42068	32511.8	36128.2	33359.5	35765.6	50583.5	21138	39504.8	49016.5	46857.9	42519.4	31631.8	82373.2	42273.9	70476.9	26986	56476.5	41325.3	407552	167101	78975.9	61187.9	55522.6	129962	53473	536085	770052	345756	387867	83722.8	286130
P27348	P27348	YWHAQ	14-3-3 protein theta	21277.9	95253.7	NaN	NaN	51475.9	50321.8	43504.2	124068	87090.8	29423.9	947607	33859.9	37636.2	74254.5	16704	24035	33003	31751.5	144384	NaN	15878.6	25211.8	52660.3	32559.7	325.551	11192.6	NaN	22373.3	5816.48	54060	51377.3	184526	200698	97949.5	350472	103994	78684.2	NaN	138937	81876.1	204374	99336.3	109931	294992	NaN	274829
P27361	P27361	MAPK3	Mitogen-activated protein kinase 3	NaN	NaN	NaN	NaN	NaN	NaN	NaN	93175.9	NaN	NaN	NaN	NaN	NaN	NaN	NaN	NaN	NaN	NaN	NaN	NaN	NaN	NaN	NaN	NaN	NaN	NaN	NaN	NaN	NaN	NaN	NaN	NaN	NaN	NaN	NaN	NaN	NaN	NaN	NaN	NaN	NaN	NaN	NaN	NaN	NaN	3776.93
P27487	P27487	DPP4	Dipeptidyl peptidase 4	34638.6	NaN	NaN	NaN	NaN	NaN	NaN	10363	NaN	65199	36961.7	35828.2	38579.9	45332.3	NaN	NaN	1821.85	NaN	NaN	10665.6	NaN	12657.6	26215.3	20465.8	NaN	36541.5	31758.7	NaN	19261.7	NaN	47857.8	62978.2	NaN	NaN	44811	109715	344664	NaN	77870.8	57209.9	77333.8	NaN	NaN	NaN	3796.86	30164.2
P27695	P27695	APEX1	DNA-(apurinic or apyrimidinic site) endonuclease	0.913288	NaN	NaN	4170.92	4825.7	NaN	NaN	NaN	NaN	NaN	NaN	NaN	NaN	NaN	NaN	NaN	NaN	NaN	NaN	NaN	NaN	NaN	NaN	NaN	NaN	NaN	NaN	NaN	NaN	NaN	NaN	NaN	19820	NaN	11280.9	7731.48	20481.6	NaN	8472.12	NaN	NaN	107353	NaN	3576.36	NaN	11876.7
P27701	P27701	CD82	CD82 antigen	NaN	4995.29	NaN	NaN	NaN	NaN	6100.75	NaN	4970.35	NaN	NaN	2856.98	5847.76	1252.78	NaN	NaN	4692.75	NaN	1445.37	3523.93	NaN	NaN	10383.8	3633.65	NaN	2742.64	NaN	3003.33	NaN	NaN	NaN	NaN	4815.3	NaN	2272.37	NaN	NaN	NaN	3902.99	9378.56	542.605	NaN	NaN	NaN	NaN	NaN
P27797	P27797	CALR	Calreticulin	404935	374010	358717	291935	229718	266373	397436	234945	232501	253284	332432	142456	149791	185074	147887	306013	400524	274362	144790	190901	345096	397463	361860	224560	380630	319334	407532	266583	311541	215332	355080	352730	304420	146823	180343	169720	104219	203563	160095	154000	201081	280180	229727	149681	235128	219866
P27824	P27824	CANX	Calnexin	45025.2	50836.9	35881.6	32592.6	36912.4	37164	50168.6	30240.9	22247.8	31163.8	44682.3	29710.6	13418.1	35533.2	21303.6	30881.2	27083	53063.4	33610.8	35355.5	14.8903	28884.5	27888	22360.9	1262.83	28033.9	41449	22235.6	27174.9	22795.3	46373.6	35561.5	42234.5	26588.8	23288.1	27813.3	18705.6	24851.4	22837.3	18779.4	10823.9	118578	28914.9	33507.4	32740.2	45216.1
P27918	P27918	CFP	Properdin	21118.3	13546.8	33156.9	21096.1	9284.18	18898.1	25766.4	24495.1	NaN	14513.1	NaN	NaN	25795.1	114.881	16778.8	14675.1	12018.6	19396.4	32685.1	12000.5	136767	7870.53	25600.6	34217.4	7.26703	12564.6	NaN	48882.5	37155.5	NaN	16477	30655.3	17524.4	120290	36242	54156.5	78333.6	21623.8	34518.5	48376.1	150242	214077	159376	171269	42201.8	185748
P27930	P27930	IL1R2	Interleukin-1 receptor type 2	NaN	NaN	NaN	NaN	NaN	NaN	NaN	NaN	NaN	NaN	NaN	NaN	NaN	NaN	NaN	NaN	NaN	NaN	NaN	NaN	NaN	NaN	NaN	NaN	NaN	NaN	NaN	NaN	4413.4	NaN	NaN	NaN	NaN	NaN	15996	NaN	NaN	8206.47	NaN	NaN	15831.1	20635.8	8013.12	14232.4	NaN	24640.6
P27986	P27986	PIK3R1	Phosphatidylinositol 3-kinase regulatory subunit alpha	NaN	NaN	NaN	NaN	NaN	NaN	NaN	NaN	NaN	NaN	NaN	NaN	NaN	NaN	NaN	NaN	NaN	NaN	NaN	NaN	NaN	NaN	NaN	NaN	NaN	NaN	NaN	NaN	NaN	NaN	NaN	NaN	NaN	NaN	NaN	NaN	NaN	NaN	NaN	NaN	NaN	2347.28	NaN	NaN	NaN	NaN
P28062	P28062	PSMB8	Proteasome subunit beta type-8	NaN	NaN	NaN	NaN	NaN	NaN	NaN	NaN	NaN	NaN	NaN	8152.55	NaN	NaN	NaN	NaN	NaN	NaN	228141	320203	NaN	NaN	NaN	NaN	NaN	NaN	NaN	252258	NaN	NaN	NaN	NaN	NaN	98821.3	163231	37081.7	54423.4	NaN	79621.8	NaN	99543.7	92288.1	65127.1	84009	NaN	92197.9
P28065	P28065	PSMB9	Proteasome subunit beta type-9	NaN	NaN	NaN	NaN	NaN	NaN	NaN	NaN	NaN	NaN	NaN	NaN	NaN	NaN	NaN	NaN	2176.83	NaN	NaN	NaN	NaN	NaN	NaN	2527.37	NaN	NaN	NaN	NaN	NaN	NaN	NaN	NaN	NaN	71637.8	NaN	1882.89	4665.51	5820.35	NaN	NaN	75500.8	370373	22777.5	132177	20878.1	69283.8
P28066	P28066	PSMA5	Proteasome subunit alpha type-5	NaN	NaN	NaN	NaN	NaN	NaN	NaN	31083.2	NaN	NaN	7760.4	NaN	3729.85	NaN	NaN	NaN	NaN	NaN	47936.9	NaN	NaN	NaN	NaN	1490.86	1.40114	NaN	NaN	NaN	NaN	NaN	3356.81	NaN	NaN	69827.8	43893.7	10432.6	7193.55	NaN	22653.7	NaN	73353.3	50550.3	37260.3	82444.2	6950.99	53435.1
P28070	P28070	PSMB4	Proteasome subunit beta type-4	NaN	NaN	NaN	NaN	NaN	NaN	NaN	6375.72	NaN	NaN	NaN	NaN	NaN	NaN	NaN	NaN	NaN	NaN	30035.1	NaN	NaN	2701.89	NaN	NaN	NaN	NaN	NaN	NaN	NaN	1.81304	NaN	25062.5	NaN	46500.2	NaN	NaN	NaN	NaN	4729.57	NaN	15791.3	NaN	99264.3	35848.7	NaN	9817.93
P28072	P28072	PSMB6	Proteasome subunit beta type-6	NaN	NaN	NaN	NaN	NaN	NaN	NaN	33825.4	14374.2	NaN	NaN	NaN	NaN	18818.6	NaN	NaN	NaN	NaN	44438.6	NaN	NaN	20509.4	NaN	NaN	NaN	NaN	NaN	NaN	NaN	NaN	NaN	NaN	NaN	NaN	NaN	1553.73	NaN	NaN	6670.2	NaN	NaN	NaN	NaN	NaN	NaN	NaN
P28074	P28074	PSMB5	Proteasome subunit beta type-5	NaN	NaN	NaN	NaN	40931.6	34222.6	NaN	21481.5	20347.3	NaN	NaN	NaN	NaN	8159.8	NaN	NaN	NaN	NaN	24207.4	NaN	NaN	NaN	NaN	NaN	111009	NaN	NaN	NaN	NaN	NaN	NaN	NaN	NaN	NaN	37995.7	NaN	NaN	NaN	NaN	NaN	NaN	NaN	NaN	NaN	NaN	NaN
P28161	P28161	GSTM2	Glutathione S-transferase Mu 2	NaN	NaN	NaN	4342.13	2975.15	NaN	NaN	2500.4	NaN	NaN	9704.46	NaN	1385.56	NaN	11161.2	7946.76	2259.92	4423.23	NaN	NaN	NaN	NaN	NaN	NaN	NaN	3280.56	NaN	14280	NaN	NaN	11252.9	NaN	NaN	NaN	15971.3	13416.5	NaN	NaN	6855.65	NaN	NaN	NaN	NaN	NaN	NaN	NaN
P28289	P28289	TMOD1	Tropomodulin-1	NaN	NaN	NaN	NaN	NaN	NaN	NaN	3272.64	NaN	NaN	NaN	NaN	NaN	NaN	NaN	NaN	NaN	NaN	6937.91	NaN	NaN	NaN	NaN	NaN	NaN	NaN	NaN	NaN	NaN	NaN	NaN	NaN	NaN	NaN	NaN	NaN	NaN	NaN	NaN	NaN	NaN	NaN	NaN	NaN	NaN	NaN
P28300	P28300	LOX	Protein-lysine 6-oxidase	NaN	NaN	NaN	0.488384	NaN	668.771	1637.52	1902.23	NaN	NaN	NaN	NaN	NaN	NaN	NaN	5315.84	0.40323	1972.53	733650	3919.2	NaN	1317.83	NaN	3484.12	NaN	6014.15	NaN	NaN	4394.2	NaN	2219.48	NaN	NaN	NaN	3854.75	NaN	NaN	NaN	2274.14	10137.6	NaN	NaN	NaN	NaN	NaN	3047.97
P28482	P28482	MAPK1	Mitogen-activated protein kinase 1	NaN	NaN	NaN	35298.6	8279.25	3787.89	NaN	19667.5	141.186	7552.32	2715.78	NaN	3033.91	51634	2633.76	NaN	NaN	10197.8	16071.7	NaN	NaN	5019.11	6411.18	NaN	NaN	12041.7	48659.1	NaN	NaN	261.024	28750.8	NaN	5059.92	169964	28495	18775	NaN	NaN	14246.7	11342.5	39699.5	140311	18138.8	51425.2	NaN	15549.1
P28676	P28676	GCA	Grancalcin	NaN	NaN	NaN	NaN	NaN	NaN	NaN	NaN	NaN	NaN	1963.4	NaN	NaN	NaN	NaN	NaN	NaN	NaN	NaN	NaN	NaN	NaN	NaN	NaN	NaN	NaN	NaN	NaN	NaN	16373.5	NaN	NaN	NaN	7379.66	NaN	7432.18	419.395	NaN	3091.51	NaN	13709.8	110419	NaN	19228.8	NaN	28100.2
P28799	P28799	GRN	Progranulin	51120.8	39849.4	45610.4	47253.6	30110.7	37053.4	48933.4	21958.8	37932.8	48681.7	31702	34024	24320.9	35819.6	20721.1	27709	30961.7	46517.6	46500.4	23627.1	284221	35905.6	33299.3	43926.6	40369.7	33189.5	43027.5	21317.5	36846.5	27628.9	34937.2	51641.3	46885.2	39307.2	22698.3	26788.5	20080.7	21247.3	23412.9	45120.7	38613.5	95222.2	28554.2	37930.1	18756.2	51226.5
P28827	P28827	PTPRM	Receptor-type tyrosine-protein phosphatase mu	9707.31	11237.6	11280.2	16101.4	9186.95	13125.7	20083.6	6607.61	12406.5	16665.8	NaN	NaN	4820.64	13658.7	4078.74	19133.1	7304.6	7126.52	NaN	12371.4	NaN	3807	7947.67	3309.62	8046.97	8244.66	15256	25112.7	5128.07	6404.57	12152.6	11263.1	7234.07	113795	NaN	23730.5	NaN	2441.33	4619.79	1858.65	NaN	NaN	NaN	46130.2	7295.4	43035.4
P28838	P28838	LAP3	Cytosol aminopeptidase	21480	11690.4	NaN	19487.7	6391.78	NaN	NaN	11490.7	NaN	NaN	23678	4370.5	6846.54	NaN	16010.9	8911.79	3734.9	NaN	23836.1	NaN	NaN	2751.43	6218.42	7287.66	13731.1	1435.56	2974.83	6668.23	3271.13	7718.39	8215.58	13984.5	21638.8	128815	31352.5	8126.98	NaN	NaN	26448.7	4689.04	230281	144522	153959	257893	20367.7	169955
P29120	P29120	PCSK1	Neuroendocrine convertase 1	49540.1	193876	89087.8	101840	134978	60417	52916.9	108290	49172.2	126582	38812.9	NaN	NaN	57374.7	73878.5	70454.4	43006.6	194727	14340.7	53847.8	410220	69825.1	59896	39894.1	177.899	83617.6	92977	17395.7	13368.4	31914.4	120326	52866.7	86389.2	31768.3	47534.2	25903	NaN	11972.5	9409.34	37049.2	8558.58	NaN	45941.1	NaN	110742	NaN
P29144	P29144	TPP2	Tripeptidyl-peptidase 2	NaN	2977.83	NaN	NaN	NaN	NaN	NaN	0.549991	NaN	2333.77	NaN	NaN	NaN	NaN	NaN	NaN	NaN	NaN	NaN	0.776342	NaN	NaN	NaN	NaN	NaN	NaN	NaN	NaN	NaN	NaN	NaN	NaN	NaN	NaN	317463	NaN	NaN	NaN	1354.52	NaN	NaN	4178.83	NaN	NaN	NaN	2657.61
P29218	P29218	IMPA1	Inositol monophosphatase 1	9298.12	NaN	11237.9	40521.8	11237.3	38050.9	24917.2	17681.3	0.796718	15883.4	11954.6	7667.42	6894.24	36764.1	7092.77	5430.53	NaN	2991.38	NaN	2151.81	8.06823	6110.55	4046.62	3362.98	7229	1760.45	1227.5	1485.76	1940.29	786.521	13202.5	3147.61	20425.6	24722.1	6272.53	NaN	NaN	8303.26	10554.4	NaN	NaN	NaN	NaN	NaN	3948.03	3119.6
P29279	P29279	CCN2	CCN family member 2	95853.4	181048	112203	115420	133626	100762	118206	112962	35615	162658	107032	104432	37990.8	93503.4	86070.6	92034.4	67741.2	178685	86351.2	105677	256001	133727	42077.2	66341.8	53467.8	62778	87974.2	46664.9	54170.9	78591.4	177177	104047	148028	46049.8	44404.2	59854.8	46298.9	71932.7	57649.4	71679.1	60045.1	21713	30555.2	22200.5	144146	25403.4
P29323	P29323	EPHB2	Ephrin type-B receptor 2	55215	39135.3	30822.6	34525.6	24252.4	64328.9	46734.9	57289.6	51171.6	21566.2	37491	18579.5	8496.3	7440.87	21747.4	26985.7	10133.5	25601	108362	23885	41978.2	20574.8	16174.1	11703.6	2619.26	18669.2	37425.8	9994.94	12587.3	11629.1	30792	64438.5	32935.2	NaN	79844	9868.86	NaN	19952.9	4569.01	22565.2	NaN	NaN	NaN	NaN	30599.4	NaN
P29350	P29350	PTPN6	Tyrosine-protein phosphatase non-receptor type 6	NaN	NaN	NaN	NaN	NaN	NaN	NaN	NaN	NaN	NaN	NaN	NaN	NaN	NaN	NaN	NaN	NaN	NaN	NaN	NaN	NaN	NaN	NaN	NaN	NaN	NaN	24975	NaN	NaN	NaN	NaN	NaN	NaN	60033.8	7722.01	7403.35	NaN	NaN	19182	NaN	43453.6	52299.2	41299.4	17955.1	NaN	26027
P29401	P29401	TKT	Transketolase	12828.3	11819.5	1229.24	13065.2	17560.6	12254.8	17309.8	33781.4	27386.8	4384.17	43458.4	7909.44	14389.7	10483.2	11866.1	15224.2	4904.96	5971.67	67558.1	5101.22	17443.3	11303.9	13527.8	13185.3	10314.6	3659.93	7597.2	16204.1	8010.04	9977.77	14743.7	14864.5	15687.5	196881	60232.5	62542.8	54265.1	17385.1	39937.7	13276.2	230159	403064	104810	259407	19881.3	240054
P29466	P29466	CASP1	Caspase-1	NaN	NaN	NaN	NaN	NaN	NaN	NaN	NaN	NaN	NaN	NaN	NaN	NaN	NaN	NaN	NaN	NaN	NaN	NaN	NaN	NaN	NaN	NaN	NaN	NaN	NaN	NaN	NaN	NaN	NaN	NaN	NaN	NaN	7466.82	NaN	NaN	NaN	NaN	NaN	NaN	NaN	19229.2	NaN	13718.7	NaN	NaN
P29622	P29622	SERPINA4	Kallistatin	89041.5	79507.4	78115.2	105382	132041	137954	41025.9	128930	120789	77034.7	118856	130871	97946.2	252804	71579.3	66760	78678.2	90240.7	303266	145251	278975	49311.9	80121.8	70881.8	166286	144326	162322	152542	54871.4	157957	107423	119397	103329	334797	189556	165052	373820	223543	165148	118241	450706	728680	537653	343844	144320	311483
P29692	P29692	EEF1D	Elongation factor 1-delta	NaN	NaN	NaN	NaN	NaN	NaN	NaN	41841.9	NaN	NaN	NaN	NaN	NaN	NaN	NaN	NaN	NaN	NaN	NaN	NaN	NaN	NaN	NaN	NaN	NaN	NaN	NaN	NaN	NaN	NaN	NaN	NaN	NaN	31621.5	64543.2	11054.9	NaN	NaN	8516.99	NaN	NaN	59335.7	NaN	41936.7	NaN	13114.4
P29762	P29762	CRABP1	Cellular retinoic acid-binding protein 1	NaN	NaN	NaN	7991.97	37445.1	27774	NaN	NaN	NaN	37870.3	50192.6	NaN	27892.9	2.28526	78314	2868.17	NaN	14616.9	NaN	15705.5	NaN	NaN	10406.6	25391.4	888.745	NaN	NaN	9078.28	11163.5	25859.2	NaN	NaN	NaN	8012.29	NaN	38610.8	NaN	NaN	46109.9	NaN	NaN	18808.6	14461.3	NaN	35599.7	19899.5
P29966	P29966	MARCKS	Myristoylated alanine-rich C-kinase substrate	72162.7	74373.6	66638.8	50078.1	99322.4	66226.4	47774	51755.9	15613.7	60304.1	85184.7	56931.6	36205.1	49466.4	45857	38051.7	43094.8	74145.8	27559	37499.7	39.9693	54242	54514.2	15407.2	42009.6	39752.1	57646.3	24739.6	54273.6	31303.7	60229.5	54396.3	76596.1	28791.6	23630.7	32634.8	12985.7	44376.8	93952.9	13536.2	23353.9	36158.4	37343.3	40174.8	59851.9	19866.8
P30040	P30040	ERP29	Endoplasmic reticulum resident protein 29	NaN	NaN	NaN	NaN	NaN	NaN	NaN	NaN	NaN	NaN	NaN	NaN	NaN	NaN	NaN	NaN	NaN	NaN	NaN	NaN	NaN	NaN	NaN	NaN	NaN	NaN	NaN	NaN	NaN	NaN	NaN	NaN	NaN	7136.95	NaN	2086.58	NaN	1385.88	7252.48	NaN	2027.56	12759	NaN	NaN	NaN	319.63
P30041	P30041	PRDX6	Peroxiredoxin-6	14550.8	11917	8097.18	26690.1	28740.4	33419.7	17973	612670	401957	24906.5	19808.1	37750	16537.5	175402	13626.6	8802.7	8941.48	9844.29	551684	14096.1	NaN	8330.02	18788.9	19072.3	17875.9	17785.4	10253	5756.05	9087.57	17597.8	27533.9	10577	16051.8	36950.8	594979	28208.4	20522.7	11253.4	203523	8013.79	13618.9	45777.1	20600.1	32661.2	8022.98	49719.1
P30043	P30043	BLVRB	Flavin reductase (NADPH)	NaN	NaN	NaN	NaN	4498.62	NaN	NaN	2.1238e+06	902055	NaN	NaN	NaN	17125.3	517626	123131	21888.7	NaN	2940.74	2432361	6642.84	37982.2	NaN	22859.8	319307	29905.5	4332.29	NaN	NaN	7732.24	44229.6	NaN	NaN	NaN	50601.6	1.11707e+06	4915.41	4168.31	18287.6	620827	32217.5	32359.8	29659.2	20468.5	22161.8	4392.54	45730.7
P30044	P30044	PRDX5	Peroxiredoxin-5, mitochondrial	0.941027	NaN	NaN	68141.7	NaN	43121.2	NaN	NaN	NaN	54985.6	43690.4	NaN	8875.26	3.83681	NaN	NaN	NaN	NaN	17794.5	33464.6	NaN	NaN	62980	NaN	NaN	NaN	NaN	NaN	5638.16	10053.1	NaN	61081.4	NaN	54106.4	57911.1	22642.6	10271	NaN	30143.2	22825.5	49107.1	200555	47539.8	39054.5	15515.4	52641.9
P30046	P30046	DDT	D-dopachrome decarboxylase	NaN	NaN	NaN	NaN	8586.56	35.379	NaN	208954	66651.4	NaN	21104.6	NaN	NaN	67105	NaN	5355.07	NaN	9983.47	164968	NaN	NaN	2233.51	NaN	18235	NaN	NaN	13646.8	NaN	NaN	NaN	5226.82	NaN	NaN	14170.4	135705	6624.94	NaN	10052.6	53731.2	NaN	36638.4	60866	17016.5	43694.2	26963.8	24823.9
P30048	P30048	PRDX3	Thioredoxin-dependent peroxide reductase, mitochondrial	3857.1	3930.65	NaN	7375.08	NaN	NaN	NaN	NaN	NaN	1937.43	NaN	NaN	NaN	NaN	5205.81	NaN	NaN	4417.02	NaN	NaN	NaN	NaN	NaN	NaN	0.50401	NaN	2957.94	NaN	NaN	NaN	4250.09	5974.69	NaN	22414.9	12252.7	14005.4	NaN	7076.83	4844.66	3932.01	20203.8	27324.4	7495.63	28015.4	1371.42	23783.7
P30049	P30049	ATP5F1D	ATP synthase subunit delta, mitochondrial	NaN	NaN	NaN	NaN	NaN	NaN	NaN	NaN	NaN	NaN	NaN	NaN	NaN	NaN	NaN	NaN	NaN	NaN	NaN	NaN	NaN	NaN	NaN	NaN	NaN	NaN	NaN	NaN	NaN	NaN	NaN	NaN	NaN	NaN	NaN	NaN	NaN	NaN	NaN	NaN	NaN	NaN	NaN	NaN	NaN	NaN
P30050	P30050	RPL12	Large ribosomal subunit protein uL11	NaN	NaN	NaN	NaN	NaN	43750.9	NaN	NaN	NaN	NaN	NaN	NaN	NaN	NaN	NaN	NaN	NaN	NaN	NaN	NaN	NaN	NaN	NaN	NaN	NaN	NaN	NaN	NaN	NaN	NaN	NaN	NaN	NaN	266953	NaN	6678.54	NaN	NaN	3004.97	330611	2467.01	35437	1302.71	NaN	NaN	14442.6
P30085	P30085	CMPK1	UMP-CMP kinase	NaN	NaN	NaN	NaN	NaN	NaN	NaN	NaN	NaN	NaN	NaN	NaN	NaN	NaN	NaN	NaN	NaN	NaN	6844.88	NaN	NaN	NaN	NaN	NaN	NaN	NaN	NaN	NaN	NaN	NaN	NaN	NaN	NaN	5864.27	NaN	1331.52	1669.58	NaN	NaN	NaN	4565.67	NaN	5731.38	NaN	NaN	14378.5
P30086	P30086	PEBP1	Phosphatidylethanolamine-binding protein 1	353047	564614	362941	403010	501266	342195	296490	428883	388802	505486	640940	398166	277167	400055	310557	187016	254825	564971	337234	388322	950759	319918	371084	187104	334233	264573	11509	221441	191409	191009	404163	314852	400629	180275	499902	206251	160757	32622.7	340477	186436	130189	161522	136855	117180	427989	104080
P30101	P30101	PDIA3	Protein disulfide-isomerase A3	54786	54726	85230.3	56456.4	47264.7	64433.1	94598	54624.1	62589.6	65760	54697.3	32905.8	53516.2	42860.8	35032.4	38377.9	66432.2	64788.4	65030.4	54855.9	179918	58371.2	48926.8	53982.9	52004.2	64125.7	38925.4	42178.3	35463.7	50873.3	87672.2	59984.6	71067.7	62014.3	76746.3	63525	36365.7	32060.5	51434.4	35443.2	39205.9	210104	53511.5	46735.9	32054.8	71647.2
P30153	P30153	PPP2R1A	Serine/threonine-protein phosphatase 2A 65 kDa regulatory subunit A alpha isoform	NaN	NaN	NaN	NaN	NaN	NaN	NaN	8480	NaN	NaN	NaN	NaN	NaN	NaN	NaN	NaN	NaN	NaN	3563.38	NaN	NaN	NaN	NaN	NaN	NaN	NaN	NaN	NaN	NaN	NaN	NaN	NaN	NaN	6485.87	10109.1	2855.89	NaN	NaN	1304.04	10773.1	6591.93	13420.3	11329.6	9425.1	NaN	5484.1
P30273	P30273	FCER1G	High affinity immunoglobulin epsilon receptor subunit gamma	NaN	NaN	NaN	NaN	NaN	NaN	NaN	NaN	NaN	NaN	NaN	NaN	NaN	NaN	NaN	NaN	1784.85	NaN	NaN	NaN	NaN	NaN	NaN	NaN	NaN	NaN	NaN	NaN	NaN	NaN	NaN	NaN	NaN	NaN	NaN	NaN	NaN	NaN	23492.3	NaN	NaN	NaN	NaN	NaN	NaN	NaN
P30419	P30419	NMT1	Glycylpeptide N-tetradecanoyltransferase 1	NaN	NaN	NaN	NaN	NaN	NaN	NaN	NaN	NaN	NaN	NaN	NaN	NaN	NaN	NaN	NaN	NaN	NaN	NaN	NaN	NaN	NaN	NaN	NaN	NaN	NaN	NaN	NaN	NaN	NaN	NaN	NaN	NaN	NaN	NaN	NaN	NaN	NaN	NaN	NaN	NaN	NaN	NaN	NaN	NaN	NaN
P30520	P30520	ADSS2	Adenylosuccinate synthetase isozyme 2	NaN	NaN	NaN	NaN	NaN	NaN	NaN	NaN	NaN	NaN	NaN	NaN	NaN	NaN	NaN	NaN	NaN	NaN	NaN	NaN	NaN	NaN	NaN	NaN	NaN	NaN	NaN	NaN	NaN	NaN	NaN	NaN	NaN	68379.2	11577	13288.7	NaN	NaN	1646.62	2928.15	15432.3	42639.4	25383.4	NaN	54134.8	14128.8
P30530	P30530	AXL	Tyrosine-protein kinase receptor UFO	282734	260128	173661	209134	170412	146400	118152	165656	70701.5	165529	158743	166280	120380	130580	163936	151598	178646	207324	115752	152671	134962	193383	52752.3	150656	186531	192987	347406	172240	115793	87244.2	194800	196949	237137	74817.5	146380	108491	66107	116733	149344	109656	87317.8	130880	183661	94759.8	171137	102342
P30531	P30531	SLC6A1	Sodium- and chloride-dependent GABA transporter 1	81354.2	67849	113676	71690.7	34705.4	53469.1	63578.4	49632.8	51690.2	93357.5	61604.8	57375.2	32349.8	72401.4	9213.88	51726.1	26317.3	79478.7	NaN	19802.6	20018.8	NaN	37650.9	15331.7	85087.5	NaN	97991.4	NaN	NaN	NaN	77508.3	63698.3	72675.1	NaN	NaN	17946	NaN	22292.6	26622.8	NaN	NaN	NaN	NaN	NaN	40686.7	NaN
P30566	P30566	ADSL	Adenylosuccinate lyase	NaN	NaN	NaN	NaN	NaN	NaN	NaN	4860.47	1752.68	NaN	NaN	NaN	NaN	NaN	NaN	NaN	NaN	NaN	6162.08	NaN	NaN	NaN	NaN	NaN	NaN	NaN	NaN	NaN	NaN	NaN	NaN	13272.7	NaN	NaN	7170.98	NaN	NaN	NaN	NaN	NaN	NaN	NaN	NaN	NaN	NaN	3701.77
P30613	P30613	PKLR	Pyruvate kinase PKLR	NaN	NaN	NaN	NaN	NaN	NaN	NaN	1732.59	NaN	NaN	NaN	NaN	NaN	18875.8	NaN	NaN	NaN	NaN	5911.7	NaN	NaN	NaN	NaN	NaN	NaN	NaN	NaN	NaN	NaN	NaN	NaN	NaN	NaN	NaN	1423.86	NaN	NaN	NaN	NaN	NaN	NaN	NaN	NaN	NaN	NaN	NaN
P30626	P30626	SRI	Sorcin	NaN	NaN	NaN	NaN	NaN	NaN	NaN	19762.6	2152.76	NaN	NaN	NaN	NaN	5492.61	NaN	NaN	NaN	NaN	32922.2	NaN	NaN	NaN	NaN	NaN	NaN	NaN	NaN	NaN	NaN	NaN	NaN	NaN	NaN	NaN	6690.76	1478.37	NaN	NaN	5723.6	NaN	NaN	6496.44	NaN	NaN	NaN	2514.03
P30740	P30740	SERPINB1	Leukocyte elastase inhibitor	19369.2	19432.8	NaN	17001.7	33221.2	NaN	27421.7	49722.3	35442.2	37248.2	35475.7	NaN	11023.2	24649.2	13530.3	18134	12606.2	NaN	26850.1	NaN	NaN	8349.02	41974.2	10055.4	2.47405	28532.7	47617.1	8014.43	NaN	25455.3	17864	41451.6	22460.5	189744	62547	99269.7	44120.1	17860.3	21764.5	21992.9	170311	355928	85214.3	178306	16373	265395
P31025	P31025	LCN1	Lipocalin-1	NaN	10611	18377.3	NaN	NaN	NaN	NaN	NaN	NaN	7716.64	NaN	NaN	NaN	18807.3	NaN	NaN	NaN	NaN	NaN	NaN	12621.2	15840.6	5947.5	14867.2	70227.1	NaN	5092.36	7415.11	NaN	17890.5	NaN	17558.2	NaN	NaN	NaN	2511.99	NaN	NaN	6150.23	NaN	NaN	NaN	NaN	NaN	NaN	NaN
P31146	P31146	CORO1A	Coronin-1A	NaN	6598.12	7369.63	11388.1	7776.45	26500.9	NaN	13336	21127	35931	19552.3	10732.9	12981.7	3694.48	6965.99	7404.29	1583.87	NaN	15313.6	13251.4	29758.9	6489.36	14974.8	17841.9	13.1163	5352.57	2.2866	NaN	11594.1	14705	18334.8	37189.5	13490.5	131547	49097.8	74796.5	40768.3	21502.7	40690.3	22792.3	110659	350409	80956.3	119941	18636.2	167303
P31150	P31150	GDI1	Rab GDP dissociation inhibitor alpha	24664.1	60612.4	35475.7	48374.2	60335.8	54612.6	43223.9	47901.9	22111.3	49622.3	163759	38147.3	14310.5	55326.8	39592.2	24330.9	20817.3	42251.5	39815.9	36087.1	47617.5	49337	41366.9	32976.1	38792.1	18246.5	5028.25	18708	26887.2	33357.5	43991.8	45568.9	50661.5	31030.8	63503.5	38382	16092.9	14755.5	45645.2	24050.2	40562.8	55643.5	36302.2	35007.9	50760	40009
P31153	P31153	MAT2A	S-adenosylmethionine synthase isoform type-2	NaN	NaN	NaN	NaN	NaN	NaN	NaN	NaN	NaN	NaN	NaN	NaN	16334.8	NaN	NaN	NaN	NaN	NaN	8784.65	NaN	NaN	NaN	NaN	NaN	NaN	NaN	NaN	NaN	NaN	NaN	NaN	NaN	10326.6	89626.4	26943.1	41396.6	NaN	NaN	27175.1	NaN	49794.4	53555.4	45039.7	15576.3	4886.05	84873.6
P31327	P31327	CPS1	Carbamoyl-phosphate synthase [ammonia], mitochondrial	103438	NaN	NaN	NaN	92914.6	18409.4	220733	NaN	NaN	NaN	190646	NaN	NaN	568449	NaN	NaN	132131	NaN	NaN	NaN	NaN	NaN	NaN	132473	NaN	364559	NaN	NaN	NaN	NaN	NaN	385608	NaN	NaN	146397	NaN	NaN	NaN	89699.8	NaN	79473.6	NaN	309533	NaN	16099.4	NaN
P31431	P31431	SDC4	Syndecan-4	NaN	NaN	NaN	NaN	NaN	NaN	NaN	NaN	NaN	NaN	NaN	NaN	NaN	NaN	NaN	NaN	NaN	NaN	NaN	NaN	NaN	NaN	NaN	NaN	NaN	NaN	NaN	NaN	NaN	NaN	NaN	NaN	NaN	NaN	NaN	NaN	NaN	NaN	NaN	NaN	NaN	NaN	NaN	NaN	NaN	NaN
P31689	P31689	DNAJA1	DnaJ homolog subfamily A member 1	NaN	NaN	NaN	NaN	NaN	NaN	NaN	NaN	NaN	NaN	NaN	NaN	NaN	NaN	NaN	NaN	NaN	NaN	NaN	NaN	NaN	NaN	NaN	NaN	NaN	NaN	NaN	NaN	NaN	NaN	NaN	NaN	NaN	NaN	NaN	NaN	NaN	NaN	NaN	NaN	NaN	NaN	NaN	NaN	NaN	NaN
P31939	P31939	ATIC	Bifunctional purine biosynthesis protein ATIC	NaN	NaN	NaN	9927.96	NaN	NaN	NaN	8494.97	NaN	NaN	NaN	NaN	NaN	NaN	NaN	NaN	NaN	NaN	13334.9	NaN	NaN	NaN	NaN	NaN	NaN	NaN	41364.5	NaN	NaN	NaN	NaN	NaN	NaN	5.8036	10477.6	3776.47	NaN	NaN	10519.5	NaN	NaN	30830.7	20195.2	5255.93	NaN	NaN
P31941	P31941	APOBEC3A	DNA dC->dU-editing enzyme APOBEC-3A	NaN	NaN	NaN	NaN	NaN	NaN	NaN	NaN	NaN	NaN	NaN	NaN	NaN	NaN	NaN	NaN	NaN	NaN	NaN	NaN	NaN	NaN	NaN	NaN	NaN	NaN	NaN	NaN	NaN	NaN	NaN	NaN	NaN	NaN	NaN	NaN	NaN	NaN	NaN	NaN	NaN	NaN	NaN	NaN	NaN	NaN
P31943	P31943	HNRNPH1	Heterogeneous nuclear ribonucleoprotein H	NaN	NaN	NaN	NaN	NaN	NaN	NaN	NaN	NaN	NaN	NaN	NaN	NaN	NaN	NaN	NaN	NaN	NaN	NaN	NaN	NaN	NaN	NaN	NaN	NaN	NaN	NaN	NaN	NaN	NaN	NaN	NaN	NaN	6089.17	2555.24	4686.85	NaN	NaN	NaN	NaN	NaN	36621.4	4621.81	2971.64	NaN	9159.1
P31944	P31944	CASP14	Caspase-14	NaN	19590.7	NaN	NaN	NaN	NaN	NaN	37018.3	12716.7	NaN	NaN	96148.4	NaN	47969.6	NaN	NaN	NaN	NaN	58711.8	NaN	63656.6	14196.4	NaN	39186.4	79938	NaN	13350.1	23302.9	44625.5	33904.3	NaN	53410.1	NaN	NaN	26550.1	26653	37089.1	NaN	30765.9	NaN	NaN	NaN	NaN	NaN	NaN	NaN
P31946	P31946	YWHAB	14-3-3 protein beta/alpha	2.45467	15391.1	29638.1	15759.8	15818.9	19050	15495.5	80838	32459.2	17179.8	136114	15797.4	19923.9	14671.4	10541.7	12298	21439.6	11806.8	56286.3	18830.6	NaN	5651.19	20655	11531.6	2.16583	12684.9	NaN	6510.24	4793.31	14618.5	27111.9	17974.8	31000.3	179363	135396	79414.2	47198.9	26241.8	71052	23491.4	168722	238887	100257	138001	11120.2	153070
P31948	P31948	STIP1	Stress-induced-phosphoprotein 1	17.9505	NaN	NaN	6092.86	NaN	NaN	NaN	27950	8705.44	NaN	NaN	NaN	2184.39	98.9435	NaN	NaN	NaN	NaN	38704.7	NaN	16.0458	NaN	NaN	3915.6	NaN	NaN	NaN	36986.1	NaN	NaN	NaN	NaN	NaN	44106	18437.6	6979.06	55225.7	NaN	10749.9	NaN	NaN	40940.9	17574.6	33346.2	NaN	40107.2
P31949	P31949	S100A11	Protein S100-A11	NaN	46234	NaN	4067.72	12657.1	6427.91	NaN	2724.06	28924.7	6409.42	51537.9	NaN	27019	16749.8	2933.09	3650.12	NaN	NaN	19282.2	NaN	173998	NaN	2964.58	4138.35	NaN	NaN	NaN	NaN	NaN	NaN	7835.37	NaN	NaN	105748	73771.1	51444	68171.8	20516.7	43431.5	14434.2	126250	350113	141863	107016	13610.4	163176
P31997	P31997	CEACAM8	Carcinoembryonic antigen-related cell adhesion molecule 8	NaN	NaN	NaN	NaN	1919.13	NaN	NaN	4960.39	NaN	NaN	NaN	NaN	4075.29	NaN	NaN	NaN	NaN	NaN	NaN	NaN	NaN	5451.25	NaN	NaN	NaN	NaN	NaN	2213.04	NaN	6424.25	NaN	NaN	NaN	52564.1	NaN	9884.93	6507.78	NaN	NaN	4147.73	35164.6	111140	17551.7	26504.7	NaN	35788.2
P32004	P32004	L1CAM	Neural cell adhesion molecule L1	119116	191890	128540	112016	215778	157990	82305	126958	92101.5	107499	111662	114234	99614.4	96280.9	138038	90789.1	99511.3	172513	106055	118606	225375	115339	112176	65307.2	143186	112428	191339	96196.9	56130.9	83156.5	213198	114865	193228	46034.9	36779.6	41527.9	26598.9	57728.5	71156.8	42033.7	181163	NaN	528910	139.773	71886.5	NaN
P32119	P32119	PRDX2	Peroxiredoxin-2	49621.9	51361.5	17070.1	38485.3	44230.1	37214.9	NaN	2.8951e+06	902584	44601.8	42477.9	48900.1	28410.9	549937	27644.8	24815.2	22341	37961.8	3502945	24965.7	94147.2	24681.5	39305	24598.7	12508.4	47629.1	26088.5	22610.1	9202.44	40413.1	67263.2	19894.2	32815.4	100385	1809350	18548.2	9475.65	16562.2	806626	8696.59	5942.97	39858.9	10463.3	4044.06	19604.7	19738
P32121	P32121	ARRB2	Beta-arrestin-2	NaN	NaN	NaN	NaN	NaN	NaN	NaN	NaN	NaN	NaN	NaN	NaN	NaN	NaN	NaN	NaN	NaN	NaN	10809.7	NaN	NaN	NaN	NaN	NaN	NaN	NaN	NaN	NaN	NaN	NaN	NaN	NaN	NaN	NaN	NaN	2967.41	NaN	NaN	2113.7	NaN	NaN	NaN	NaN	NaN	NaN	NaN
P32320	P32320	CDA	Cytidine deaminase	NaN	NaN	NaN	NaN	NaN	NaN	NaN	NaN	NaN	NaN	NaN	NaN	NaN	NaN	NaN	NaN	NaN	NaN	NaN	NaN	NaN	NaN	NaN	NaN	NaN	NaN	NaN	NaN	NaN	NaN	NaN	414542	NaN	NaN	NaN	5213.33	NaN	NaN	NaN	NaN	11869.4	67493.5	NaN	5389.24	NaN	18286.2
P32455	P32455	GBP1	Guanylate-binding protein 1	NaN	NaN	NaN	NaN	NaN	NaN	NaN	NaN	NaN	NaN	NaN	NaN	NaN	NaN	NaN	NaN	NaN	NaN	NaN	NaN	NaN	NaN	NaN	NaN	NaN	NaN	NaN	NaN	NaN	NaN	1469.25	NaN	NaN	73216.6	3395.32	162957	21505	NaN	NaN	NaN	31206.1	69663.8	109560	111452	NaN	91345.5
P32456	P32456	GBP2	Guanylate-binding protein 2	NaN	NaN	NaN	NaN	NaN	NaN	NaN	NaN	NaN	NaN	NaN	NaN	NaN	NaN	NaN	NaN	NaN	NaN	NaN	NaN	NaN	NaN	NaN	NaN	NaN	NaN	NaN	NaN	NaN	NaN	NaN	NaN	NaN	NaN	NaN	NaN	NaN	NaN	NaN	NaN	6025.7	NaN	NaN	19946.7	NaN	14661.8
P32942	P32942	ICAM3	Intercellular adhesion molecule 3	NaN	NaN	NaN	NaN	NaN	NaN	NaN	NaN	NaN	NaN	NaN	NaN	NaN	NaN	NaN	NaN	NaN	NaN	NaN	NaN	NaN	NaN	NaN	NaN	NaN	NaN	NaN	NaN	NaN	NaN	NaN	NaN	NaN	10119.6	NaN	12563.7	NaN	NaN	NaN	NaN	NaN	18476.3	6351.29	29593.2	NaN	198206
P32969	P32969	RPL9	Large ribosomal subunit protein uL6	NaN	NaN	NaN	NaN	NaN	NaN	NaN	NaN	NaN	NaN	NaN	NaN	NaN	NaN	NaN	NaN	NaN	NaN	NaN	NaN	NaN	NaN	NaN	NaN	NaN	NaN	NaN	NaN	NaN	NaN	NaN	NaN	NaN	NaN	NaN	NaN	NaN	NaN	NaN	NaN	NaN	NaN	NaN	NaN	NaN	NaN
P33121	P33121	ACSL1	Long-chain-fatty-acid--CoA ligase 1	NaN	NaN	NaN	NaN	NaN	NaN	NaN	NaN	NaN	NaN	32877.6	NaN	NaN	NaN	5446.48	NaN	NaN	NaN	NaN	NaN	NaN	NaN	NaN	NaN	NaN	NaN	29913.4	NaN	NaN	NaN	NaN	NaN	NaN	NaN	7040.1	NaN	NaN	NaN	NaN	NaN	22956.3	21498.1	NaN	36320.2	NaN	3726.67
P33151	P33151	CDH5	Cadherin-5	86042.3	61411.5	49897	75610.9	52175.8	79325.4	68200.1	50775.3	66914.3	39792.5	73419.6	62358.5	40018.2	33088.5	45040.6	39345	51428.8	60506.6	79200.8	43967	49366.3	58862.9	41362.9	49132.9	34911.7	44843.6	92023.2	41639.5	77412.4	75322.3	62537.1	46692	73862.1	360090	61038.7	41075.6	67484.7	42764.9	44864.6	28529	97266.5	161911	138263	97818.4	38405.7	36619.9
P33176	P33176	KIF5B	Kinesin-1 heavy chain	NaN	NaN	NaN	NaN	NaN	NaN	NaN	NaN	NaN	NaN	NaN	NaN	NaN	NaN	NaN	NaN	NaN	NaN	NaN	NaN	NaN	NaN	NaN	NaN	NaN	NaN	NaN	NaN	NaN	NaN	NaN	NaN	NaN	NaN	NaN	NaN	NaN	NaN	NaN	NaN	NaN	NaN	NaN	NaN	19575.1	NaN
P33241	P33241	LSP1	Lymphocyte-specific protein 1	0.641153	76825.8	NaN	NaN	NaN	NaN	NaN	NaN	NaN	NaN	NaN	NaN	NaN	NaN	NaN	NaN	NaN	41848.3	NaN	NaN	NaN	NaN	2.00398	NaN	NaN	NaN	NaN	NaN	NaN	NaN	NaN	59523.6	NaN	7136.99	4962.62	10058.6	8108.67	NaN	11356.8	NaN	7521.63	61790.7	9486.15	7566.4	NaN	18085.5
P33316	P33316	DUT	Deoxyuridine 5'-triphosphate nucleotidohydrolase, mitochondrial	NaN	NaN	NaN	NaN	NaN	NaN	NaN	NaN	NaN	NaN	NaN	NaN	NaN	NaN	NaN	NaN	NaN	NaN	NaN	NaN	NaN	NaN	NaN	NaN	NaN	NaN	NaN	NaN	NaN	NaN	NaN	NaN	NaN	4435.87	NaN	NaN	NaN	NaN	NaN	NaN	NaN	NaN	NaN	NaN	NaN	NaN
P33908	P33908	MAN1A1	Mannosyl-oligosaccharide 1,2-alpha-mannosidase IA	150462	230847	222810	223571	174003	144772	235965	184128	148038	260000	200807	152262	110580	180794	180335	173700	163000	242056	88787.8	272508	558052	181425	197344	156811	217495	198226	105672	144462	143858	144529	335346	195642	237083	154675	66324.7	110854	114739	98000.5	121007	163776	152933	133142	87292.1	121209	156517	116404
P34059	P34059	GALNS	N-acetylgalactosamine-6-sulfatase	NaN	11496.9	NaN	NaN	7298.42	NaN	26732.3	3298.22	NaN	NaN	NaN	NaN	NaN	7302.37	2702.01	NaN	6010.43	NaN	NaN	3211.51	NaN	1961.24	NaN	NaN	NaN	14673.2	NaN	NaN	2133.63	NaN	5579.12	NaN	NaN	NaN	NaN	NaN	NaN	NaN	NaN	NaN	NaN	NaN	NaN	NaN	NaN	NaN
P34096	P34096	RNASE4	Ribonuclease 4	19594.6	14411.5	35826.8	95083.4	112121	126927	115760	46715	198807	171894	46366.9	77113.9	117629	240452	61155.8	69696.9	231249	122163	56641.8	203148	NaN	72600.4	97901.6	81778	43000.4	59315.6	28386.7	55049.8	84816.4	77433.9	70704.3	72736.7	89153.3	252632	20006.1	66622.1	111955	78235.7	86206.1	141281	122839	141722	96831.7	342820	105281	34345.6
P34910	P34910	EVI2B	Protein EVI2B	NaN	NaN	NaN	NaN	NaN	NaN	NaN	NaN	NaN	NaN	NaN	NaN	NaN	NaN	NaN	NaN	NaN	NaN	NaN	NaN	NaN	NaN	NaN	NaN	NaN	NaN	NaN	NaN	NaN	NaN	NaN	NaN	NaN	NaN	NaN	NaN	NaN	NaN	NaN	NaN	NaN	NaN	NaN	NaN	NaN	NaN
P34932	P34932	HSPA4	Heat shock 70 kDa protein 4	NaN	3747.17	NaN	NaN	NaN	NaN	NaN	9284.65	9383.78	NaN	15762.6	NaN	NaN	NaN	4248.93	NaN	NaN	NaN	12497	NaN	NaN	2750.38	NaN	2973.24	NaN	NaN	NaN	20876.9	6875.18	3232.63	3641.54	NaN	3349.51	23937.1	19603.2	2765.41	3294.24	NaN	6120.1	1141.39	89442.5	38992.4	165610	10562	NaN	11546.5
P34949	P34949	MPI	Mannose-6-phosphate isomerase	NaN	NaN	NaN	NaN	NaN	NaN	NaN	NaN	NaN	NaN	NaN	NaN	NaN	NaN	NaN	NaN	NaN	NaN	NaN	NaN	NaN	NaN	NaN	NaN	NaN	NaN	NaN	NaN	NaN	NaN	NaN	NaN	NaN	NaN	NaN	1.15175	NaN	NaN	NaN	NaN	NaN	NaN	NaN	NaN	NaN	NaN
P35052	P35052	GPC1	Glypican-1	14184.9	94536.7	24772.5	60605.9	37644.2	39432	25691.5	49441.2	48421.2	40958.1	38657.8	15928.6	34099.4	24007.5	16233.9	23081.9	36851.5	36143.5	19399.8	42093.4	NaN	18110.9	32008.2	22004.6	25531.3	35394.5	35160.7	27281.2	10049	11684.2	65143.3	31092.7	39418	20416.1	10641.2	7829.96	15906.3	15634.7	12754.8	25237.6	11280.9	NaN	8153.34	14099.9	21461.1	8577.28
P35080	P35080	PFN2	Profilin-2	NaN	NaN	NaN	3753.22	NaN	NaN	NaN	NaN	NaN	NaN	NaN	NaN	NaN	NaN	NaN	4137.91	3789.94	2195.26	2024.1	1385.8	5.529	10293.9	NaN	NaN	NaN	3815.63	NaN	NaN	5189.84	NaN	2743.52	NaN	1080.48	NaN	16092	NaN	NaN	NaN	1821.9	NaN	NaN	NaN	NaN	NaN	2158.55	NaN
P35219	P35219	CA8	Carbonic anhydrase-related protein	NaN	NaN	NaN	NaN	NaN	NaN	NaN	68733	NaN	NaN	415326	NaN	NaN	NaN	NaN	NaN	NaN	NaN	NaN	NaN	NaN	NaN	NaN	NaN	NaN	NaN	NaN	NaN	NaN	NaN	NaN	NaN	NaN	NaN	NaN	NaN	NaN	NaN	NaN	NaN	NaN	22162.7	NaN	NaN	NaN	NaN
P35237	P35237	SERPINB6	Serpin B6	23709	31303	5900.37	22192.7	19334.6	32708.6	15537.7	17169.9	15546.9	32485.4	10755.6	15706.9	34829.1	NaN	3990.18	12057.4	18193	26551.1	15155.8	18920.1	NaN	16251	18767.2	17745.6	7455.45	7152.04	24121	11964.7	9715.58	11032.8	25089.1	62019.8	37491.6	33802.9	49782.3	34760.7	35402.1	11680	19165.3	65949.8	17970.6	46125.9	21832	67275.6	28875.8	37040.8
P35241	P35241	RDX	Radixin	31069.8	2008.44	14506.7	16017.4	17491.5	23329.3	12440	53186.5	30699.6	29505.2	33369.7	25467.1	34630	26992	15940.1	22258.9	44577	18939.1	105724	17377.2	NaN	7107.02	22561.1	12258.9	1857.03	23374.9	5246.14	16384.5	6340.18	19721.8	33927.1	41380.9	44972	347349	119931	80442.1	74144.8	20896.7	91033.8	74245.7	139876	441540	183805	218951	19560.6	299323
P35244	P35244	RPA3	Replication protein A 14 kDa subunit	NaN	NaN	NaN	NaN	NaN	NaN	NaN	NaN	NaN	NaN	NaN	NaN	NaN	NaN	NaN	NaN	NaN	NaN	NaN	NaN	NaN	NaN	NaN	NaN	NaN	NaN	NaN	NaN	NaN	NaN	NaN	NaN	NaN	NaN	NaN	NaN	NaN	NaN	NaN	NaN	NaN	NaN	NaN	NaN	NaN	NaN
P35268	P35268	RPL22	Large ribosomal subunit protein eL22	NaN	NaN	NaN	NaN	NaN	NaN	NaN	NaN	NaN	NaN	NaN	NaN	NaN	NaN	NaN	NaN	NaN	NaN	NaN	NaN	NaN	NaN	NaN	NaN	NaN	NaN	NaN	NaN	NaN	NaN	NaN	NaN	NaN	NaN	1908.89	4985.44	4900.75	NaN	9915.97	NaN	NaN	NaN	NaN	NaN	NaN	NaN
P35318	P35318	ADM	Pro-adrenomedullin	61409.7	49308.1	11809.8	17007.3	17776.9	28422.4	81150.5	NaN	NaN	15299.5	24039.1	17033.5	4226.99	NaN	6360.52	27900.3	23754	17222.5	26.5392	30539.1	223475	33407.9	11924.6	14639.9	50047.5	24901	49796.7	9805.16	21386.5	15414.7	26776.2	31379.1	34939.7	NaN	21565.3	20572.5	26694.2	9579.59	NaN	46146.2	NaN	51942.3	89927.2	71077.7	20981	82877.2
P35442	P35442	THBS2	Thrombospondin-2	44673.6	77643.4	55999.1	47556.6	63834.1	57817.1	60167.5	51442.5	71052.7	91028.7	53512.9	64473.6	124014	68335	59134.7	42545.5	84220.9	56239.6	31259.3	62164.9	56077.7	47457.8	82740.4	64642.2	74050.1	110416	68234.3	37855.6	52962.2	58979.3	64716.8	50807.8	31318	23576	34017.6	36258.2	30547.4	31163.8	26466.1	73012.5	1864	16729.6	77375.7	27204.1	12538.6	17398.2
P35443	P35443	THBS4	Thrombospondin-4	12692.2	13155.8	12200.4	20256.5	13635.6	11767.5	590.684	20494.6	16262.4	18238.8	15642.4	12357.4	7312.88	5520.07	13711.6	8139.18	13126.9	13128.3	9999.92	18890.8	33.9129	11819.5	15087	6783.39	6878.93	13117.4	6349.78	6008.03	5177.55	11745.5	37871.4	14900.4	12885.5	15526	12709.6	5626.23	4099.75	11139.2	11260.5	9506.47	12499.7	NaN	7200.61	NaN	6995.25	NaN
P35527	P35527	KRT9	Keratin, type I cytoskeletal 9	294208	389452	411139	159907	53591.2	95918.4	352746	84879.8	249495	113420	92855.2	167380	11691.6	532298	17778.2	49587.2	33888	63784.1	196361	7350.73	1.87614e+06	24323.3	102275	586838	329664	30285.8	115470	192035	91353.1	119843	44818.7	1.39628e+06	26717.3	37583.8	14288.5	59469.1	6150.63	460130	113297	64467.1	13514	48091.2	9908.83	NaN	NaN	NaN
P35542	P35542	SAA4	Serum amyloid A-4 protein	259238	155575	286364	221373	176659	437735	138832	331138	210259	313538	286502	187705	361681	264745	321530	248893	437594	291177	564825	197967	337914	267736	341716	260889	419173	393207	175342	628640	184603	635976	225754	400738	238439	3.28103e+06	1.5883e+06	751267	1.3665e+06	308475	422555	668982	2.23203e+06	4479168	1.65816e+06	3.65028e+06	1.32051e+06	2.04019e+06
P35555	P35555	FBN1	Fibrillin-1	12098.5	24461.9	33486.9	38140.4	75892.8	61334.9	72244.2	47443.2	63277.8	74527.9	37914.6	42849.3	59233	33789.5	30004.2	29116.9	91206.6	74027.6	37784.1	76019.1	97.5418	28446.1	39570.6	52937.1	51211.5	72281.6	10806.3	49303	33050.9	80537	41339.6	58884.2	26152.3	28111	15686.3	68317.6	46676.9	26954.9	73514.9	129891	67383.8	56710.7	45111.2	33905.1	29833.1	15995.6
P35573	P35573	AGL	Glycogen debranching enzyme	NaN	NaN	NaN	NaN	NaN	NaN	NaN	NaN	NaN	NaN	NaN	NaN	NaN	NaN	NaN	NaN	NaN	NaN	NaN	NaN	NaN	NaN	NaN	NaN	NaN	NaN	NaN	NaN	NaN	NaN	NaN	NaN	NaN	NaN	1136.08	NaN	NaN	NaN	NaN	NaN	NaN	NaN	NaN	NaN	NaN	NaN
P35579	P35579	MYH9	Myosin-9	444.941	39520.1	17755.9	120908	91193.8	15932.8	83.1463	64296.5	106055	1.13851e+06	31229.6	25987.3	31382.1	21953.5	366375	16694.3	NaN	3640501	107138	84007.6	94923944	NaN	50844.4	26326.1	3.93086	322307	121256	7185.4	20971.3	42679.2	21922.7	21047.4	42494.2	128196	92272.8	116411	83156.6	39386.1	66111.3	42639.2	172663	505548	152840	83678	38890.6	234333
P35590	P35590	TIE1	Tyrosine-protein kinase receptor Tie-1	38.0587	11907.7	NaN	7850.43	7991.98	8369.11	4935.48	NaN	NaN	7396.67	5565.04	4452.15	2900	NaN	3824.89	7010.21	2011.61	3638.16	12094.9	2328.06	NaN	9460.85	NaN	10714.7	7.03462	4207.83	5586.57	13012.7	4312.35	6418.47	11770.9	12420.8	7900.94	NaN	NaN	10120.3	NaN	NaN	1092.64	NaN	NaN	NaN	NaN	NaN	320.022	NaN
P35606	P35606	COPB2	Coatomer subunit beta'	NaN	NaN	NaN	NaN	NaN	NaN	NaN	NaN	NaN	3122.12	NaN	NaN	NaN	NaN	NaN	NaN	NaN	NaN	NaN	NaN	NaN	NaN	NaN	NaN	NaN	NaN	NaN	NaN	NaN	NaN	NaN	NaN	NaN	NaN	16365.7	2722.11	NaN	NaN	2199.9	NaN	NaN	7664.23	NaN	NaN	NaN	4394.34
P35609	P35609	ACTN2	Alpha-actinin-2	NaN	NaN	NaN	NaN	NaN	NaN	NaN	NaN	NaN	NaN	NaN	NaN	NaN	1.02698	NaN	NaN	NaN	NaN	6.22725	NaN	NaN	NaN	NaN	NaN	NaN	NaN	NaN	NaN	NaN	NaN	NaN	NaN	NaN	NaN	5.4196	NaN	NaN	NaN	NaN	NaN	NaN	NaN	NaN	NaN	NaN	NaN
P35611	P35611	ADD1	Alpha-adducin	NaN	NaN	NaN	NaN	NaN	NaN	NaN	233.991	NaN	NaN	NaN	NaN	NaN	1.77171	NaN	NaN	NaN	NaN	192.201	NaN	NaN	NaN	NaN	NaN	NaN	NaN	NaN	NaN	NaN	NaN	NaN	NaN	NaN	NaN	293.631	NaN	NaN	NaN	42.7615	NaN	NaN	NaN	NaN	NaN	NaN	NaN
P35612	P35612	ADD2	Beta-adducin	NaN	NaN	3901.88	NaN	NaN	NaN	NaN	11999.7	NaN	NaN	NaN	NaN	NaN	1958.06	NaN	NaN	NaN	NaN	17770.1	NaN	NaN	NaN	NaN	NaN	NaN	NaN	NaN	NaN	NaN	NaN	NaN	NaN	NaN	NaN	9461.02	NaN	NaN	NaN	7267.06	NaN	NaN	NaN	NaN	NaN	NaN	NaN
P35613	P35613	BSG	Basigin	29193.4	81621.3	37034.8	42702.1	40781.8	49089.1	50045.3	37086.7	460.926	34549.2	27949.8	28788.5	40102.4	21160.3	29561.9	25212.7	30919.4	53270.8	34800.4	37390.9	169010	65843.5	25652.8	20344.3	39570.4	21650.4	41091.1	18918.7	54356.9	28489.8	55746	80572.7	45460	NaN	24487	17700	11314.1	46933.9	20958.3	57842.2	NaN	144270	1926.31	NaN	47312.9	3762.66
P35637	P35637	FUS	RNA-binding protein FUS	NaN	NaN	NaN	NaN	NaN	NaN	NaN	NaN	NaN	NaN	NaN	NaN	NaN	NaN	NaN	NaN	NaN	NaN	NaN	NaN	NaN	NaN	NaN	NaN	NaN	NaN	NaN	NaN	NaN	NaN	NaN	NaN	NaN	12654.3	8099.58	11195.1	4665.36	NaN	NaN	NaN	NaN	24746.2	NaN	NaN	NaN	5308.21
P35659	P35659	DEK	Protein DEK	NaN	NaN	NaN	NaN	NaN	NaN	NaN	NaN	NaN	NaN	NaN	NaN	NaN	1.3478	NaN	NaN	NaN	NaN	NaN	NaN	NaN	NaN	NaN	NaN	NaN	NaN	NaN	NaN	NaN	NaN	NaN	NaN	NaN	NaN	NaN	NaN	NaN	NaN	NaN	NaN	31802.5	58894.6	NaN	NaN	NaN	1942.18
P35754	P35754	GLRX	Glutaredoxin-1	NaN	NaN	NaN	NaN	NaN	7026.23	NaN	64779.4	89453.7	24181.4	225623	NaN	NaN	NaN	7783.66	47257.2	119251	193440	117694	NaN	NaN	NaN	108787	46509.8	NaN	NaN	NaN	NaN	15401.2	NaN	NaN	NaN	14084	NaN	63366.3	7432.57	NaN	NaN	33568.1	77999.2	NaN	168397	13608.3	22134.3	14643.4	39185.1
P35813	P35813	PPM1A	Protein phosphatase 1A	NaN	NaN	NaN	NaN	NaN	NaN	NaN	NaN	NaN	NaN	NaN	NaN	NaN	NaN	NaN	NaN	NaN	NaN	NaN	NaN	NaN	NaN	NaN	NaN	NaN	NaN	NaN	NaN	NaN	NaN	NaN	NaN	NaN	NaN	NaN	NaN	NaN	NaN	NaN	NaN	NaN	44229.2	NaN	NaN	NaN	NaN
P35858	P35858	IGFALS	Insulin-like growth factor-binding protein complex acid labile subunit	4232.17	31823.8	29871.3	25383.4	13120.2	7908.89	5442.9	24330.2	41655.9	24265	24003.8	33614.5	23359.5	20464.9	8840.9	11449.2	38149.9	24566.6	8828.5	28353.9	NaN	7359.13	18831.1	19173.9	48205	48746.7	27426	36574.8	4642.79	33001.7	23272.5	67882.6	44835	232004	76022.6	58092.7	113522	49180.5	54394.2	32263.8	267617	112629	275635	69950.4	23867.2	194558
P35998	P35998	PSMC2	26S proteasome regulatory subunit 7	NaN	NaN	NaN	NaN	NaN	NaN	NaN	NaN	NaN	NaN	NaN	NaN	NaN	0.00027685	NaN	NaN	NaN	NaN	NaN	NaN	NaN	NaN	NaN	NaN	NaN	NaN	NaN	NaN	NaN	NaN	NaN	NaN	NaN	NaN	2.07084	NaN	NaN	NaN	0.939602	NaN	NaN	0.885915	NaN	NaN	NaN	NaN
[truncated: 1,592 more rows]
[truncated: 58 more columns]
