# Supplementary material for: Proteomic profiling of cerebrospinal fluid uncovers distinctive pathophysiological changes and potential biomarkers in pediatric tubercular meningitis
Source: Front Cell Infect Microbiol. 2025 Oct 16;15:1662783. doi: 10.3389/fcimb.2025.1662783 (PMC12571815; doi:10.3389/fcimb.2025.1662783)
Supplement: Supplementary file 5 [file Table4.xlsx]

## Sheet: Table S4-R1
Table S4.Differential proteins in TBM, PM, VM, and CCM compared with Ctrl.
PG.ProteinAccessions	PG.Genes	PG.ProteinDescriptions	PG.ProteinNames	FC(TBM/Ctrl)	Adjusted P value (age and sex adjustment)		PG.ProteinAccessions	PG.Genes	PG.ProteinDescriptions	PG.ProteinNames	FC(PM/Ctrl)	Adjusted P value (age and sex adjustment)		PG.ProteinAccessions	PG.Genes	PG.ProteinDescriptions	PG.ProteinNames	FC(VM/Ctrl)	Adjusted P value (age and sex adjustment)		PG.ProteinAccessions	PG.Genes	PG.ProteinDescriptions	PG.ProteinNames	FC (CCM/Ctrl)	Adjusted P value (age and sex adjustment)
P61160	ACTR2	Actin-related protein 2	ARP2_HUMAN	59.6495	8.69e-05		Q9HD89	RETN	Resistin	RETN_HUMAN	224.286	0.013063		Q9HD89	RETN	Resistin	RETN_HUMAN	35.4462	0.0237873		Q03252	LMNB2	Lamin-B2	LMNB2_HUMAN	41.9857	0.049337
P59665	DEFA1	Neutrophil defensin 1	DEF1_HUMAN	55.1194	0.00205095		P59665	DEFA1	Neutrophil defensin 1	DEF1_HUMAN	180.841	0.00333981		P61160	ACTR2	Actin-related protein 2	ARP2_HUMAN	17.2915	0.00175388		Q86VB7	CD163	Scavenger receptor cysteine-rich type 1 protein M130	C163A_HUMAN	12.0369	0.000895339
P42167	TMPO	Lamina-associated polypeptide 2, isoforms beta/gamma	LAP2B_HUMAN	50.6345	9.55e-05		P06702	S100A9	Protein S100-A9	S10A9_HUMAN	173.488	0.0266852		P11137	MAP2	Microtubule-associated protein 2	MTAP2_HUMAN	7.10972	0.0359049		P22897	MRC1	Macrophage mannose receptor 1	MRC1_HUMAN	9.9952	0.000117276
P19971	TYMP	Thymidine phosphorylase	TYPH_HUMAN	42.7788	1.25e-05		P61160	ACTR2	Actin-related protein 2	ARP2_HUMAN	140.766	0.000466977		P11215	ITGAM	Integrin alpha-M	ITAM_HUMAN	6.86831	0.0470562		P01861	IGHG4	Immunoglobulin heavy constant gamma 4	IGHG4_HUMAN	7.99685	0.00742669
Q9HD89	RETN	Resistin	RETN_HUMAN	41.3523	0.00751005		P05109	S100A8	Protein S100-A8	S10A8_HUMAN	72.0503	0.0175196		P06576	ATP5F1B	ATP synthase subunit beta, mitochondrial	ATPB_HUMAN	5.98405	0.00775294		A0A087WSY6	IGKV3D-15	Immunoglobulin kappa variable 3D-15	KVD15_HUMAN	7.85543	0.0339107
P08519	LPA	Apolipoprotein(a)	APOA_HUMAN	16.1461	0.00607524		P42167	TMPO	Lamina-associated polypeptide 2, isoforms beta/gamma	LAP2B_HUMAN	60.2483	7.93481e-05		P19971	TYMP	Thymidine phosphorylase	TYPH_HUMAN	5.64659	0.0171249		Q9UGN4	CD300A	CMRF35-like molecule 8	CLM8_HUMAN	7.64227	0.00515291
P05109	S100A8	Protein S100-A8	S10A8_HUMAN	14.7686	0.0281995		P11215	ITGAM	Integrin alpha-M	ITAM_HUMAN	37.1644	0.0218802		P59998	ARPC4	Actin-related protein 2/3 complex subunit 4	ARPC4_HUMAN	5.49533	0.00594864		P04080	CSTB	Cystatin-B	CYTB_HUMAN	7.59379	0.00183561
Q92896	GLG1	Golgi apparatus protein 1	GSLG1_HUMAN	14.7229	5.16e-05		Q01518	CAP1	Adenylyl cyclase-associated protein 1	CAP1_HUMAN	36.7422	0.00290034		Q01518	CAP1	Adenylyl cyclase-associated protein 1	CAP1_HUMAN	5.10071	0.0199606		P0DOX5		Immunoglobulin gamma-1 heavy chain	IGG1_HUMAN	7.37517	0.000346147
P28838	LAP3	Cytosol aminopeptidase	AMPL_HUMAN	13.3213	3.42e-06		P24158	PRTN3	Myeloblastin	PRTN3_HUMAN	36.4565	0.00206471		P07910	HNRNPC	Heterogeneous nuclear ribonucleoproteins C1/C2	HNRPC_HUMAN	4.94283	0.0111639		Q9UEW3	MARCO	Macrophage receptor MARCO	MARCO_HUMAN	6.90542	0.0174656
Q9Y6N7	ROBO1	Roundabout homolog 1	ROBO1_HUMAN	12.8874	0.0329806		P59998	ARPC4	Actin-related protein 2/3 complex subunit 4	ARPC4_HUMAN	31.5686	0.000269175		P20700	LMNB1	Lamin-B1	LMNB1_HUMAN	4.86534	0.0127915		Q01082	SPTBN1	Spectrin beta chain, non-erythrocytic 1	SPTB2_HUMAN	6.55157	0.00223437
O15204	ADAMDEC1	ADAM DEC1	ADEC1_HUMAN	12.8328	2.84e-05		P80188	LCN2	Neutrophil gelatinase-associated lipocalin	NGAL_HUMAN	30.1445	0.000288026		P49720	PSMB3	Proteasome subunit beta type-3	PSB3_HUMAN	4.84843	0.0348724		P01742	IGHV1-69	Immunoglobulin heavy variable 1-69	HV169_HUMAN	6.32552	0.000791559
P59998	ARPC4	Actin-related protein 2/3 complex subunit 4	ARPC4_HUMAN	12.4314	5.13e-05		P11413	G6PD	Glucose-6-phosphate 1-dehydrogenase	G6PD_HUMAN	23.5877	0.00501094		P46926	GNPDA1	Glucosamine-6-phosphate isomerase 1	GNPI1_HUMAN	4.63988	0.00315239		P0DOY3	IGLC3	Immunoglobulin lambda constant 3	IGLC3_HUMAN	6.11246	0.000257641
P11217	PYGM	Glycogen phosphorylase, muscle form	PYGM_HUMAN	12.371	0.000843994		P11217	PYGM	Glycogen phosphorylase, muscle form	PYGM_HUMAN	22.7872	0.000946977		Q96G03	PGM2	Phosphopentomutase	PGM2_HUMAN	4.35468	0.0312532		P80188	LCN2	Neutrophil gelatinase-associated lipocalin	NGAL_HUMAN	5.69503	0.0292658
P12814	ACTN1	Alpha-actinin-1	ACTN1_HUMAN	12.1753	0.00269611		Q92896	GLG1	Golgi apparatus protein 1	GSLG1_HUMAN	22.1441	0.0432208		P20333	TNFRSF1B	Tumor necrosis factor receptor superfamily member 1B	TNR1B_HUMAN	4.04849	0.0320174		A0A0C4DH31	IGHV1-18	Immunoglobulin heavy variable 1-18	HV118_HUMAN	5.67445	0.00874992
P23526	AHCY	Adenosylhomocysteinase	SAHH_HUMAN	11.8275	0.000415583		P20700	LMNB1	Lamin-B1	LMNB1_HUMAN	20.678	0.000643207		Q15907	RAB11B	Ras-related protein Rab-11B	RB11B_HUMAN	3.82987	0.00186691		P0DOX8		Immunoglobulin lambda-1 light chain	IGL1_HUMAN	5.58452	0.000451264
P23381	WARS1	Tryptophan--tRNA ligase, cytoplasmic	SYWC_HUMAN	11.5322	3.63e-06		Q96C19	EFHD2	EF-hand domain-containing protein D2	EFHD2_HUMAN	20.4853	0.0028679		Q9H299	SH3BGRL3	SH3 domain-binding glutamic acid-rich-like protein 3	SH3L3_HUMAN	3.61741	0.0449624		P23381	WARS1	Tryptophan--tRNA ligase, cytoplasmic	SYWC_HUMAN	5.22726	0.00522174
P20700	LMNB1	Lamin-B1	LMNB1_HUMAN	11.1004	0.0107394		P04406	GAPDH	Glyceraldehyde-3-phosphate dehydrogenase	G3P_HUMAN	19.7186	0.00375938		P63104	YWHAZ	14-3-3 protein zeta/delta	1433Z_HUMAN	3.55083	0.0119779		A0A075B6R9	IGKV2D-24	Probable non-functional immunoglobulin kappa variable 2D-24;Immunoglobulin kappa variable 2-24	KVD24_HUMAN;KV224_HUMAN	4.97486	0.0281853
Q13838	DDX39B	Spliceosome RNA helicase DDX39B	DX39B_HUMAN	10.8174	1.48e-05		P06737	PYGL	Glycogen phosphorylase, liver form	PYGL_HUMAN	19.3688	0.00236586		Q9NZK5	ADA2	Adenosine deaminase 2	ADA2_HUMAN	3.34877	0.00996417		A0A075B6S2	IGKV2D-29	Immunoglobulin kappa variable 2D-29	KVD29_HUMAN	4.93489	0.000168359
Q01518	CAP1	Adenylyl cyclase-associated protein 1	CAP1_HUMAN	10.1382	0.00691513		P08311	CTSG	Cathepsin G	CATG_HUMAN	19.1577	0.000663218		P08311	CTSG	Cathepsin G	CATG_HUMAN	3.30844	0.0156393		Q9UIB8	CD84	SLAM family member 5	SLAF5_HUMAN	4.91295	0.00530226
P34932	HSPA4	Heat shock 70 kDa protein 4	HSP74_HUMAN	10.0707	0.0154252		P52566	ARHGDIB	Rho GDP-dissociation inhibitor 2	GDIR2_HUMAN	18.6133	0.000786347		P28838	LAP3	Cytosol aminopeptidase	AMPL_HUMAN	3.26062	0.00157894		Q9H4G4	GLIPR2	Golgi-associated plant pathogenesis-related protein 1	GAPR1_HUMAN	4.90773	0.000241157
P63261	ACTG1	Actin, cytoplasmic 2	ACTG_HUMAN	9.50965	0.000895808		P12814	ACTN1	Alpha-actinin-1	ACTN1_HUMAN	16.9079	0.004342		P06733	ENO1	Alpha-enolase	ENOA_HUMAN	3.20137	0.000634158		P63261	ACTG1	Actin, cytoplasmic 2	ACTG_HUMAN	4.83987	0.0101715
P24158	PRTN3	Myeloblastin	PRTN3_HUMAN	9.42524	0.00499862		P06733	ENO1	Alpha-enolase	ENOA_HUMAN	16.868	0.00144006		P53396	ACLY	ATP-citrate synthase	ACLY_HUMAN	3.0827	0.0470562		Q9Y279	VSIG4	V-set and immunoglobulin domain-containing protein 4	VSIG4_HUMAN	4.70534	0.0175533
P06737	PYGL	Glycogen phosphorylase, liver form	PYGL_HUMAN	9.39889	7.02e-05		P05387	RPLP2	Large ribosomal subunit protein P2	RLA2_HUMAN	15.5387	0.00112512		P62244	RPS15A	Small ribosomal subunit protein uS8	RS15A_HUMAN	3.01769	0.00594864		P23526	AHCY	Adenosylhomocysteinase	SAHH_HUMAN	4.57884	0.0103829
P11215	ITGAM	Integrin alpha-M	ITAM_HUMAN	9.25529	0.00247382		P19971	TYMP	Thymidine phosphorylase	TYPH_HUMAN	15.2172	2.57757e-06		P62937	PPIA	Peptidyl-prolyl cis-trans isomerase A	PPIA_HUMAN	2.97494	0.000815958		P01701	IGLV1-51	Immunoglobulin lambda variable 1-51	LV151_HUMAN	4.56438	0.00498683
Q9UEW3	MARCO	Macrophage receptor MARCO	MARCO_HUMAN	9.15406	1.36e-07		Q9Y490	TLN1	Talin-1	TLN1_HUMAN	15.178	0.00770551		Q16851	UGP2	UTP--glucose-1-phosphate uridylyltransferase	UGPA_HUMAN	2.91132	0.0173885		A0A0A0MS14	IGHV1-45	Immunoglobulin heavy variable 1-45	HV145_HUMAN	4.36043	6e-05
P08311	CTSG	Cathepsin G	CATG_HUMAN	9.00713	0.00603419		P41218	MNDA	Myeloid cell nuclear differentiation antigen	MNDA_HUMAN	14.9268	0.00133627		P28482	MAPK1	Mitogen-activated protein kinase 1	MK01_HUMAN	2.87195	0.0373704		P01766	IGHV3-13	Immunoglobulin heavy variable 3-13	HV313_HUMAN	4.35718	0.0014722
P02788	LTF	Lactotransferrin	TRFL_HUMAN	8.68983	0.0469767		Q13838	DDX39B	Spliceosome RNA helicase DDX39B	DX39B_HUMAN	14.6479	0.000144129		Q15365	PCBP1	Poly(rC)-binding protein 1	PCBP1_HUMAN	2.84192	0.0161686		A0A0B4J1V6	IGHV3-73	Immunoglobulin heavy variable 3-73	HV373_HUMAN	4.3387	0.000372074
P11413	G6PD	Glucose-6-phosphate 1-dehydrogenase	G6PD_HUMAN	8.62164	4.93e-05		P04632	CAPNS1	Calpain small subunit 1	CPNS1_HUMAN	14.2889	0.0119984		Q14019	COTL1	Coactosin-like protein	COTL1_HUMAN	2.65616	0.029183		P01714	IGLV3-19	Immunoglobulin lambda variable 3-19	LV319_HUMAN	4.29473	0.00345279
O75083	WDR1	WD repeat-containing protein 1	WDR1_HUMAN	8.60221	0.00657322		P63261	ACTG1	Actin, cytoplasmic 2	ACTG_HUMAN	13.245	0.000253476		P27348	YWHAQ	14-3-3 protein theta	1433T_HUMAN	2.52841	0.0212486		P00746	CFD	Complement factor D	CFAD_HUMAN	4.23089	0.000600163
P46926	GNPDA1	Glucosamine-6-phosphate isomerase 1	GNPI1_HUMAN	8.27032	0.000224385		P30044	PRDX5	Peroxiredoxin-5, mitochondrial	PRDX5_HUMAN	12.9791	0.00126366		P18669	PGAM1	Phosphoglycerate mutase 1	PGAM1_HUMAN	2.42683	0.00484969		A0M8Q6	IGLC7	Immunoglobulin lambda constant 7	IGLC7_HUMAN	4.19619	0.000898233
Q15365	PCBP1	Poly(rC)-binding protein 1	PCBP1_HUMAN	8.01263	4.06e-05		P06744	GPI	Glucose-6-phosphate isomerase	G6PI_HUMAN	12.9198	0.00210822		P23381	WARS1	Tryptophan--tRNA ligase, cytoplasmic	SYWC_HUMAN	2.41627	0.00918012		P05362	ICAM1	Intercellular adhesion molecule 1	ICAM1_HUMAN	4.18362	0.0224899
P05387	RPLP2	Large ribosomal subunit protein P2	RLA2_HUMAN	7.96762	3.42e-06		Q6IBS0	TWF2	Twinfilin-2	TWF2_HUMAN	12.7338	2.59324e-05		P16152	CBR1	Carbonyl reductase [NADPH] 1	CBR1_HUMAN	2.21009	0.0127969		O15204	ADAMDEC1	ADAM DEC1	ADEC1_HUMAN	4.14553	0.00169565
P52566	ARHGDIB	Rho GDP-dissociation inhibitor 2	GDIR2_HUMAN	7.74078	0.00786808		P02675	FGB	Fibrinogen beta chain	FIBB_HUMAN	12.3928	0.0409943		Q07021	C1QBP	Complement component 1 Q subcomponent-binding protein, mitochondrial	C1QBP_HUMAN	2.14742	0.00594864		Q14894	CRYM	Ketimine reductase mu-crystallin	CRYM_HUMAN	4.12526	0.0374453
P25705	ATP5F1A	ATP synthase subunit alpha, mitochondrial	ATPA_HUMAN	7.44514	0.000235059		Q96G03	PGM2	Phosphopentomutase	PGM2_HUMAN	12.1697	6.1109e-05		P09211	GSTP1	Glutathione S-transferase P	GSTP1_HUMAN	2.10288	0.0327592		A0A0C4DH34	IGHV4-28	Immunoglobulin heavy variable 4-28	HV428_HUMAN	3.86932	0.00226826
P04406	GAPDH	Glyceraldehyde-3-phosphate dehydrogenase	G3P_HUMAN	7.4073	0.000936934		Q15365	PCBP1	Poly(rC)-binding protein 1	PCBP1_HUMAN	11.9072	5.92422e-05		O95336	PGLS	6-phosphogluconolactonase	6PGL_HUMAN	2.02214	0.022908		P23083	IGHV1-2	Immunoglobulin heavy variable 1-2	HV102_HUMAN	3.82338	0.00983943
Q9NUQ9	CYRIB	CYFIP-related Rac1 interactor B	CYRIB_HUMAN	7.38371	0.000294229		P26447	S100A4	Protein S100-A4	S10A4_HUMAN	11.5543	0.00573575		P39059	COL15A1	Collagen alpha-1(XV) chain	COFA1_HUMAN	0.492151	0.00320509		P06331	IGHV4-34	Immunoglobulin heavy variable 4-34	HV434_HUMAN	3.82156	0.00415464
P80188	LCN2	Neutrophil gelatinase-associated lipocalin	NGAL_HUMAN	7.23593	0.00129325		P14324	FDPS	Farnesyl pyrophosphate synthase	FPPS_HUMAN	11.2835	0.0219823		Q14126	DSG2	Desmoglein-2	DSG2_HUMAN	0.491382	0.0189343		A0A0A0MT36	IGKV6D-21	Immunoglobulin kappa variable 6D-21	KVD21_HUMAN	3.58716	0.0221176
Q96G03	PGM2	Phosphopentomutase	PGM2_HUMAN	7.17048	0.00129325		P09211	GSTP1	Glutathione S-transferase P	GSTP1_HUMAN	11.1149	0.000633477		O00339	MATN2	Matrilin-2	MATN2_HUMAN	0.489119	0.0212532		Q9BXX0	EMILIN2	EMILIN-2	EMIL2_HUMAN	3.57972	0.00130592
Q6IBS0	TWF2	Twinfilin-2	TWF2_HUMAN	7.14055	0.0241005		Q16851	UGP2	UTP--glucose-1-phosphate uridylyltransferase	UGPA_HUMAN	11.0444	0.00256357		P14138	EDN3	Endothelin-3	EDN3_HUMAN	0.484116	0.0152422		P27918	CFP	Properdin	PROP_HUMAN	3.5556	0.00873736
P08133	ANXA6	Annexin A6	ANXA6_HUMAN	7.11749	0.003135		P46926	GNPDA1	Glucosamine-6-phosphate isomerase 1	GNPI1_HUMAN	10.8463	2.02891e-05		O43493	TGOLN2	Trans-Golgi network integral membrane protein 2	TGON2_HUMAN	0.482621	0.000147865		P62937	PPIA	Peptidyl-prolyl cis-trans isomerase A	PPIA_HUMAN	3.52807	0.0131558
Q9UGN4	CD300A	CMRF35-like molecule 8	CLM8_HUMAN	7.05795	0.00113405		Q9UEW3	MARCO	Macrophage receptor MARCO	MARCO_HUMAN	10.7632	4.53398e-06		Q9NYQ8	FAT2	Protocadherin Fat 2	FAT2_HUMAN	0.478885	0.0199606		P12821	ACE	Angiotensin-converting enzyme	ACE_HUMAN	3.46512	0.00578477
P49720	PSMB3	Proteasome subunit beta type-3	PSB3_HUMAN	6.96928	0.0126417		P52209	PGD	6-phosphogluconate dehydrogenase, decarboxylating	6PGD_HUMAN	10.5523	0.0265424		P24821	TNC	Tenascin	TENA_HUMAN	0.478409	0.0327592		A0A087WSX0	IGLV5-45	Immunoglobulin lambda variable 5-45	LV545_HUMAN	3.38705	0.00782711
P02549	SPTA1	Spectrin alpha chain, erythrocytic 1	SPTA1_HUMAN	6.82121	0.00124041		Q15907	RAB11B	Ras-related protein Rab-11B	RB11B_HUMAN	10.3389	0.000615684		P35442	THBS2	Thrombospondin-2	TSP2_HUMAN	0.477186	0.000230968		Q10588	BST1	ADP-ribosyl cyclase/cyclic ADP-ribose hydrolase 2	BST1_HUMAN	3.37452	0.00418573
P41218	MNDA	Myeloid cell nuclear differentiation antigen	MNDA_HUMAN	6.79821	0.00499774		O75083	WDR1	WD repeat-containing protein 1	WDR1_HUMAN	10.3261	0.00101662		Q92765	FRZB	Secreted frizzled-related protein 3	SFRP3_HUMAN	0.473002	0.0134755		A0A075B6K5	IGLV3-9	Immunoglobulin lambda variable 3-9	LV39_HUMAN	3.34456	0.0114385
Q15907	RAB11B	Ras-related protein Rab-11B	RB11B_HUMAN	6.79731	0.00120676		Q9NUQ9	CYRIB	CYFIP-related Rac1 interactor B	CYRIB_HUMAN	10.1323	0.000463114		Q6PCB0	VWA1	von Willebrand factor A domain-containing protein 1	VWA1_HUMAN	0.471742	0.0380494		Q96GD0	PDXP	Chronophin	PLPP_HUMAN	3.32133	0.0246362
O95445	APOM	Apolipoprotein M	APOM_HUMAN	6.75985	9.56e-11		Q9ULZ3	PYCARD	Apoptosis-associated speck-like protein containing a CARD	ASC_HUMAN	9.99793	0.000142601		P16234	PDGFRA	Platelet-derived growth factor receptor alpha	PGFRA_HUMAN	0.466432	0.0388259		A0A0B4J1U7	IGHV6-1	Immunoglobulin heavy variable 6-1	HV601_HUMAN	3.29244	0.0326741
P06576	ATP5F1B	ATP synthase subunit beta, mitochondrial	ATPB_HUMAN	6.6464	0.0341115		P49720	PSMB3	Proteasome subunit beta type-3	PSB3_HUMAN	9.83262	0.00069085		Q13822	ENPP2	Ectonucleotide pyrophosphatase/phosphodiesterase family member 2	ENPP2_HUMAN	0.462868	0.000846904		A0A0C4DH43	IGHV2-70D	Immunoglobulin heavy variable 2-70D	HV70D_HUMAN	3.26366	0.049337
P67936	TPM4	Tropomyosin alpha-4 chain	TPM4_HUMAN	6.61588	0.00012593		P06753	TPM3	Tropomyosin alpha-3 chain	TPM3_HUMAN	9.74947	0.000212957		O14773	TPP1	Tripeptidyl-peptidase 1	TPP1_HUMAN	0.46004	0.000634158		P02747	C1QC	Complement C1q subcomponent subunit C	C1QC_HUMAN	3.21313	0.0003512
P02675	FGB	Fibrinogen beta chain	FIBB_HUMAN	6.54826	0.000281321		P60953	CDC42	Cell division control protein 42 homolog	CDC42_HUMAN	9.43166	0.00205575		O95965	ITGBL1	Integrin beta-like protein 1	ITGBL_HUMAN	0.456846	0.00594864		Q9UKJ1	PILRA	Paired immunoglobulin-like type 2 receptor alpha	PILRA_HUMAN	3.21204	5.86e-05
Q96GD0	PDXP	Chronophin	PLPP_HUMAN	6.44299	0.000856703		Q9H4G4	GLIPR2	Golgi-associated plant pathogenesis-related protein 1	GAPR1_HUMAN	9.39818	0.00444864		P02750	LRG1	Leucine-rich alpha-2-glycoprotein	A2GL_HUMAN	0.454081	0.027034		Q14019	COTL1	Coactosin-like protein	COTL1_HUMAN	3.16581	0.000241157
P31948	STIP1	Stress-induced-phosphoprotein 1	STIP1_HUMAN	6.31673	0.00822684		P0DMV8	HSPA1A	Heat shock 70 kDa protein 1A;Heat shock 70 kDa protein 1B	HS71A_HUMAN;HS71B_HUMAN	8.95713	0.00333981		Q5VWW1	C1QL3	Complement C1q-like protein 3	C1QL3_HUMAN	0.441159	0.00594864		P01593	IGKV1D-33	Immunoglobulin kappa variable 1D-33;Immunoglobulin kappa variable 1-33	KVD33_HUMAN;KV133_HUMAN	3.16267	0.00530718
P06733	ENO1	Alpha-enolase	ENOA_HUMAN	6.30872	0.000219972		P21333	FLNA	Filamin-A	FLNA_HUMAN	8.57315	0.00448292		Q6UX15	LAYN	Layilin	LAYN_HUMAN	0.43981	0.0282254		P07858	CTSB	Cathepsin B	CATB_HUMAN	3.14081	0.000120442
Q9Y3Z3	SAMHD1	Deoxynucleoside triphosphate triphosphohydrolase SAMHD1	SAMH1_HUMAN	6.29086	0.000777777		P25789	PSMA4	Proteasome subunit alpha type-4	PSA4_HUMAN	8.50525	0.000847197		Q9H2A7	CXCL16	C-X-C motif chemokine 16	CXL16_HUMAN	0.422192	0.0191325		P50502	ST13	Hsc70-interacting protein	F10A1_HUMAN	3.01331	0.000600163
P20333	TNFRSF1B	Tumor necrosis factor receptor superfamily member 1B	TNR1B_HUMAN	6.21857	0.0100041		P33241	LSP1	Lymphocyte-specific protein 1	LSP1_HUMAN	8.37912	0.000622005		P14209	CD99	CD99 antigen	CD99_HUMAN	0.42212	0.0127969		A0A0C4DH25	IGKV3D-20	Immunoglobulin kappa variable 3D-20	KVD20_HUMAN	2.95379	0.0011931
O76061	STC2	Stanniocalcin-2	STC2_HUMAN	6.21139	0.000252521		Q6UVK1	CSPG4	Chondroitin sulfate proteoglycan 4	CSPG4_HUMAN	8.26279	0.0198193		Q8NBP7	PCSK9	Proprotein convertase subtilisin/kexin type 9	PCSK9_HUMAN	0.42191	0.000776339		P02654	APOC1	Apolipoprotein C-I	APOC1_HUMAN	2.91018	0.0380589
A0A0J9YX35	IGHV3-64D	Immunoglobulin heavy variable 3-64D	HV64D_HUMAN	6.1068	0.000150667		P16949	STMN1	Stathmin	STMN1_HUMAN	8.24511	0.0163917		P0DMQ5	INAFM2	Putative transmembrane protein INAFM2	INAM2_HUMAN	0.420985	0.000492892		P43652	AFM	Afamin	AFAM_HUMAN	2.90919	0.00350636
Q96KP4	CNDP2	Cytosolic non-specific dipeptidase	CNDP2_HUMAN	6.07603	0.000497952		P67936	TPM4	Tropomyosin alpha-4 chain	TPM4_HUMAN	8.20398	0.00150999		P07911	UMOD	Uromodulin	UROM_HUMAN	0.41638	0.0271765		P02647	APOA1	Apolipoprotein A-I	APOA1_HUMAN	2.90691	0.000948678
Q15848	ADIPOQ	Adiponectin	ADIPO_HUMAN	5.9836	1.82e-05		P08133	ANXA6	Annexin A6	ANXA6_HUMAN	7.80919	0.00927197		O60888	CUTA	Protein CutA	CUTA_HUMAN	0.413773	0.00136681		A0A087WW87	IGKV2-40	Immunoglobulin kappa variable 2-40;Immunoglobulin kappa variable 2D-40	KV240_HUMAN;KVD40_HUMAN	2.84626	0.0421498
P28482	MAPK1	Mitogen-activated protein kinase 1	MK01_HUMAN	5.91439	0.00040728		Q9H4A4	RNPEP	Aminopeptidase B	AMPB_HUMAN	7.70195	5.44927e-06		P23435	CBLN1	Cerebellin-1	CBLN1_HUMAN	0.409927	0.00255012		P55058	PLTP	Phospholipid transfer protein	PLTP_HUMAN	2.77552	0.000836971
Q9BXX0	EMILIN2	EMILIN-2	EMIL2_HUMAN	5.89237	2.99e-05		P51858	HDGF	Hepatoma-derived growth factor	HDGF_HUMAN	7.61326	0.000302461		Q96AP4	ZUP1	Zinc finger-containing ubiquitin peptidase 1	ZUP1_HUMAN	0.408747	0.000659543		P10643	C7	Complement component C7	CO7_HUMAN	2.74435	8.98e-05
Q06033	ITIH3	Inter-alpha-trypsin inhibitor heavy chain H3	ITIH3_HUMAN	5.78824	1.77e-06		Q9H299	SH3BGRL3	SH3 domain-binding glutamic acid-rich-like protein 3	SH3L3_HUMAN	7.38035	7.82725e-06		Q9HC57	WFDC1	WAP four-disulfide core domain protein 1	WFDC1_HUMAN	0.393205	0.0198513		P04196	HRG	Histidine-rich glycoprotein	HRG_HUMAN	2.73521	0.0129277
Q9H4A4	RNPEP	Aminopeptidase B	AMPB_HUMAN	5.7551	0.00550762		Q9BRF8	CPPED1	Serine/threonine-protein phosphatase CPPED1	CPPED_HUMAN	7.27732	0.000563778		Q12794	HYAL1	Hyaluronidase-1	HYAL1_HUMAN	0.385527	0.023266		Q14624	ITIH4	Inter-alpha-trypsin inhibitor heavy chain H4	ITIH4_HUMAN	2.7099	9.95e-05
Q01082	SPTBN1	Spectrin beta chain, non-erythrocytic 1	SPTB2_HUMAN	5.70263	0.00148696		P62328	TMSB4X	Thymosin beta-4	TYB4_HUMAN	7.26735	0.000191161		P55001	MFAP2	Microfibrillar-associated protein 2	MFAP2_HUMAN	0.380485	0.00513787		P25311	AZGP1	Zinc-alpha-2-glycoprotein	ZA2G_HUMAN	2.7075	0.000685852
P61224	RAP1B	Ras-related protein Rap-1b	RAP1B_HUMAN	5.65368	0.0339205		P25705	ATP5F1A	ATP synthase subunit alpha, mitochondrial	ATPA_HUMAN	7.24577	1.17479e-05		Q92820	GGH	Gamma-glutamyl hydrolase	GGH_HUMAN	0.370322	3.67e-05		Q01469	FABP5	Fatty acid-binding protein 5	FABP5_HUMAN	2.68405	0.00991229
Q96C19	EFHD2	EF-hand domain-containing protein D2	EFHD2_HUMAN	5.61781	0.0162759		P08519	LPA	Apolipoprotein(a)	APOA_HUMAN	7.19503	0.0274979		Q8IZJ1	UNC5B	Netrin receptor UNC5B	UNC5B_HUMAN	0.356436	0.0348724		P00734	F2	Prothrombin	THRB_HUMAN	2.63318	0.000129559
Q9UIB8	CD84	SLAM family member 5	SLAF5_HUMAN	5.56377	0.00033773		P06576	ATP5F1B	ATP synthase subunit beta, mitochondrial	ATPB_HUMAN	7.14562	6.53059e-07		P35590	TIE1	Tyrosine-protein kinase receptor Tie-1	TIE1_HUMAN	0.332174	0.0334775		P41439	FOLR3	Folate receptor gamma	FOLR3_HUMAN	2.63135	0.03061
P27918	CFP	Properdin	PROP_HUMAN	5.49025	2.26e-06		Q15631	TSN	Translin	TSN_HUMAN	7.04115	0.000439888		Q13557	CAMK2D	Calcium/calmodulin-dependent protein kinase type II subunit delta	KCC2D_HUMAN	0.314021	0.0116412		P37837	TALDO1	Transaldolase	TALDO_HUMAN	2.60493	0.0173882
Q9UGM5	FETUB	Fetuin-B	FETUB_HUMAN	5.46334	7.77e-05		P06703	S100A6	Protein S100-A6	S10A6_HUMAN	7.01905	0.018362		Q92563	SPOCK2	Testican-2	TICN2_HUMAN	0.310431	0.0111639		P01031	C5	Complement C5	CO5_HUMAN	2.59427	0.00182886
A0A0B4J1V0	IGHV3-15	Immunoglobulin heavy variable 3-15	HV315_HUMAN	5.32477	1.11e-05		P61224	RAP1B	Ras-related protein Rap-1b	RAP1B_HUMAN	6.98019	0.000175662		P17927	CR1	Complement receptor type 1	CR1_HUMAN	0.308739	3.91e-06		O95336	PGLS	6-phosphogluconolactonase	6PGL_HUMAN	2.55113	0.0104862
P02679	FGG	Fibrinogen gamma chain	FIBG_HUMAN	5.2747	0.000681729		P37837	TALDO1	Transaldolase	TALDO_HUMAN	6.94039	0.000176259		P30050	RPL12	Large ribosomal subunit protein uL11	RL12_HUMAN	0.304978	2.43e-06		P19320	VCAM1	Vascular cell adhesion protein 1	VCAM1_HUMAN	2.52942	0.000233393
P02655	APOC2	Apolipoprotein C-II	APOC2_HUMAN	5.27087	2.9e-05		P27918	CFP	Properdin	PROP_HUMAN	6.90546	5.33198e-05		Q05996	ZP2	Zona pellucida sperm-binding protein 2	ZP2_HUMAN	0.299636	0.0212532		P02746	C1QB	Complement C1q subcomponent subunit B	C1QB_HUMAN	2.52747	0.000791559
O75874	IDH1	Isocitrate dehydrogenase [NADP] cytoplasmic	IDHC_HUMAN	5.26021	0.000359924		P07910	HNRNPC	Heterogeneous nuclear ribonucleoproteins C1/C2	HNRPC_HUMAN	6.87274	0.000380271		Q99727	TIMP4	Metalloproteinase inhibitor 4	TIMP4_HUMAN	0.279323	0.000281847		P01042	KNG1	Kininogen-1	KNG1_HUMAN	2.52052	0.00130592
Q07021	C1QBP	Complement component 1 Q subcomponent-binding protein, mitochondrial	C1QBP_HUMAN	5.20423	0.000569768		P31948	STIP1	Stress-induced-phosphoprotein 1	STIP1_HUMAN	6.54224	0.00029052		O95970	LGI1	Leucine-rich glioma-inactivated protein 1	LGI1_HUMAN	0.270805	0.000147865		P62244	RPS15A	Small ribosomal subunit protein uS8	RS15A_HUMAN	2.48355	1.81e-05
Q9H4G4	GLIPR2	Golgi-associated plant pathogenesis-related protein 1	GAPR1_HUMAN	5.11899	1.93e-05		O15144	ARPC2	Actin-related protein 2/3 complex subunit 2	ARPC2_HUMAN	6.54084	0.00261989		Q8NC54	KCT2	Keratinocyte-associated transmembrane protein 2	KCT2_HUMAN	0.266676	0.0093112		P03952	KLKB1	Plasma kallikrein	KLKB1_HUMAN	2.4439	0.00309186
P02656	APOC3	Apolipoprotein C-III	APOC3_HUMAN	5.11463	4.46e-07		P18206	VCL	Vinculin	VINC_HUMAN	6.50819	0.00181259		Q9Y266	NUDC	Nuclear migration protein nudC	NUDC_HUMAN	0.26533	0.00749862		Q14767	LTBP2	Latent-transforming growth factor beta-binding protein 2	LTBP2_HUMAN	2.44149	0.000451264
A0A075B6S5	IGKV1-27	Immunoglobulin kappa variable 1-27	KV127_HUMAN	5.11449	0.00334422		P52565	ARHGDIA	Rho GDP-dissociation inhibitor 1	GDIR1_HUMAN	6.47637	0.000235916		P54819	AK2	Adenylate kinase 2, mitochondrial	KAD2_HUMAN	0.263628	8.18e-12		P14625	HSP90B1	Endoplasmin	ENPL_HUMAN	2.40516	0.000840579
P30044	PRDX5	Peroxiredoxin-5, mitochondrial	PRDX5_HUMAN	5.07274	0.00894063		P23528	CFL1	Cofilin-1	COF1_HUMAN	6.45951	0.00437275		P30531	SLC6A1	Sodium- and chloride-dependent GABA transporter 1	SC6A1_HUMAN	0.259363	0.00153397		P04217	A1BG	Alpha-1B-glycoprotein	A1BG_HUMAN	2.40449	0.00512003
Q9H299	SH3BGRL3	SH3 domain-binding glutamic acid-rich-like protein 3	SH3L3_HUMAN	5.04855	1.25e-06		P22392	NME2	Nucleoside diphosphate kinase B	NDKB_HUMAN	6.40079	0.00450436		Q9H4M9	EHD1	EH domain-containing protein 1	EHD1_HUMAN	0.247527	6.09e-13		P02745	C1QA	Complement C1q subcomponent subunit A	C1QA_HUMAN	2.37145	0.000993835
Q16851	UGP2	UTP--glucose-1-phosphate uridylyltransferase	UGPA_HUMAN	5.04431	0.000996944		O95336	PGLS	6-phosphogluconolactonase	6PGL_HUMAN	6.3405	9.93037e-05		Q9BXP8	PAPPA2	Pappalysin-2	PAPP2_HUMAN	0.244589	0.0220881		P06681	C2	Complement C2	CO2_HUMAN	2.33384	0.00258753
Q9HDC9	APMAP	Adipocyte plasma membrane-associated protein	APMAP_HUMAN	5.02264	0.00309209		Q9Y5Z4	HEBP2	Heme-binding protein 2	HEBP2_HUMAN	6.32603	1.99576e-05		P51674	GPM6A	Neuronal membrane glycoprotein M6-a	GPM6A_HUMAN	0.21866	0.0142362		Q9NZK5	ADA2	Adenosine deaminase 2	ADA2_HUMAN	2.33024	0.00412178
P02671	FGA	Fibrinogen alpha chain	FIBA_HUMAN	4.99688	0.00103745		O60234	GMFG	Glia maturation factor gamma	GMFG_HUMAN	6.32402	0.00136661		Q09327	MGAT3	Beta-1,4-mannosyl-glycoprotein 4-beta-N-acetylglucosaminyltransferase	MGAT3_HUMAN	0.164832	0.000846904		P01023	A2M	Alpha-2-macroglobulin	A2MG_HUMAN	2.30978	0.00161325
P07910	HNRNPC	Heterogeneous nuclear ribonucleoproteins C1/C2	HNRPC_HUMAN	4.95578	0.00161578		P02654	APOC1	Apolipoprotein C-I	APOC1_HUMAN	6.19278	0.0163917		P01040	CSTA	Cystatin-A	CYTA_HUMAN	0.141685	0.017908		P14151	SELL	L-selectin	LYAM1_HUMAN	2.2966	0.0305939
P01705	IGLV2-23	Immunoglobulin lambda variable 2-23	LV223_HUMAN	4.88673	4.01e-05		Q2YD98	UVSSA	UV-stimulated scaffold protein A	UVSSA_HUMAN	6.12826	0.00672225		P24387	CRHBP	Corticotropin-releasing factor-binding protein	CRHBP_HUMAN	0.0614552	0.000160738		Q06033	ITIH3	Inter-alpha-trypsin inhibitor heavy chain H3	ITIH3_HUMAN	2.27428	0.0484213
P51858	HDGF	Hepatoma-derived growth factor	HDGF_HUMAN	4.88368	0.000404515		Q10588	BST1	ADP-ribosyl cyclase/cyclic ADP-ribose hydrolase 2	BST1_HUMAN	5.80012	0.00129976		Q92911	SLC5A5	Sodium/iodide cotransporter	SC5A5_HUMAN	0.0409196	0.00384316		Q15185	PTGES3	Prostaglandin E synthase 3	TEBP_HUMAN	2.26579	0.00458148
P01031	C5	Complement C5	CO5_HUMAN	4.85833	7.73e-07		P23526	AHCY	Adenosylhomocysteinase	SAHH_HUMAN	5.79181	0.00660595									P29622	SERPINA4	Kallistatin	KAIN_HUMAN	2.25906	0.00237216
P04196	HRG	Histidine-rich glycoprotein	HRG_HUMAN	4.82816	8.36e-07		P28838	LAP3	Cytosol aminopeptidase	AMPL_HUMAN	5.76957	5.0266e-06									P00748	F12	Coagulation factor XII	FA12_HUMAN	2.2498	0.0202523
Q9NZK5	ADA2	Adenosine deaminase 2	ADA2_HUMAN	4.82395	7.68e-07		P68104	EEF1A1	Elongation factor 1-alpha 1;Putative elongation factor 1-alpha-like 3	EF1A1_HUMAN;EF1A3_HUMAN	5.61376	0.000933213									Q8NHJ6	LILRB4	Leukocyte immunoglobulin-like receptor subfamily B member 4	LIRB4_HUMAN	2.24592	0.040847
P09211	GSTP1	Glutathione S-transferase P	GSTP1_HUMAN	4.81928	4.41e-05		P02671	FGA	Fibrinogen alpha chain	FIBA_HUMAN	5.59867	0.00737345									O95445	APOM	Apolipoprotein M	APOM_HUMAN	2.24518	0.0171966
O00187	MASP2	Mannan-binding lectin serine protease 2	MASP2_HUMAN	4.74411	0.0218704		Q9HDC9	APMAP	Adipocyte plasma membrane-associated protein	APMAP_HUMAN	5.52672	0.000499076									Q9UKY7	CDV3	Protein CDV3 homolog	CDV3_HUMAN	2.23943	0.0406977
P00748	F12	Coagulation factor XII	FA12_HUMAN	4.66492	3.87e-09		P62942	FKBP1A	Peptidyl-prolyl cis-trans isomerase FKBP1A	FKB1A_HUMAN	5.52496	0.000601454									Q7Z7G0	ABI3BP	Target of Nesh-SH3	TARSH_HUMAN	2.22184	0.0056137
P02747	C1QC	Complement C1q subcomponent subunit C	C1QC_HUMAN	4.63603	1.28e-06		P62937	PPIA	Peptidyl-prolyl cis-trans isomerase A	PPIA_HUMAN	5.51621	7.60089e-06									P00747	PLG	Plasminogen	PLMN_HUMAN	2.17302	0.00238802
P02647	APOA1	Apolipoprotein A-I	APOA1_HUMAN	4.62887	9.14e-09		P11226	MBL2	Mannose-binding protein C	MBL2_HUMAN	5.4887	0.0253671									P18669	PGAM1	Phosphoglycerate mutase 1	PGAM1_HUMAN	2.1609	0.0195109
P04179	SOD2	Superoxide dismutase [Mn], mitochondrial	SODM_HUMAN	4.62047	0.000187977		P18669	PGAM1	Phosphoglycerate mutase 1	PGAM1_HUMAN	5.45628	0.00026198									P50453	SERPINB9	Serpin B9	SPB9_HUMAN	2.09767	0.00418573
Q15084	PDIA6	Protein disulfide-isomerase A6	PDIA6_HUMAN	4.45314	0.0340454		P28827	PTPRM	Receptor-type tyrosine-protein phosphatase mu	PTPRM_HUMAN	5.45554	0.00388231									P08603	CFH	Complement factor H	CFAH_HUMAN	2.08358	0.000972304
Q9UJH8	METRN	Meteorin	METRN_HUMAN	4.41921	0.0181079		Q15084	PDIA6	Protein disulfide-isomerase A6	PDIA6_HUMAN	5.36975	0.000107398									O15144	ARPC2	Actin-related protein 2/3 complex subunit 2	ARPC2_HUMAN	2.06563	0.0186471
P62244	RPS15A	Small ribosomal subunit protein uS8	RS15A_HUMAN	4.39839	0.00246049		A0A0B4J1V0	IGHV3-15	Immunoglobulin heavy variable 3-15	HV315_HUMAN	5.23727	0.0293507									P04085	PDGFA	Platelet-derived growth factor subunit A	PDGFA_HUMAN	2.04326	0.0360049
P05160	F13B	Coagulation factor XIII B chain	F13B_HUMAN	4.35712	1.21e-06		P25786	PSMA1	Proteasome subunit alpha type-1	PSA1_HUMAN	5.22231	2.1096e-05									P19652	ORM2	Alpha-1-acid glycoprotein 2	A1AG2_HUMAN	2.03354	0.019647
Q9ULZ3	PYCARD	Apoptosis-associated speck-like protein containing a CARD	ASC_HUMAN	4.34968	0.00826184		P62244	RPS15A	Small ribosomal subunit protein uS8	RS15A_HUMAN	5.17482	6.55867e-05									P05155	SERPING1	Plasma protease C1 inhibitor	IC1_HUMAN	2.01711	0.00166804
P80748	IGLV3-21	Immunoglobulin lambda variable 3-21	LV321_HUMAN	4.31465	0.00106293		P19338	NCL	Nucleolin	NUCL_HUMAN	5.14953	0.0243013									P80108	GPLD1	Phosphatidylinositol-glycan-specific phospholipase D	PHLD_HUMAN	2.01658	0.00418573
P04080	CSTB	Cystatin-B	CYTB_HUMAN	4.31052	0.000887262		P36222	CHI3L1	Chitinase-3-like protein 1	CH3L1_HUMAN	5.1431	0.000892028									Q02985	CFHR3	Complement factor H-related protein 3	FHR3_HUMAN	2.01609	0.00722349
O95336	PGLS	6-phosphogluconolactonase	6PGL_HUMAN	4.30913	2.28e-05		Q9Y3Z3	SAMHD1	Deoxynucleoside triphosphate triphosphohydrolase SAMHD1	SAMH1_HUMAN	5.13602	6.02767e-06									Q96PD5	PGLYRP2	N-acetylmuramoyl-L-alanine amidase	PGRP2_HUMAN	2.01495	0.022443
P28827	PTPRM	Receptor-type tyrosine-protein phosphatase mu	PTPRM_HUMAN	4.29445	2.84e-05		P28482	MAPK1	Mitogen-activated protein kinase 1	MK01_HUMAN	5.13397	0.0166052									P02760	AMBP	Protein AMBP	AMBP_HUMAN	2.01269	0.00916788
P01911	HLA-DRB1	HLA class II histocompatibility antigen, DRB1 beta chain	DRB1_HUMAN	4.28749	0.00820047		O75874	IDH1	Isocitrate dehydrogenase [NADP] cytoplasmic	IDHC_HUMAN	5.08046	6.14622e-06									O00244	ATOX1	Copper transport protein ATOX1	ATOX1_HUMAN	2.01138	0.00244969
P00734	F2	Prothrombin	THRB_HUMAN	4.23823	2.38e-09		P13639	EEF2	Elongation factor 2	EF2_HUMAN	5.0692	1.26559e-05									Q9H741	SPRING1	SREBP regulating gene protein	SPRNG_HUMAN	0.495149	0.0336318
Q9Y5Z4	HEBP2	Heme-binding protein 2	HEBP2_HUMAN	4.22889	0.0348194		P10644	PRKAR1A	cAMP-dependent protein kinase type I-alpha regulatory subunit	KAP0_HUMAN	5.05517	0.000158979									O75071	EFCAB14	EF-hand calcium-binding domain-containing protein 14	EFC14_HUMAN	0.484816	0.0202523
Q00610	CLTC	Clathrin heavy chain 1	CLH1_HUMAN	4.18729	0.0113983		P63104	YWHAZ	14-3-3 protein zeta/delta	1433Z_HUMAN	5.03681	4.77003e-05									Q9UBX5	FBLN5	Fibulin-5	FBLN5_HUMAN	0.483445	0.0246574
P11226	MBL2	Mannose-binding protein C	MBL2_HUMAN	4.16665	0.00730595		Q86VB7	CD163	Scavenger receptor cysteine-rich type 1 protein M130	C163A_HUMAN	5.00336	9.91186e-06									Q9GZM5	YIPF3	Protein YIPF3	YIPF3_HUMAN	0.480631	0.00415464
A0A087WW87	IGKV2-40	Immunoglobulin kappa variable 2-40;Immunoglobulin kappa variable 2D-40	KV240_HUMAN;KVD40_HUMAN	4.1092	0.000953002		Q9UGN4	CD300A	CMRF35-like molecule 8	CLM8_HUMAN	4.85762	0.000156271									O00584	RNASET2	Ribonuclease T2	RNT2_HUMAN	0.48049	0.00407682
P36222	CHI3L1	Chitinase-3-like protein 1	CH3L1_HUMAN	4.1041	0.00118854		Q8WUM4	PDCD6IP	Programmed cell death 6-interacting protein	PDC6I_HUMAN	4.76304	0.00546037									P63010	AP2B1	AP-2 complex subunit beta	AP2B1_HUMAN	0.474291	0.0183088
P0DOX8		Immunoglobulin lambda-1 light chain	IGL1_HUMAN	4.0998	6.16e-05		A0A0J9YX35	IGHV3-64D	Immunoglobulin heavy variable 3-64D	HV64D_HUMAN	4.74398	0.000837825									Q9P232	CNTN3	Contactin-3	CNTN3_HUMAN	0.472096	0.0292928
P02654	APOC1	Apolipoprotein C-I	APOC1_HUMAN	4.09741	2.32e-05		Q15185	PTGES3	Prostaglandin E synthase 3	TEBP_HUMAN	4.65898	0.00152526									Q8NBJ4	GOLM1	Golgi membrane protein 1	GOLM1_HUMAN	0.466969	0.0400503
P16152	CBR1	Carbonyl reductase [NADPH] 1	CBR1_HUMAN	4.07252	0.0038793		P54108	CRISP3	Cysteine-rich secretory protein 3	CRIS3_HUMAN	4.63677	0.014426									Q9H2X0	CHRD	Chordin	CHRD_HUMAN	0.464855	0.0400503
P06753	TPM3	Tropomyosin alpha-3 chain	TPM3_HUMAN	4.07145	0.00470681		P25788	PSMA3	Proteasome subunit alpha type-3	PSA3_HUMAN	4.59296	0.00312871									P41271	NBL1	Neuroblastoma suppressor of tumorigenicity 1	NBL1_HUMAN	0.457171	0.029657
P16949	STMN1	Stathmin	STMN1_HUMAN	4.06315	0.000437567		P20333	TNFRSF1B	Tumor necrosis factor receptor superfamily member 1B	TNR1B_HUMAN	4.51883	0.00040456									Q15904	ATP6AP1	V-type proton ATPase subunit S1	VAS1_HUMAN	0.457069	0.00530718
Q14624	ITIH4	Inter-alpha-trypsin inhibitor heavy chain H4	ITIH4_HUMAN	4.0329	7.68e-07		P00338	LDHA	L-lactate dehydrogenase A chain	LDHA_HUMAN	4.46683	0.000563778									P11047	LAMC1	Laminin subunit gamma-1	LAMC1_HUMAN	0.453691	0.0300434
Q15185	PTGES3	Prostaglandin E synthase 3	TEBP_HUMAN	4.00452	0.0015551		P17931	LGALS3	Galectin-3	LEG3_HUMAN	4.4291	0.00127646									Q9UK28	TMEM59L	Transmembrane protein 59-like	TM59L_HUMAN	0.451223	0.0365106
P02746	C1QB	Complement C1q subcomponent subunit B	C1QB_HUMAN	3.9957	1.5e-07		O15204	ADAMDEC1	ADAM DEC1	ADEC1_HUMAN	4.42886	0.000372567									O94919	ENDOD1	Endonuclease domain-containing 1 protein	ENDD1_HUMAN	0.449426	0.0156967
A0M8Q6	IGLC7	Immunoglobulin lambda constant 7	IGLC7_HUMAN	3.93818	6.18e-06		P55957	BID	BH3-interacting domain death agonist	BID_HUMAN	4.40146	0.000346336									P01127	PDGFB	Platelet-derived growth factor subunit B	PDGFB_HUMAN	0.445202	0.0277955
P62937	PPIA	Peptidyl-prolyl cis-trans isomerase A	PPIA_HUMAN	3.90343	2.84e-05		P62993	GRB2	Growth factor receptor-bound protein 2	GRB2_HUMAN	4.26779	0.000393678									P23468	PTPRD	Receptor-type tyrosine-protein phosphatase delta	PTPRD_HUMAN	0.439051	0.00458148
P05107	ITGB2	Integrin beta-2	ITB2_HUMAN	3.90024	0.00667146		P61088	UBE2N	Ubiquitin-conjugating enzyme E2 N	UBE2N_HUMAN	4.21854	0.0214795									P40925	MDH1	Malate dehydrogenase, cytoplasmic	MDHC_HUMAN	0.437565	0.0259426
P0DOX5		Immunoglobulin gamma-1 heavy chain	IGG1_HUMAN	3.89342	2.22e-05		P02647	APOA1	Apolipoprotein A-I	APOA1_HUMAN	4.20713	0.000183518									Q9UBQ6	EXTL2	Exostosin-like 2	EXTL2_HUMAN	0.435763	0.00657211
P23528	CFL1	Cofilin-1	COF1_HUMAN	3.89026	0.0273062		P04080	CSTB	Cystatin-B	CYTB_HUMAN	4.18283	6.28226e-05									P13473	LAMP2	Lysosome-associated membrane glycoprotein 2	LAMP2_HUMAN	0.434944	0.0254298
O75636	FCN3	Ficolin-3	FCN3_HUMAN	3.88402	0.0385826		Q99650	OSMR	Oncostatin-M-specific receptor subunit beta	OSMR_HUMAN	4.17715	0.0419577									O60279	SUSD5	Sushi domain-containing protein 5	SUSD5_HUMAN	0.431173	0.00122639
P25786	PSMA1	Proteasome subunit alpha type-1	PSA1_HUMAN	3.85975	2.25e-05		Q8NHL6	LILRB1	Leukocyte immunoglobulin-like receptor subfamily B member 1	LIRB1_HUMAN	4.17199	0.0293507									Q01459	CTBS	Di-N-acetylchitobiase	DIAC_HUMAN	0.429592	0.0469994
P01023	A2M	Alpha-2-macroglobulin	A2MG_HUMAN	3.83408	5.02e-08		Q14019	COTL1	Coactosin-like protein	COTL1_HUMAN	4.15255	4.15298e-08									Q86SF2	GALNT7	N-acetylgalactosaminyltransferase 7	GALT7_HUMAN	0.427917	0.0136717
P05362	ICAM1	Intercellular adhesion molecule 1	ICAM1_HUMAN	3.80408	5.83e-05		A0A087WW87	IGKV2-40	Immunoglobulin kappa variable 2-40;Immunoglobulin kappa variable 2D-40	KV240_HUMAN;KVD40_HUMAN	4.0915	0.017388									P22607	FGFR3	Fibroblast growth factor receptor 3	FGFR3_HUMAN	0.427226	0.0324577
P03952	KLKB1	Plasma kallikrein	KLKB1_HUMAN	3.77766	5.41e-08		Q01082	SPTBN1	Spectrin beta chain, non-erythrocytic 1	SPTB2_HUMAN	4.03031	0.000572442									Q9UN70	PCDHGC3	Protocadherin gamma-C3	PCDGK_HUMAN	0.426876	0.0368316
P06744	GPI	Glucose-6-phosphate isomerase	G6PI_HUMAN	3.77672	0.00129325		P62826	RAN	GTP-binding nuclear protein Ran	RAN_HUMAN	3.99884	0.00286851									Q5VV43	KIAA0319	Dyslexia-associated protein KIAA0319	K0319_HUMAN	0.422589	0.00421796
Q9H3T3	SEMA6B	Semaphorin-6B	SEM6B_HUMAN	3.76763	0.000636131		P68036	UBE2L3	Ubiquitin-conjugating enzyme E2 L3	UB2L3_HUMAN	3.98022	0.0462433									P29279	CCN2	CCN family member 2	CCN2_HUMAN	0.412913	0.0242657
P00747	PLG	Plasminogen	PLMN_HUMAN	3.76202	1.97e-08		P78417	GSTO1	Glutathione S-transferase omega-1	GSTO1_HUMAN	3.96905	0.000176259									Q9NS98	SEMA3G	Semaphorin-3G	SEM3G_HUMAN	0.412014	0.00286005
Q04756	HGFAC	Hepatocyte growth factor activator	HGFA_HUMAN	3.74483	2.06e-07		O95445	APOM	Apolipoprotein M	APOM_HUMAN	3.96541	0.000560251									Q8WVQ1	CANT1	Soluble calcium-activated nucleotidase 1	CANT1_HUMAN	0.411433	0.0291663
P04632	CAPNS1	Calpain small subunit 1	CPNS1_HUMAN	3.69213	0.0487899		P55072	VCP	Transitional endoplasmic reticulum ATPase	TERA_HUMAN	3.91814	0.00229708									Q10472	GALNT1	Polypeptide N-acetylgalactosaminyltransferase 1	GALT1_HUMAN	0.410487	0.0395587
A0A075B6H9	IGLV4-69	Immunoglobulin lambda variable 4-69	LV469_HUMAN	3.63537	0.000569768		P14174	MIF	Macrophage migration inhibitory factor	MIF_HUMAN	3.90684	8.80854e-05									P49641	MAN2A2	Alpha-mannosidase 2x	MA2A2_HUMAN	0.407172	0.0455408
P43652	AFM	Afamin	AFAM_HUMAN	3.6213	7.43e-07		O75636	FCN3	Ficolin-3	FCN3_HUMAN	3.89172	0.00409645									Q6UX73	C16orf89	UPF0764 protein C16orf89	CP089_HUMAN	0.404684	0.0171739
A0A075B6R9	IGKV2D-24	Probable non-functional immunoglobulin kappa variable 2D-24;Immunoglobulin kappa variable 2-24	KVD24_HUMAN;KV224_HUMAN	3.59363	0.0333428		P07237	P4HB	Protein disulfide-isomerase	PDIA1_HUMAN	3.83079	0.00693763									O15394	NCAM2	Neural cell adhesion molecule 2	NCAM2_HUMAN	0.403746	0.0438575
P13639	EEF2	Elongation factor 2	EF2_HUMAN	3.59082	0.00461173		P07355	ANXA2	Annexin A2	ANXA2_HUMAN	3.80586	0.0202756									Q16620	NTRK2	BDNF/NT-3 growth factors receptor	NTRK2_HUMAN	0.399507	0.0166361
A0A075B6Q5	IGHV3-64	Immunoglobulin heavy variable 3-64	HV364_HUMAN	3.5832	0.000235709		Q9UKY7	CDV3	Protein CDV3 homolog	CDV3_HUMAN	3.79509	0.000179646									Q13740	ALCAM	CD166 antigen	CD166_HUMAN	0.397675	0.00105267
P62328	TMSB4X	Thymosin beta-4	TYB4_HUMAN	3.58264	0.00145547		P54727	RAD23B	UV excision repair protein RAD23 homolog B	RD23B_HUMAN	3.75219	0.000563778									P07942	LAMB1	Laminin subunit beta-1	LAMB1_HUMAN	0.394075	0.0281669
P02745	C1QA	Complement C1q subcomponent subunit A	C1QA_HUMAN	3.57259	1.28e-06		O14818	PSMA7	Proteasome subunit alpha type-7	PSA7_HUMAN	3.69439	0.000419718									Q99983	OMD	Osteomodulin	OMD_HUMAN	0.392864	0.00841946
P0DOY3	IGLC3	Immunoglobulin lambda constant 3	IGLC3_HUMAN	3.56944	8.03e-06		P01721	IGLV6-57	Immunoglobulin lambda variable 6-57	LV657_HUMAN	3.6887	0.00450436									P55283	CDH4	Cadherin-4	CADH4_HUMAN	0.39192	0.0455792
Q02985	CFHR3	Complement factor H-related protein 3	FHR3_HUMAN	3.5668	1.7e-06		P50395	GDI2	Rab GDP dissociation inhibitor beta	GDIB_HUMAN	3.67339	0.00142639									P01213	PDYN	Proenkephalin-B	PDYN_HUMAN	0.390663	0.0238869
P29622	SERPINA4	Kallistatin	KAIN_HUMAN	3.54681	2.01e-06		P12821	ACE	Angiotensin-converting enzyme	ACE_HUMAN	3.66536	0.0021027									Q92932	PTPRN2	Receptor-type tyrosine-protein phosphatase N2	PTPR2_HUMAN	0.390329	0.0109312
P01042	KNG1	Kininogen-1	KNG1_HUMAN	3.53653	1.59e-07		P53396	ACLY	ATP-citrate synthase	ACLY_HUMAN	3.63741	0.00152202									Q9Y5I4	PCDHAC2	Protocadherin alpha-C2	PCDC2_HUMAN	0.390043	0.00475319
P03951	F11	Coagulation factor XI	FA11_HUMAN	3.53014	8.99e-06		Q9NZK5	ADA2	Adenosine deaminase 2	ADA2_HUMAN	3.57406	8.4769e-06									P02649	APOE	Apolipoprotein E	APOE_HUMAN	0.390007	0.0223914
P04217	A1BG	Alpha-1B-glycoprotein	A1BG_HUMAN	3.51791	1.09e-07		P39687	ANP32A	Acidic leucine-rich nuclear phosphoprotein 32 family member A	AN32A_HUMAN	3.54944	0.0290491									Q13332	PTPRS	Receptor-type tyrosine-protein phosphatase S	PTPRS_HUMAN	0.385759	0.00537312
Q14019	COTL1	Coactosin-like protein	COTL1_HUMAN	3.48857	6.26e-07		P20810	CAST	Calpastatin	ICAL_HUMAN	3.53945	0.0231738									P48551	IFNAR2	Interferon alpha/beta receptor 2	INAR2_HUMAN	0.385634	0.023473
Q96PD5	PGLYRP2	N-acetylmuramoyl-L-alanine amidase	PGRP2_HUMAN	3.46537	2.2e-07		Q07021	C1QBP	Complement component 1 Q subcomponent-binding protein, mitochondrial	C1QBP_HUMAN	3.53831	3.06594e-05									Q969P0	IGSF8	Immunoglobulin superfamily member 8	IGSF8_HUMAN	0.381709	0.025679
Q14847	LASP1	LIM and SH3 domain protein 1	LASP1_HUMAN	3.46218	0.0208128		Q06033	ITIH3	Inter-alpha-trypsin inhibitor heavy chain H3	ITIH3_HUMAN	3.47309	0.000171114									P30086	PEBP1	Phosphatidylethanolamine-binding protein 1	PEBP1_HUMAN	0.381509	0.00429515
Q15435	PPP1R7	Protein phosphatase 1 regulatory subunit 7	PP1R7_HUMAN	3.45884	1.21e-07		Q86VP6	CAND1	Cullin-associated NEDD8-dissociated protein 1	CAND1_HUMAN	3.42518	0.00280611									P26641	EEF1G	Elongation factor 1-gamma	EF1G_HUMAN	0.378128	0.0322773
Q9BRF8	CPPED1	Serine/threonine-protein phosphatase CPPED1	CPPED_HUMAN	3.45267	8.16e-06		P02656	APOC3	Apolipoprotein C-III	APOC3_HUMAN	3.3859	0.00018683									Q9Y2I2	NTNG1	Netrin-G1	NTNG1_HUMAN	0.376456	0.0431441
A0A0A0MT36	IGKV6D-21	Immunoglobulin kappa variable 6D-21	KVD21_HUMAN	3.44444	0.000394366		P0DOX5		Immunoglobulin gamma-1 heavy chain	IGG1_HUMAN	3.37757	5.08216e-05									Q9BXJ1	C1QTNF1	Complement C1q tumor necrosis factor-related protein 1	C1QT1_HUMAN	0.373673	0.0212542
P63104	YWHAZ	14-3-3 protein zeta/delta	1433Z_HUMAN	3.42872	0.042238		P30046	DDT	D-dopachrome decarboxylase	DOPD_HUMAN	3.36686	0.019105									P04156	PRNP	Major prion protein	PRIO_HUMAN	0.367179	0.00487762
A0A0C4DH31	IGHV1-18	Immunoglobulin heavy variable 1-18	HV118_HUMAN	3.4238	0.00397769		P11142	HSPA8	Heat shock cognate 71 kDa protein	HSP7C_HUMAN	3.35692	0.00480136									Q8N2Q7	NLGN1	Neuroligin-1	NLGN1_HUMAN	0.366929	0.019647
P02760	AMBP	Protein AMBP	AMBP_HUMAN	3.41528	1.29e-06		Q96KP4	CNDP2	Cytosolic non-specific dipeptidase	CNDP2_HUMAN	3.2962	0.00011061									O43157	PLXNB1	Plexin-B1	PLXB1_HUMAN	0.363186	0.0127413
P01766	IGHV3-13	Immunoglobulin heavy variable 3-13	HV313_HUMAN	3.37472	0.0106345		P80748	IGLV3-21	Immunoglobulin lambda variable 3-21	LV321_HUMAN	3.27802	0.00680669									O15031	PLXNB2	Plexin-B2	PLXB2_HUMAN	0.36081	0.00728541
Q86VB7	CD163	Scavenger receptor cysteine-rich type 1 protein M130	C163A_HUMAN	3.36251	0.0419992		Q15435	PPP1R7	Protein phosphatase 1 regulatory subunit 7	PP1R7_HUMAN	3.27126	6.34996e-05									Q8NFZ4	NLGN2	Neuroligin-2	NLGN2_HUMAN	0.359915	0.039785
P14151	SELL	L-selectin	LYAM1_HUMAN	3.33019	1.25e-05		Q15848	ADIPOQ	Adiponectin	ADIPO_HUMAN	3.26416	0.00169355									Q9P2E7	PCDH10	Protocadherin-10	PCD10_HUMAN	0.356912	0.00530226
P02749	APOH	Beta-2-glycoprotein 1	APOH_HUMAN	3.31891	7.68e-07		O75347	TBCA	Tubulin-specific chaperone A	TBCA_HUMAN	3.25179	0.0131826									I3L3R5	CCER2	Coiled-coil domain-containing glutamate-rich protein 2	CCER2_HUMAN	0.356636	0.0414619
A0A0B4J1Y8	IGLV9-49	Immunoglobulin lambda variable 9-49	LV949_HUMAN	3.30707	0.0141696		P00491	PNP	Purine nucleoside phosphorylase	PNPH_HUMAN	3.24775	0.0348772									Q92520	FAM3C	Protein FAM3C	FAM3C_HUMAN	0.353684	0.00512003
A0A0C4DH25	IGKV3D-20	Immunoglobulin kappa variable 3D-20	KVD20_HUMAN	3.22917	0.00146884		P23381	WARS1	Tryptophan--tRNA ligase, cytoplasmic	SYWC_HUMAN	3.22754	6.09733e-05									P13591	NCAM1	Neural cell adhesion molecule 1	NCAM1_HUMAN	0.352	0.00206805
P06331	IGHV4-34	Immunoglobulin heavy variable 4-34	HV434_HUMAN	3.20565	0.00187097		P01705	IGLV2-23	Immunoglobulin lambda variable 2-23	LV223_HUMAN	3.21108	0.0173333									A6NLU5	VSTM2B	V-set and transmembrane domain-containing protein 2B	VTM2B_HUMAN	0.351833	0.00579699
P06681	C2	Complement C2	CO2_HUMAN	3.18665	3.36e-05		A0A075B6K5	IGLV3-9	Immunoglobulin lambda variable 3-9	LV39_HUMAN	3.20257	0.0470272									P45877	PPIC	Peptidyl-prolyl cis-trans isomerase C	PPIC_HUMAN	0.350614	0.0246574
P14384	CPM	Carboxypeptidase M	CBPM_HUMAN	3.1771	0.00298987		Q9H3T3	SEMA6B	Semaphorin-6B	SEM6B_HUMAN	3.17992	0.0033816									Q99674	CGREF1	Cell growth regulator with EF hand domain protein 1	CGRE1_HUMAN	0.349233	0.00487676
P08697	SERPINF2	Alpha-2-antiplasmin	A2AP_HUMAN	3.15808	1.87e-05		P50502	ST13	Hsc70-interacting protein	F10A1_HUMAN	3.16683	0.00011061									P43146	DCC	Netrin receptor DCC	DCC_HUMAN	0.348751	0.0259426
P07355	ANXA2	Annexin A2	ANXA2_HUMAN	3.15678	0.0478708		Q9BXX0	EMILIN2	EMILIN-2	EMIL2_HUMAN	3.12913	0.000436061									O43291	SPINT2	Kunitz-type protease inhibitor 2	SPIT2_HUMAN	0.347938	0.0164719
Q92743	HTRA1	Serine protease HTRA1	HTRA1_HUMAN	3.13527	0.0301589		P00748	F12	Coagulation factor XII	FA12_HUMAN	3.11456	0.000226681									Q9UQM7	CAMK2A	Calcium/calmodulin-dependent protein kinase type II subunit alpha	KCC2A_HUMAN	0.345064	0.0288828
P78417	GSTO1	Glutathione S-transferase omega-1	GSTO1_HUMAN	3.13231	0.00495135		Q9UIB8	CD84	SLAM family member 5	SLAF5_HUMAN	3.07586	3.52818e-05									P05408	SCG5	Neuroendocrine protein 7B2	7B2_HUMAN	0.343086	0.0081177
P25311	AZGP1	Zinc-alpha-2-glycoprotein	ZA2G_HUMAN	3.12629	0.000219386		P10768	ESD	S-formylglutathione hydrolase	ESTD_HUMAN	3.06583	0.0020109									Q8IUK8	CBLN2	Cerebellin-2	CBLN2_HUMAN	0.342492	0.0261798
O60234	GMFG	Glia maturation factor gamma	GMFG_HUMAN	3.11707	0.0129604		P05160	F13B	Coagulation factor XIII B chain	F13B_HUMAN	3.06516	0.000251121									P48745	CCN3	CCN family member 3	CCN3_HUMAN	0.341121	0.0281853
P00740	F9	Coagulation factor IX	FA9_HUMAN	3.11374	0.000489985		P03952	KLKB1	Plasma kallikrein	KLKB1_HUMAN	3.05548	7.94022e-05									Q8TCZ2	CD99L2	CD99 antigen-like protein 2	C99L2_HUMAN	0.339401	0.00742669
P10321	HLA-C	HLA class I histocompatibility antigen, C alpha chain	HLAC_HUMAN	3.10547	0.00585357		Q14847	LASP1	LIM and SH3 domain protein 1	LASP1_HUMAN	3.04021	0.017388									O95185	UNC5C	Netrin receptor UNC5C	UNC5C_HUMAN	0.336373	0.045863
A0A087WSY6	IGKV3D-15	Immunoglobulin kappa variable 3D-15	KVD15_HUMAN	3.06724	0.00195615		P02655	APOC2	Apolipoprotein C-II	APOC2_HUMAN	3.00537	0.00152202									Q9NPD7	NRN1	Neuritin	NRN1_HUMAN	0.332677	0.00447373
P62942	FKBP1A	Peptidyl-prolyl cis-trans isomerase FKBP1A	FKB1A_HUMAN	3.0568	0.000987617		P04075	ALDOA	Fructose-bisphosphate aldolase A	ALDOA_HUMAN	2.99744	0.000410638									Q92673	SORL1	Sortilin-related receptor	SORL_HUMAN	0.332663	0.0171861
A0A0A0MS14	IGHV1-45	Immunoglobulin heavy variable 1-45	HV145_HUMAN	3.04903	0.0211897		P01701	IGLV1-51	Immunoglobulin lambda variable 1-51	LV151_HUMAN	2.98906	9.53246e-05									Q16849	PTPRN	Receptor-type tyrosine-protein phosphatase-like N	PTPRN_HUMAN	0.332405	0.0168014
Q9UK55	SERPINA10	Protein Z-dependent protease inhibitor	ZPI_HUMAN	3.03655	0.00040728		P43652	AFM	Afamin	AFAM_HUMAN	2.98748	0.00798605									A6NL88	SHISA7	Protein shisa-7	SHSA7_HUMAN	0.329578	0.0104862
O14818	PSMA7	Proteasome subunit alpha type-7	PSA7_HUMAN	3.03378	0.0214178		Q9UKK9	NUDT5	ADP-sugar pyrophosphatase	NUDT5_HUMAN	2.9874	0.0231738									Q9BXJ0	C1QTNF5	Complement C1q tumor necrosis factor-related protein 5	C1QT5_HUMAN	0.327898	0.0304194
Q9UKJ1	PILRA	Paired immunoglobulin-like type 2 receptor alpha	PILRA_HUMAN	3.03363	0.000268962		P04196	HRG	Histidine-rich glycoprotein	HRG_HUMAN	2.97075	0.000243631									Q9UBP4	DKK3	Dickkopf-related protein 3	DKK3_HUMAN	0.327419	0.00629915
P19320	VCAM1	Vascular cell adhesion protein 1	VCAM1_HUMAN	3.02116	7.79e-07		P29762	CRABP1	Cellular retinoic acid-binding protein 1	RABP1_HUMAN	2.94404	0.0150588									P00505	GOT2	Aspartate aminotransferase, mitochondrial	AATM_HUMAN	0.326075	0.0385546
P10124	SRGN	Serglycin	SRGN_HUMAN	3.00601	0.000884836		P01031	C5	Complement C5	CO5_HUMAN	2.93207	0.00145118									Q9Y646	CPQ	Carboxypeptidase Q	CBPQ_HUMAN	0.325397	0.0205624
P01701	IGLV1-51	Immunoglobulin lambda variable 1-51	LV151_HUMAN	2.9942	9.45e-05		Q9Y3R0	GRIP1	Glutamate receptor-interacting protein 1	GRIP1_HUMAN	2.92863	0.00255887									P22304	IDS	Iduronate 2-sulfatase	IDS_HUMAN	0.325078	0.00530226
P05155	SERPING1	Plasma protease C1 inhibitor	IC1_HUMAN	2.98856	1.5e-07		Q01469	FABP5	Fatty acid-binding protein 5	FABP5_HUMAN	2.89609	3.23468e-06									O00339	MATN2	Matrilin-2	MATN2_HUMAN	0.322071	0.0262887
A0A075B6S2	IGKV2D-29	Immunoglobulin kappa variable 2D-29	KVD29_HUMAN	2.98765	0.00772953		P01593	IGKV1D-33	Immunoglobulin kappa variable 1D-33;Immunoglobulin kappa variable 1-33	KVD33_HUMAN;KV133_HUMAN	2.89372	0.00584608									P0DMQ5	INAFM2	Putative transmembrane protein INAFM2	INAM2_HUMAN	0.32146	0.000535485
P14625	HSP90B1	Endoplasmin	ENPL_HUMAN	2.97155	0.000344453		P01861	IGHG4	Immunoglobulin heavy constant gamma 4	IGHG4_HUMAN	2.88953	0.0435773									Q08174	PCDH1	Protocadherin-1	PCDH1_HUMAN	0.320779	6e-05
P18669	PGAM1	Phosphoglycerate mutase 1	PGAM1_HUMAN	2.95203	0.00104855		A0A0B4J1Y8	IGLV9-49	Immunoglobulin lambda variable 9-49	LV949_HUMAN	2.87989	0.00140226									P19021	PAM	Peptidyl-glycine alpha-amidating monooxygenase	AMD_HUMAN	0.313662	0.000347581
P01889	HLA-B	HLA class I histocompatibility antigen, B alpha chain	HLAB_HUMAN	2.92113	0.000120535		Q14624	ITIH4	Inter-alpha-trypsin inhibitor heavy chain H4	ITIH4_HUMAN	2.87762	4.09216e-05									Q5FWE3	PRRT3	Proline-rich transmembrane protein 3	PRRT3_HUMAN	0.312482	0.0076426
P04004	VTN	Vitronectin	VTNC_HUMAN	2.91747	0.000758567		P01718	IGLV3-27	Immunoglobulin lambda variable 3-27	LV327_HUMAN	2.86527	0.000876918									Q14515	SPARCL1	SPARC-like protein 1	SPRL1_HUMAN	0.312325	0.0037042
A0A075B6R2	IGHV4-4	Immunoglobulin heavy variable 4-4	HV404_HUMAN	2.89926	0.0190519		P0DOY3	IGLC3	Immunoglobulin lambda constant 3	IGLC3_HUMAN	2.86206	4.69928e-05									P35442	THBS2	Thrombospondin-2	TSP2_HUMAN	0.312134	0.0149936
P08571	CD14	Monocyte differentiation antigen CD14	CD14_HUMAN	2.89697	0.0240193		P04217	A1BG	Alpha-1B-glycoprotein	A1BG_HUMAN	2.84733	0.000140421									Q9NX62	BPNT2	Golgi-resident adenosine 3',5'-bisphosphate 3'-phosphatase	IMPA3_HUMAN	0.308752	0.00267902
P26927	MST1	Hepatocyte growth factor-like protein	HGFL_HUMAN	2.88718	3.4e-06		P0DOX8		Immunoglobulin lambda-1 light chain	IGL1_HUMAN	2.84321	0.000251121									Q9BQT9	CLSTN3	Calsyntenin-3	CSTN3_HUMAN	0.306925	0.00458148
P01593	IGKV1D-33	Immunoglobulin kappa variable 1D-33;Immunoglobulin kappa variable 1-33	KVD33_HUMAN;KV133_HUMAN	2.86181	0.00148696		P27348	YWHAQ	14-3-3 protein theta	1433T_HUMAN	2.83241	0.00339703									Q16288	NTRK3	NT-3 growth factor receptor	NTRK3_HUMAN	0.305311	0.00453518
P13671	C6	Complement component C6	CO6_HUMAN	2.86125	6.62e-05		Q9UK55	SERPINA10	Protein Z-dependent protease inhibitor	ZPI_HUMAN	2.82091	0.00765275									Q96KG7	MEGF10	Multiple epidermal growth factor-like domains protein 10	MEG10_HUMAN	0.302845	0.00458148
P01008	SERPINC1	Antithrombin-III	ANT3_HUMAN	2.85191	1.69e-05		Q02985	CFHR3	Complement factor H-related protein 3	FHR3_HUMAN	2.79236	0.00394769									P13521	SCG2	Secretogranin-2	SCG2_HUMAN	0.301786	0.0039453
P01718	IGLV3-27	Immunoglobulin lambda variable 3-27	LV327_HUMAN	2.82926	0.00360136		P13671	C6	Complement component C6	CO6_HUMAN	2.76396	0.00131387									Q9NQ79	CRTAC1	Cartilage acidic protein 1	CRAC1_HUMAN	0.300312	0.00125125
P37837	TALDO1	Transaldolase	TALDO_HUMAN	2.81104	0.00112293		A0M8Q6	IGLC7	Immunoglobulin lambda constant 7	IGLC7_HUMAN	2.74335	8.94393e-05									O75173	ADAMTS4	A disintegrin and metalloproteinase with thrombospondin motifs 4	ATS4_HUMAN	0.298066	0.041571
Q9UKY7	CDV3	Protein CDV3 homolog	CDV3_HUMAN	2.8066	0.0049423		P62258	YWHAE	14-3-3 protein epsilon	1433E_HUMAN	2.7398	0.000281476									Q9H4F8	SMOC1	SPARC-related modular calcium-binding protein 1	SMOC1_HUMAN	0.297776	0.0304194
P0DMV8	HSPA1A	Heat shock 70 kDa protein 1A;Heat shock 70 kDa protein 1B	HS71A_HUMAN;HS71B_HUMAN	2.78634	0.0137386		A0A0J9YXX1	IGHV5-10-1	Immunoglobulin heavy variable 5-10-1	HV5X1_HUMAN	2.73043	0.00830637									P11362	FGFR1	Fibroblast growth factor receptor 1	FGFR1_HUMAN	0.292676	0.0162921
A0A0J9YXX1	IGHV5-10-1	Immunoglobulin heavy variable 5-10-1	HV5X1_HUMAN	2.78102	0.0419992		A0A0C4DH43	IGHV2-70D	Immunoglobulin heavy variable 2-70D	HV70D_HUMAN	2.72517	0.00173509									O75509	TNFRSF21	Tumor necrosis factor receptor superfamily member 21	TNR21_HUMAN	0.289711	0.00166804
Q6UVK1	CSPG4	Chondroitin sulfate proteoglycan 4	CSPG4_HUMAN	2.76274	0.0151197		P23083	IGHV1-2	Immunoglobulin heavy variable 1-2	HV102_HUMAN	2.72213	0.0155137									O43493	TGOLN2	Trans-Golgi network integral membrane protein 2	TGON2_HUMAN	0.287566	0.000561689
Q96IY4	CPB2	Carboxypeptidase B2	CBPB2_HUMAN	2.76214	9.16e-05		A0A075B6H9	IGLV4-69	Immunoglobulin lambda variable 4-69	LV469_HUMAN	2.71531	0.00298743									Q15223	NECTIN1	Nectin-1	NECT1_HUMAN	0.286914	0.00166804
A0A0B4J1V6	IGHV3-73	Immunoglobulin heavy variable 3-73	HV373_HUMAN	2.76138	0.00763121		P01023	A2M	Alpha-2-macroglobulin	A2MG_HUMAN	2.70314	7.48657e-05									O60241	ADGRB2	Adhesion G protein-coupled receptor B2	AGRB2_HUMAN	0.286832	0.000661466
P01704	IGLV2-14	Immunoglobulin lambda variable 2-14	LV214_HUMAN	2.7547	0.0439161		P03951	F11	Coagulation factor XI	FA11_HUMAN	2.69284	0.00040456									Q92820	GGH	Gamma-glutamyl hydrolase	GGH_HUMAN	0.284141	0.0174656
Q15121	PEA15	Astrocytic phosphoprotein PEA-15	PEA15_HUMAN	2.75468	0.00973241		O95497	VNN1	Pantetheinase	VNN1_HUMAN	2.67417	0.0402117									P19022	CDH2	Cadherin-2	CADH2_HUMAN	0.283425	0.0126102
P04278	SHBG	Sex hormone-binding globulin	SHBG_HUMAN	2.75159	0.000598364		A0A0A0MT36	IGKV6D-21	Immunoglobulin kappa variable 6D-21	KVD21_HUMAN	2.66092	0.0109826									Q9UQ52	CNTN6	Contactin-6	CNTN6_HUMAN	0.283013	0.0255366
P01703	IGLV1-40	Immunoglobulin lambda variable 1-40	LV140_HUMAN	2.71771	0.00362732		P14151	SELL	L-selectin	LYAM1_HUMAN	2.65259	0.000127554									Q96B86	RGMA	Repulsive guidance molecule A	RGMA_HUMAN	0.281399	0.00330791
P12821	ACE	Angiotensin-converting enzyme	ACE_HUMAN	2.71385	0.00272611		A0A0A0MS14	IGHV1-45	Immunoglobulin heavy variable 1-45	HV145_HUMAN	2.63875	0.0492532									Q8NFZ8	CADM4	Cell adhesion molecule 4	CADM4_HUMAN	0.28139	0.0039453
A0A0B4J1U3	IGLV1-36	Immunoglobulin lambda variable 1-36	LV136_HUMAN	2.71245	0.0337822		Q96PD5	PGLYRP2	N-acetylmuramoyl-L-alanine amidase	PGRP2_HUMAN	2.59868	0.000933213									P17174	GOT1	Aspartate aminotransferase, cytoplasmic	AATC_HUMAN	0.274557	0.00447373
A0A0C4DH35	IGHV3-35	Probable non-functional immunoglobulin heavy variable 3-35	HV335_HUMAN	2.68601	0.0198815		P14625	HSP90B1	Endoplasmin	ENPL_HUMAN	2.59219	1.93933e-05									P40189	IL6ST	Interleukin-6 receptor subunit beta	IL6RB_HUMAN	0.271865	0.000350223
P01714	IGLV3-19	Immunoglobulin lambda variable 3-19	LV319_HUMAN	2.68587	0.0479475		P15531	NME1	Nucleoside diphosphate kinase A	NDKA_HUMAN	2.59147	0.0482892									Q8N3J6	CADM2	Cell adhesion molecule 2	CADM2_HUMAN	0.271141	0.000791559
P08185	SERPINA6	Corticosteroid-binding globulin	CBG_HUMAN	2.66875	0.000195337		Q04756	HGFAC	Hepatocyte growth factor activator	HGFA_HUMAN	2.57463	0.00650607									P04216	THY1	Thy-1 membrane glycoprotein	THY1_HUMAN	0.26982	0.00349159
P05413	FABP3	Fatty acid-binding protein, heart	FABPH_HUMAN	2.65076	0.00217448		P01911	HLA-DRB1	HLA class II histocompatibility antigen, DRB1 beta chain	DRB1_HUMAN	2.57436	0.00146261									Q8N126	CADM3	Cell adhesion molecule 3	CADM3_HUMAN	0.26867	0.0431183
P07360	C8G	Complement component C8 gamma chain	CO8G_HUMAN	2.60647	0.000483231		P04179	SOD2	Superoxide dismutase [Mn], mitochondrial	SODM_HUMAN	2.5627	9.02208e-05									Q8TAG5	VSTM2A	V-set and transmembrane domain-containing protein 2A	VTM2A_HUMAN	0.268516	0.00512003
A0A075B6K5	IGLV3-9	Immunoglobulin lambda variable 3-9	LV39_HUMAN	2.60331	0.0240193		Q9Y279	VSIG4	V-set and immunoglobulin domain-containing protein 4	VSIG4_HUMAN	2.56171	0.00713148									P23515	OMG	Oligodendrocyte-myelin glycoprotein	OMGP_HUMAN	0.266991	0.001155
P53396	ACLY	ATP-citrate synthase	ACLY_HUMAN	2.5975	0.000284471		A0A0C4DH25	IGKV3D-20	Immunoglobulin kappa variable 3D-20	KVD20_HUMAN	2.548	0.00147101									O94779	CNTN5	Contactin-5	CNTN5_HUMAN	0.266768	0.0228865
Q10588	BST1	ADP-ribosyl cyclase/cyclic ADP-ribose hydrolase 2	BST1_HUMAN	2.59473	0.00171682		P01766	IGHV3-13	Immunoglobulin heavy variable 3-13	HV313_HUMAN	2.5383	0.0021027									P51693	APLP1	Amyloid beta precursor like protein 1	APLP1_HUMAN	0.265296	0.00741343
P01721	IGLV6-57	Immunoglobulin lambda variable 6-57	LV657_HUMAN	2.59436	0.0163298		A0A0B4J1V6	IGHV3-73	Immunoglobulin heavy variable 3-73	HV373_HUMAN	2.53035	0.00122263									P23470	PTPRG	Receptor-type tyrosine-protein phosphatase gamma	PTPRG_HUMAN	0.265088	0.000743839
Q96CX2	KCTD12	BTB/POZ domain-containing protein KCTD12	KCD12_HUMAN	2.58982	0.00360136		P07858	CTSB	Cathepsin B	CATB_HUMAN	2.52346	0.00559714									Q9Y2T3	GDA	Guanine deaminase	GUAD_HUMAN	0.265034	0.00150446
P80108	GPLD1	Phosphatidylinositol-glycan-specific phospholipase D	PHLD_HUMAN	2.58925	0.000112745		P08571	CD14	Monocyte differentiation antigen CD14	CD14_HUMAN	2.47477	1.39779e-05									Q96PX8	SLITRK1	SLIT and NTRK-like protein 1	SLIK1_HUMAN	0.262066	0.00123095
P00746	CFD	Complement factor D	CFAD_HUMAN	2.57553	0.00301722		P01042	KNG1	Kininogen-1	KNG1_HUMAN	2.47377	0.000183518									Q08629	SPOCK1	Testican-1	TICN1_HUMAN	0.260283	0.0257372
P50453	SERPINB9	Serpin B9	SPB9_HUMAN	2.57482	2.28e-05		P80108	GPLD1	Phosphatidylinositol-glycan-specific phospholipase D	PHLD_HUMAN	2.46049	0.0168418									Q9BYH1	SEZ6L	Seizure 6-like protein	SE6L1_HUMAN	0.25734	0.00398963
O15144	ARPC2	Actin-related protein 2/3 complex subunit 2	ARPC2_HUMAN	2.55936	0.0496673		P04004	VTN	Vitronectin	VTNC_HUMAN	2.44648	0.0123656									P54764	EPHA4	Ephrin type-A receptor 4	EPHA4_HUMAN	0.257276	0.00206669
P54108	CRISP3	Cysteine-rich secretory protein 3	CRIS3_HUMAN	2.54307	0.0091745		A0A075B6R9	IGKV2D-24	Probable non-functional immunoglobulin kappa variable 2D-24;Immunoglobulin kappa variable 2-24	KVD24_HUMAN;KV224_HUMAN	2.44404	0.0116092									P47972	NPTX2	Neuronal pentraxin-2	NPTX2_HUMAN	0.254886	0.019647
P02774	GC	Vitamin D-binding protein	VTDB_HUMAN	2.51974	0.000595524		Q12866	MERTK	Tyrosine-protein kinase Mer	MERTK_HUMAN	2.44047	0.000298815									Q8IV08	PLD3	5'-3' exonuclease PLD3	PLD3_HUMAN	0.254278	0.00709034
A0A075B6I9	IGLV7-46	Immunoglobulin lambda variable 7-46	LV746_HUMAN	2.49359	0.0141696		P00747	PLG	Plasminogen	PLMN_HUMAN	2.4342	0.00112251									Q14982	OPCML	Opioid-binding protein/cell adhesion molecule	OPCM_HUMAN	0.252023	0.000668583
P07358	C8B	Complement component C8 beta chain	CO8B_HUMAN	2.49127	0.000488537		P02749	APOH	Beta-2-glycoprotein 1	APOH_HUMAN	2.43042	0.000925428									P21579	SYT1	Synaptotagmin-1	SYT1_HUMAN	0.251006	0.00398251
A0A0B4J1U7	IGHV6-1	Immunoglobulin heavy variable 6-1	HV601_HUMAN	2.4763	0.0178214		P01717	IGLV3-25	Immunoglobulin lambda variable 3-25	LV325_HUMAN	2.42552	0.00713364									P32004	L1CAM	Neural cell adhesion molecule L1	L1CAM_HUMAN	0.248924	0.000256314
P50502	ST13	Hsc70-interacting protein	F10A1_HUMAN	2.40834	0.0352446		A0A0B4J1U3	IGLV1-36	Immunoglobulin lambda variable 1-36	LV136_HUMAN	2.39717	0.0293507									Q99435	NELL2	Protein kinase C-binding protein NELL2	NELL2_HUMAN	0.248295	0.00190968
P13667	PDIA4	Protein disulfide-isomerase A4	PDIA4_HUMAN	2.38346	0.0220462		Q9UGM5	FETUB	Fetuin-B	FETUB_HUMAN	2.39383	0.0408146									Q9NZ53	PODXL2	Podocalyxin-like protein 2	PDXL2_HUMAN	0.247797	0.0039453
P07858	CTSB	Cathepsin B	CATB_HUMAN	2.37719	0.0091745		A0A0B4J1Y9	IGHV3-72	Immunoglobulin heavy variable 3-72	HV372_HUMAN	2.38955	0.0122972									Q86UN3	RTN4RL2	Reticulon-4 receptor-like 2	R4RL2_HUMAN	0.244058	0.00839458
Q7Z7G0	ABI3BP	Target of Nesh-SH3	TARSH_HUMAN	2.36725	0.00356493		Q96CX2	KCTD12	BTB/POZ domain-containing protein KCTD12	KCD12_HUMAN	2.38221	0.00116449									Q13449	LSAMP	Limbic system-associated membrane protein	LSAMP_HUMAN	0.243107	0.0014722
P01009	SERPINA1	Alpha-1-antitrypsin	A1AT_HUMAN	2.35783	0.00878399		A0A087WSY6	IGKV3D-15	Immunoglobulin kappa variable 3D-15	KVD15_HUMAN	2.37031	0.00415105									O94910	ADGRL1	Adhesion G protein-coupled receptor L1	AGRL1_HUMAN	0.239362	0.000791559
Q01469	FABP5	Fatty acid-binding protein 5	FABP5_HUMAN	2.34311	0.00370967		Q9NY33	DPP3	Dipeptidyl peptidase 3	DPP3_HUMAN	2.36979	0.00335473									Q9UJ14	GGT7	Glutathione hydrolase 7	GGT7_HUMAN	0.238732	0.00916788
P07357	C8A	Complement component C8 alpha chain	CO8A_HUMAN	2.33728	0.000688251		Q9BS26	ERP44	Endoplasmic reticulum resident protein 44	ERP44_HUMAN	2.36752	0.00382639									P55290	CDH13	Cadherin-13	CAD13_HUMAN	0.235735	0.00225937
Q6P4E1	GOLM2	Protein GOLM2	GOLM2_HUMAN	2.3253	0.0377622		P02747	C1QC	Complement C1q subcomponent subunit C	C1QC_HUMAN	2.34351	6.32131e-07									Q9P0K1	ADAM22	Disintegrin and metalloproteinase domain-containing protein 22	ADA22_HUMAN	0.235626	0.000477715
Q9NZP8	C1RL	Complement C1r subcomponent-like protein	C1RL_HUMAN	2.31532	5.11e-05		P49773	HINT1	Adenosine 5'-monophosphoramidase HINT1	HINT1_HUMAN	2.34248	0.0288596									Q8N2G4	LYPD1	Ly6/PLAUR domain-containing protein 1	LYPD1_HUMAN	0.23483	0.0423105
P00450	CP	Ceruloplasmin	CERU_HUMAN	2.31492	0.00121445		P14384	CPM	Carboxypeptidase M	CBPM_HUMAN	2.30388	0.00192812									Q9BZR6	RTN4R	Reticulon-4 receptor	RTN4R_HUMAN	0.232974	0.00839458
P01768	IGHV3-30	Immunoglobulin heavy variable 3-30;Immunoglobulin heavy variable 3-30-5	HV330_HUMAN;HVC05_HUMAN	2.31051	0.00986537		A0A075B6Q5	IGHV3-64	Immunoglobulin heavy variable 3-64	HV364_HUMAN	2.3035	0.0335395									O14773	TPP1	Tripeptidyl-peptidase 1	TPP1_HUMAN	0.232393	0.00978385
P30153	PPP2R1A	Serine/threonine-protein phosphatase 2A 65 kDa regulatory subunit A alpha isoform	2AAA_HUMAN	2.30627	1.63e-05		P15144	ANPEP	Aminopeptidase N	AMPN_HUMAN	2.2793	0.0254471									O00462	MANBA	Beta-mannosidase	MANBA_HUMAN	0.231524	0.000477715
P62993	GRB2	Growth factor receptor-bound protein 2	GRB2_HUMAN	2.28989	0.00936621		P29622	SERPINA4	Kallistatin	KAIN_HUMAN	2.276	0.00135013									Q8WXD2	SCG3	Secretogranin-3	SCG3_HUMAN	0.225756	0.00258753
P08603	CFH	Complement factor H	CFAH_HUMAN	2.27016	0.000281321		A0A0C4DH34	IGHV4-28	Immunoglobulin heavy variable 4-28	HV428_HUMAN	2.27255	0.000857239									O60883	GPR37L1	G-protein coupled receptor 37-like 1	G37L1_HUMAN	0.222484	0.0321373
P19652	ORM2	Alpha-1-acid glycoprotein 2	A1AG2_HUMAN	2.25078	0.0250595		P08697	SERPINF2	Alpha-2-antiplasmin	A2AP_HUMAN	2.21453	0.00104437									P78324	SIRPA	Tyrosine-protein phosphatase non-receptor type substrate 1	SHPS1_HUMAN	0.221902	0.00350636
P26572	MGAT1	Alpha-1,3-mannosyl-glycoprotein 2-beta-N-acetylglucosaminyltransferase	MGAT1_HUMAN	2.23385	0.00564374		P00746	CFD	Complement factor D	CFAD_HUMAN	2.20985	4.4132e-05									P07585	DCN	Decorin	PGS2_HUMAN	0.22064	0.0129694
P06727	APOA4	Apolipoprotein A-IV	APOA4_HUMAN	2.22433	0.0142872		P01703	IGLV1-40	Immunoglobulin lambda variable 1-40	LV140_HUMAN	2.2094	0.0480147									O43505	B4GAT1	Beta-1,4-glucuronyltransferase 1	B4GA1_HUMAN	0.219569	0.000146685
P15144	ANPEP	Aminopeptidase N	AMPN_HUMAN	2.21234	0.000466225		P01009	SERPINA1	Alpha-1-antitrypsin	A1AT_HUMAN	2.20202	0.0115556									Q8NBP7	PCSK9	Proprotein convertase subtilisin/kexin type 9	PCSK9_HUMAN	0.218346	0.00349159
Q14376	GALE	UDP-glucose 4-epimerase	GALE_HUMAN	2.21096	0.0401732		Q96IY4	CPB2	Carboxypeptidase B2	CBPB2_HUMAN	2.20068	0.00442885									Q5BLP8	NICOL1	NELL2-interacting cell ontogeny regulator 1	NICOL_HUMAN	0.212615	0.0277739
P00338	LDHA	L-lactate dehydrogenase A chain	LDHA_HUMAN	2.17101	0.000681753		P35237	SERPINB6	Serpin B6	SPB6_HUMAN	2.19576	0.000176259									P16234	PDGFRA	Platelet-derived growth factor receptor alpha	PGFRA_HUMAN	0.2123	0.00510099
Q03591	CFHR1	Complement factor H-related protein 1	FHR1_HUMAN	2.16203	0.00341125		P25311	AZGP1	Zinc-alpha-2-glycoprotein	ZA2G_HUMAN	2.19473	0.00273643									O14594	NCAN	Neurocan core protein	NCAN_HUMAN	0.212295	0.00498683
P01742	IGHV1-69	Immunoglobulin heavy variable 1-69	HV169_HUMAN	2.15204	0.008582		P10599	TXN	Thioredoxin	THIO_HUMAN	2.13177	0.0139106									Q8N6C5	IGSF1	Immunoglobulin superfamily member 1	IGSF1_HUMAN	0.212277	0.0235787
A0A0C4DH43	IGHV2-70D	Immunoglobulin heavy variable 2-70D	HV70D_HUMAN	2.13557	0.043425		A0A075B6S2	IGKV2D-29	Immunoglobulin kappa variable 2D-29	KVD29_HUMAN	2.13057	0.00807585									Q9P2S2	NRXN2	Neurexin-2	NRX2A_HUMAN	0.212213	0.000840315
P01717	IGLV3-25	Immunoglobulin lambda variable 3-25	LV325_HUMAN	2.12443	0.00549543		P02746	C1QB	Complement C1q subcomponent subunit B	C1QB_HUMAN	2.12355	4.53398e-06									Q9P121	NTM	Neurotrimin	NTRI_HUMAN	0.21145	0.000477715
P50395	GDI2	Rab GDP dissociation inhibitor beta	GDIB_HUMAN	2.10299	0.0101775		P00390	GSR	Glutathione reductase, mitochondrial	GSHR_HUMAN	2.11845	0.0192018									Q92859	NEO1	Neogenin	NEO1_HUMAN	0.210714	0.000231223
P05156	CFI	Complement factor I	CFAI_HUMAN	2.09996	5.01e-05		P40926	MDH2	Malate dehydrogenase, mitochondrial	MDHM_HUMAN	2.10532	0.00871392									Q96AP4	ZUP1	Zinc finger-containing ubiquitin peptidase 1	ZUP1_HUMAN	0.208529	0.00439698
P14174	MIF	Macrophage migration inhibitory factor	MIF_HUMAN	2.07099	0.00265638		O00244	ATOX1	Copper transport protein ATOX1	ATOX1_HUMAN	2.09913	1.74701e-05									O94856	NFASC	Neurofascin	NFASC_HUMAN	0.207581	2.12e-05
P00751	CFB	Complement factor B	CFAB_HUMAN	2.05771	0.0347249		P16452	EPB42	Protein 4.2	EPB42_HUMAN	2.09825	0.0420132									P05067	APP	Amyloid-beta precursor protein	A4_HUMAN	0.206775	0.00223437
P12318	FCGR2A	Low affinity immunoglobulin gamma Fc region receptor II-a	FCG2A_HUMAN	2.05118	0.0180147		P00740	F9	Coagulation factor IX	FA9_HUMAN	2.08981	0.00936905									Q14508	WFDC2	WAP four-disulfide core domain protein 2	WFDC2_HUMAN	0.206304	0.00150446
Q99715	COL12A1	Collagen alpha-1(XII) chain	COCA1_HUMAN	2.05032	0.0193972		P49189	ALDH9A1	4-trimethylaminobutyraldehyde dehydrogenase	AL9A1_HUMAN	2.08441	0.0109224									Q5VWW1	C1QL3	Complement C1q-like protein 3	C1QL3_HUMAN	0.2053	0.00123095
P11142	HSPA8	Heat shock cognate 71 kDa protein	HSP7C_HUMAN	2.03186	0.0227093		P50453	SERPINB9	Serpin B9	SPB9_HUMAN	2.06234	0.00766281									P61278	SST	Somatostatin	SMS_HUMAN	0.199025	0.00309943
Q8NI22	MCFD2	Multiple coagulation factor deficiency protein 2	MCFD2_HUMAN	0.504516	0.00283334		P07360	C8G	Complement component C8 gamma chain	CO8G_HUMAN	2.04941	0.0248477									P10586	PTPRF	Receptor-type tyrosine-protein phosphatase F	PTPRF_HUMAN	0.19772	0.000241157
P57087	JAM2	Junctional adhesion molecule B	JAM2_HUMAN	0.49825	0.0149745		P04278	SHBG	Sex hormone-binding globulin	SHBG_HUMAN	2.03653	0.0474795									O00533	CHL1	Neural cell adhesion molecule L1-like protein	NCHL1_HUMAN	0.195215	0.00241218
Q8WZA1	POMGNT1	Protein O-linked-mannose beta-1,2-N-acetylglucosaminyltransferase 1	PMGT1_HUMAN	0.497706	0.0108713		P30101	PDIA3	Protein disulfide-isomerase A3	PDIA3_HUMAN	2.02525	0.0119984									P12109	COL6A1	Collagen alpha-1(VI) chain	CO6A1_HUMAN	0.195156	7.88e-05
Q15904	ATP6AP1	V-type proton ATPase subunit S1	VAS1_HUMAN	0.492586	0.00494656		P16152	CBR1	Carbonyl reductase [NADPH] 1	CBR1_HUMAN	2.02079	0.000114224									O95196	CSPG5	Chondroitin sulfate proteoglycan 5	CSPG5_HUMAN	0.19215	0.0184943
P08253	MMP2	72 kDa type IV collagenase	MMP2_HUMAN	0.491328	0.00325036		P02745	C1QA	Complement C1q subcomponent subunit A	C1QA_HUMAN	2.01642	1.13848e-05									Q99946	PRRT1	Proline-rich transmembrane protein 1	PRRT1_HUMAN	0.191581	0.0461179
P14314	PRKCSH	Glucosidase 2 subunit beta	GLU2B_HUMAN	0.488094	0.000852217		A0A075B6I9	IGLV7-46	Immunoglobulin lambda variable 7-46	LV746_HUMAN	2.01204	0.0029569									O95502	NPTXR	Neuronal pentraxin receptor	NPTXR_HUMAN	0.183192	0.00131652
Q9GZM5	YIPF3	Protein YIPF3	YIPF3_HUMAN	0.480017	0.0110238		P06331	IGHV4-34	Immunoglobulin heavy variable 4-34	HV434_HUMAN	2.01079	0.0149822									P23471	PTPRZ1	Receptor-type tyrosine-protein phosphatase zeta	PTPRZ_HUMAN	0.181634	0.000776865
Q10471	GALNT2	Polypeptide N-acetylgalactosaminyltransferase 2	GALT2_HUMAN	0.478981	0.000219726		P00734	F2	Prothrombin	THRB_HUMAN	2.00603	0.00320091									Q9NT99	LRRC4B	Leucine-rich repeat-containing protein 4B	LRC4B_HUMAN	0.179976	0.000931295
Q6UX71	PLXDC2	Plexin domain-containing protein 2	PXDC2_HUMAN	0.47841	0.00797654		P08603	CFH	Complement factor H	CFAH_HUMAN	2.00521	0.000463114									Q6P9A2	GALNT18	Polypeptide N-acetylgalactosaminyltransferase 18	GLT18_HUMAN	0.17928	0.00307834
P49641	MAN2A2	Alpha-mannosidase 2x	MA2A2_HUMAN	0.47814	0.0436242		P57087	JAM2	Junctional adhesion molecule B	JAM2_HUMAN	0.499154	7.16915e-07									P23435	CBLN1	Cerebellin-1	CBLN1_HUMAN	0.176223	0.0184793
Q8NBP7	PCSK9	Proprotein convertase subtilisin/kexin type 9	PCSK9_HUMAN	0.472834	0.0213891		Q92932	PTPRN2	Receptor-type tyrosine-protein phosphatase N2	PTPR2_HUMAN	0.497413	9.29901e-05									Q9BY67	CADM1	Cell adhesion molecule 1	CADM1_HUMAN	0.173813	0.00592688
Q86SF2	GALNT7	N-acetylgalactosaminyltransferase 7	GALT7_HUMAN	0.472704	0.00415272		P35052	GPC1	Glypican-1	GPC1_HUMAN	0.496807	1.19968e-07									Q24JP5	TMEM132A	Transmembrane protein 132A	T132A_HUMAN	0.173182	0.000129559
Q96JF0	ST6GAL2	Beta-galactoside alpha-2,6-sialyltransferase 2	SIAT2_HUMAN	0.47027	0.0340536		Q86UX2	ITIH5	Inter-alpha-trypsin inhibitor heavy chain H5	ITIH5_HUMAN	0.496735	7.16967e-06									Q6UXD5	SEZ6L2	Seizure 6-like protein 2	SE6L2_HUMAN	0.169922	0.000760461
Q9H4M9	EHD1	EH domain-containing protein 1	EHD1_HUMAN	0.468797	6.27e-06		Q96B86	RGMA	Repulsive guidance molecule A	RGMA_HUMAN	0.496392	1.18775e-09									Q96GW7	BCAN	Brevican core protein	PGCB_HUMAN	0.168678	9.42e-05
O15031	PLXNB2	Plexin-B2	PLXB2_HUMAN	0.468205	0.000698274		Q9BTY2	FUCA2	Plasma alpha-L-fucosidase	FUCO2_HUMAN	0.495462	1.07495e-05									Q9NY47	CACNA2D2	Voltage-dependent calcium channel subunit alpha-2/delta-2	CA2D2_HUMAN	0.167385	0.00313048
Q8WVQ1	CANT1	Soluble calcium-activated nucleotidase 1	CANT1_HUMAN	0.457244	0.00585357		Q9H8J5	MANSC1	MANSC domain-containing protein 1	MANS1_HUMAN	0.493944	9.63658e-06									Q96JF0	ST6GAL2	Beta-galactoside alpha-2,6-sialyltransferase 2	SIAT2_HUMAN	0.162062	0.0161988
Q8N114	SHISA5	Protein shisa-5	SHSA5_HUMAN	0.456105	0.0143591		P02649	APOE	Apolipoprotein E	APOE_HUMAN	0.489832	2.88595e-05									Q53RD9	FBLN7	Fibulin-7	FBLN7_HUMAN	0.157961	0.0334573
O75173	ADAMTS4	A disintegrin and metalloproteinase with thrombospondin motifs 4	ATS4_HUMAN	0.454844	0.0165423		Q6P9A2	GALNT18	Polypeptide N-acetylgalactosaminyltransferase 18	GLT18_HUMAN	0.489302	0.00436729									Q9Y4C0	NRXN3	Neurexin-3	NRX3A_HUMAN	0.157265	0.000127399
P08174	CD55	Complement decay-accelerating factor	DAF_HUMAN	0.453866	0.0109363		P22304	IDS	Iduronate 2-sulfatase	IDS_HUMAN	0.488612	3.04996e-06									Q7Z7M0	MEGF8	Multiple epidermal growth factor-like domains protein 8	MEGF8_HUMAN	0.157132	0.00532956
Q99519	NEU1	Sialidase-1	NEUR1_HUMAN	0.449505	0.0221325		Q14393	GAS6	Growth arrest-specific protein 6	GAS6_HUMAN	0.4883	1.09045e-08									Q9NTU7	CBLN4	Cerebellin-4	CBLN4_HUMAN	0.157047	0.00929967
P48551	IFNAR2	Interferon alpha/beta receptor 2	INAR2_HUMAN	0.445508	0.018254		P01344	IGF2	Insulin-like growth factor II	IGF2_HUMAN	0.487531	0.011539									Q53EL9	SEZ6	Seizure protein 6 homolog	SEZ6_HUMAN	0.15317	0.0014722
P15328	FOLR1	Folate receptor alpha	FOLR1_HUMAN	0.442992	0.0117801		Q08629	SPOCK1	Testican-1	TICN1_HUMAN	0.487376	3.23322e-07									Q6UWR7	ENPP6	Glycerophosphocholine cholinephosphodiesterase ENPP6	ENPP6_HUMAN	0.152503	0.011875
P10586	PTPRF	Receptor-type tyrosine-protein phosphatase F	PTPRF_HUMAN	0.441113	0.0339205		P41222	PTGDS	Prostaglandin-H2 D-isomerase	PTGDS_HUMAN	0.48711	0.000176387									P16870	CPE	Carboxypeptidase E	CBPE_HUMAN	0.149944	0.000451264
Q8IV08	PLD3	5'-3' exonuclease PLD3	PLD3_HUMAN	0.436208	0.0056715		P47972	NPTX2	Neuronal pentraxin-2	NPTX2_HUMAN	0.485401	2.18405e-07									P58417	NXPH1	Neurexophilin-1	NXPH1_HUMAN	0.145815	0.0259426
Q16620	NTRK2	BDNF/NT-3 growth factors receptor	NTRK2_HUMAN	0.436098	0.0355311		P07339	CTSD	Cathepsin D	CATD_HUMAN	0.485261	4.86942e-05									Q12860	CNTN1	Contactin-1	CNTN1_HUMAN	0.14337	6e-05
Q9Y2T3	GDA	Guanine deaminase	GUAD_HUMAN	0.435219	0.0191163		Q13519	PNOC	Prepronociceptin	PNOC_HUMAN	0.484995	3.1713e-05									Q92823	NRCAM	Neuronal cell adhesion molecule	NRCAM_HUMAN	0.142034	7.88e-05
Q9UBX5	FBLN5	Fibulin-5	FBLN5_HUMAN	0.434858	1.49e-05		P61916	NPC2	NPC intracellular cholesterol transporter 2	NPC2_HUMAN	0.484566	2.16348e-07									Q9ULB1	NRXN1	Neurexin-1	NRX1A_HUMAN	0.141846	7.88e-05
P36955	SERPINF1	Pigment epithelium-derived factor	PEDF_HUMAN	0.428737	0.00370967		Q9P0K1	ADAM22	Disintegrin and metalloproteinase domain-containing protein 22	ADA22_HUMAN	0.482064	2.48647e-10									O75326	SEMA7A	Semaphorin-7A	SEM7A_HUMAN	0.141233	0.000477715
Q8TCZ2	CD99L2	CD99 antigen-like protein 2	C99L2_HUMAN	0.428429	0.0104962		O94919	ENDOD1	Endonuclease domain-containing 1 protein	ENDD1_HUMAN	0.481077	1.17944e-08									Q8TBP5	FAM174A	Membrane protein FAM174A	F174A_HUMAN	0.140776	0.0103626
Q9NS98	SEMA3G	Semaphorin-3G	SEM3G_HUMAN	0.427934	0.000281321		Q08345	DDR1	Epithelial discoidin domain-containing receptor 1	DDR1_HUMAN	0.47938	0.0127926									Q12794	HYAL1	Hyaluronidase-1	HYAL1_HUMAN	0.138325	0.00248293
Q9NX62	BPNT2	Golgi-resident adenosine 3',5'-bisphosphate 3'-phosphatase	IMPA3_HUMAN	0.422121	0.0195453		P08294	SOD3	Extracellular superoxide dismutase [Cu-Zn]	SODE_HUMAN	0.478723	0.00369993									O60888	CUTA	Protein CutA	CUTA_HUMAN	0.137793	0.00329593
P14543	NID1	Nidogen-1	NID1_HUMAN	0.421801	0.0117122		Q8NBP7	PCSK9	Proprotein convertase subtilisin/kexin type 9	PCSK9_HUMAN	0.478567	6.19652e-06									Q15818	NPTX1	Neuronal pentraxin-1	NPTX1_HUMAN	0.134896	1.24e-05
P04216	THY1	Thy-1 membrane glycoprotein	THY1_HUMAN	0.41503	0.0331567		Q9BUD6	SPON2	Spondin-2	SPON2_HUMAN	0.478264	0.0038754									P57740	NUP107	Nuclear pore complex protein Nup107	NU107_HUMAN	0.134634	0.0259426
Q92673	SORL1	Sortilin-related receptor	SORL_HUMAN	0.411405	0.000407389		Q9UBX5	FBLN5	Fibulin-5	FBLN5_HUMAN	0.476738	4.71568e-06									Q99727	TIMP4	Metalloproteinase inhibitor 4	TIMP4_HUMAN	0.131097	0.0200413
Q01459	CTBS	Di-N-acetylchitobiase	DIAC_HUMAN	0.410295	5.8e-05		Q7Z5A7	TAFA5	Chemokine-like protein TAFA-5	TAFA5_HUMAN	0.475806	3.04996e-06									P54289	CACNA2D1	Voltage-dependent calcium channel subunit alpha-2/delta-1	CA2D1_HUMAN	0.130448	0.001522
Q13740	ALCAM	CD166 antigen	CD166_HUMAN	0.406275	0.00243479		O75509	TNFRSF21	Tumor necrosis factor receptor superfamily member 21	TNR21_HUMAN	0.475621	1.95608e-06									Q9NZ94	NLGN3	Neuroligin-3	NLGN3_HUMAN	0.125337	0.00193691
P02649	APOE	Apolipoprotein E	APOE_HUMAN	0.403891	0.00214928		Q9BQ16	SPOCK3	Testican-3	TICN3_HUMAN	0.473988	1.14086e-06									P58401	NRXN2	Neurexin-2-beta	NRX2B_HUMAN	0.125231	0.0123899
Q92520	FAM3C	Protein FAM3C	FAM3C_HUMAN	0.403537	0.00730047		Q53RD9	FBLN7	Fibulin-7	FBLN7_HUMAN	0.47394	0.032177									Q8NFY4	SEMA6D	Semaphorin-6D	SEM6D_HUMAN	0.124932	0.00447373
Q9H3G5	CPVL	Probable serine carboxypeptidase CPVL	CPVL_HUMAN	0.403199	0.00465005		P46459	NSF	Vesicle-fusing ATPase	NSF_HUMAN	0.47359	0.0048654									P84157	MXRA7	Matrix-remodeling-associated protein 7	MXRA7_HUMAN	0.124344	0.0351196
O94910	ADGRL1	Adhesion G protein-coupled receptor L1	AGRL1_HUMAN	0.401736	0.0112698		Q9Y2T3	GDA	Guanine deaminase	GUAD_HUMAN	0.472266	6.55962e-06									Q9Y639	NPTN	Neuroplastin	NPTN_HUMAN	0.122923	0.00125125
Q99969	RARRES2	Retinoic acid receptor responder protein 2	RARR2_HUMAN	0.398768	0.0419992		O43300	LRRTM2	Leucine-rich repeat transmembrane neuronal protein 2	LRRT2_HUMAN	0.470062	0.00924793									P21926	CD9	CD9 antigen	CD9_HUMAN	0.121636	0.0452262
P10645	CHGA	Chromogranin-A	CMGA_HUMAN	0.397447	0.0288969		Q6UXK5	LRRN1	Leucine-rich repeat neuronal protein 1	LRRN1_HUMAN	0.469381	0.0220831									Q99574	SERPINI1	Neuroserpin	NEUS_HUMAN	0.119773	0.000344853
P26992	CNTFR	Ciliary neurotrophic factor receptor subunit alpha	CNTFR_HUMAN	0.397202	0.00312448		Q02246	CNTN2	Contactin-2	CNTN2_HUMAN	0.468052	4.82321e-05									P14138	EDN3	Endothelin-3	EDN3_HUMAN	0.119279	0.0168014
P23470	PTPRG	Receptor-type tyrosine-protein phosphatase gamma	PTPRG_HUMAN	0.395741	0.000176193		Q86SF2	GALNT7	N-acetylgalactosaminyltransferase 7	GALT7_HUMAN	0.467593	4.60344e-08									Q9BRP1	PDCD2L	Programmed cell death protein 2-like	PDD2L_HUMAN	0.117905	0.0469994
P61916	NPC2	NPC intracellular cholesterol transporter 2	NPC2_HUMAN	0.394437	0.000113533		Q16849	PTPRN	Receptor-type tyrosine-protein phosphatase-like N	PTPRN_HUMAN	0.466601	8.10226e-05									Q9ULP0	NDRG4	Protein NDRG4	NDRG4_HUMAN	0.109755	0.0136717
Q6UX15	LAYN	Layilin	LAYN_HUMAN	0.390595	0.0337822		Q8N2S1	LTBP4	Latent-transforming growth factor beta-binding protein 4	LTBP4_HUMAN	0.466579	3.75776e-06									P30531	SLC6A1	Sodium- and chloride-dependent GABA transporter 1	SC6A1_HUMAN	0.10842	0.00487676
Q9NY97	B3GNT2	N-acetyllactosaminide beta-1,3-N-acetylglucosaminyltransferase 2	B3GN2_HUMAN	0.388055	0.0385279		P00441	SOD1	Superoxide dismutase [Cu-Zn]	SODC_HUMAN	0.465898	0.000127594									P22748	CA4	Carbonic anhydrase 4	CAH4_HUMAN	0.102632	0.00756198
O94919	ENDOD1	Endonuclease domain-containing 1 protein	ENDD1_HUMAN	0.384827	0.000211029		Q86TH1	ADAMTSL2	ADAMTS-like protein 2	ATL2_HUMAN	0.464528	0.00114387									Q6UXK5	LRRN1	Leucine-rich repeat neuronal protein 1	LRRN1_HUMAN	0.102365	0.000451264
Q96KN2	CNDP1	Beta-Ala-His dipeptidase	CNDP1_HUMAN	0.383927	0.00267906		Q08380	LGALS3BP	Galectin-3-binding protein	LG3BP_HUMAN	0.4639	0.000847197									Q13557	CAMK2D	Calcium/calmodulin-dependent protein kinase type II subunit delta	KCC2D_HUMAN	0.094184	0.0455408
Q92820	GGH	Gamma-glutamyl hydrolase	GGH_HUMAN	0.381579	0.00362734		P45877	PPIC	Peptidyl-prolyl cis-trans isomerase C	PPIC_HUMAN	0.463712	5.01286e-06									O43173	ST8SIA3	Sia-alpha-2,3-Gal-beta-1,4-GlcNAc-R:alpha 2,8-sialyltransferase	SIA8C_HUMAN	0.0904541	0.0109559
P35442	THBS2	Thrombospondin-2	TSP2_HUMAN	0.379457	0.000654523		O94772	LY6H	Lymphocyte antigen 6H	LY6H_HUMAN	0.463393	2.05203e-05									P22303	ACHE	Acetylcholinesterase	ACES_HUMAN	0.0903665	0.00565581
Q5FWE3	PRRT3	Proline-rich transmembrane protein 3	PRRT3_HUMAN	0.375847	0.0358115		O75078	ADAM11	Disintegrin and metalloproteinase domain-containing protein 11	ADA11_HUMAN	0.463161	0.00313475									Q6IEE7	TMEM132E	Transmembrane protein 132E	T132E_HUMAN	0.0898987	0.0304207
Q9H1U4	MEGF9	Multiple epidermal growth factor-like domains protein 9	MEGF9_HUMAN	0.375684	0.0240193		Q9H4F8	SMOC1	SPARC-related modular calcium-binding protein 1	SMOC1_HUMAN	0.46211	2.63758e-08									O43529	CHST10	Carbohydrate sulfotransferase 10	CHSTA_HUMAN	0.0892075	0.0469994
P51693	APLP1	Amyloid beta precursor like protein 1	APLP1_HUMAN	0.37533	0.0203678		Q6PCB0	VWA1	von Willebrand factor A domain-containing protein 1	VWA1_HUMAN	0.461426	0.000126498									O95970	LGI1	Leucine-rich glioma-inactivated protein 1	LGI1_HUMAN	0.0879245	0.00267731
Q9NQ79	CRTAC1	Cartilage acidic protein 1	CRAC1_HUMAN	0.372955	0.00389803		Q5VSG8	MANEAL	Glycoprotein endo-alpha-1,2-mannosidase-like protein	MANEL_HUMAN	0.460375	0.0120801									Q0P6D2	DIPK1C	Divergent protein kinase domain 1C	DIK1C_HUMAN	0.081494	0.00691844
P48745	CCN3	CCN family member 3	CCN3_HUMAN	0.372328	0.0391017		I3L3R5	CCER2	Coiled-coil domain-containing glutamate-rich protein 2	CCER2_HUMAN	0.457903	6.28226e-05									Q9H2E6	SEMA6A	Semaphorin-6A	SEM6A_HUMAN	0.0785984	0.000726465
Q9BQT9	CLSTN3	Calsyntenin-3	CSTN3_HUMAN	0.368395	0.000467447		Q9NQX5	NPDC1	Neural proliferation differentiation and control protein 1	NPDC1_HUMAN	0.457379	0.000263143									O14514	ADGRB1	Adhesion G protein-coupled receptor B1	AGRB1_HUMAN	0.0781341	0.0312122
P54764	EPHA4	Ephrin type-A receptor 4	EPHA4_HUMAN	0.368368	0.0187177		P36955	SERPINF1	Pigment epithelium-derived factor	PEDF_HUMAN	0.457022	4.4132e-05									Q7Z3B1	NEGR1	Neuronal growth regulator 1	NEGR1_HUMAN	0.0734788	0.000898233
P13591	NCAM1	Neural cell adhesion molecule 1	NCAM1_HUMAN	0.36696	0.000302447		P01210	PENK	Proenkephalin-A	PENK_HUMAN	0.455507	0.000480239									Q6MZW2	FSTL4	Follistatin-related protein 4	FSTL4_HUMAN	0.0640512	0.0205624
O14594	NCAN	Neurocan core protein	NCAN_HUMAN	0.366919	0.0263151		Q9Y5R2	MMP24	Matrix metalloproteinase-24	MMP24_HUMAN	0.454711	0.000363822									P52758	RIDA	2-iminobutanoate/2-iminopropanoate deaminase	RIDA_HUMAN	0.0639163	0.0135685
P01127	PDGFB	Platelet-derived growth factor subunit B	PDGFB_HUMAN	0.366768	0.00491629		O94991	SLITRK5	SLIT and NTRK-like protein 5	SLIK5_HUMAN	0.45393	0.0214906									Q6UXZ4	UNC5D	Netrin receptor UNC5D	UNC5D_HUMAN	0.0630153	0.00530718
P41271	NBL1	Neuroblastoma suppressor of tumorigenicity 1	NBL1_HUMAN	0.365729	0.00106293		Q9BZR6	RTN4R	Reticulon-4 receptor	RTN4R_HUMAN	0.45305	8.07409e-10									O94991	SLITRK5	SLIT and NTRK-like protein 5	SLIK5_HUMAN	0.056831	0.00322276
P05408	SCG5	Neuroendocrine protein 7B2	7B2_HUMAN	0.365376	0.00879271		Q9Y646	CPQ	Carboxypeptidase Q	CBPQ_HUMAN	0.452904	2.54798e-09									Q9BXJ3	C1QTNF4	Complement C1q tumor necrosis factor-related protein 4	C1QT4_HUMAN	0.0546448	0.000946108
Q14982	OPCML	Opioid-binding protein/cell adhesion molecule	OPCM_HUMAN	0.36383	0.00516919		Q9BRK5	SDF4	45 kDa calcium-binding protein	CAB45_HUMAN	0.452229	3.71995e-06									Q92485	SMPDL3B	Acid sphingomyelinase-like phosphodiesterase 3b	ASM3B_HUMAN	0.0456966	0.00825626
Q9BTY2	FUCA2	Plasma alpha-L-fucosidase	FUCO2_HUMAN	0.363293	0.000210595		P41271	NBL1	Neuroblastoma suppressor of tumorigenicity 1	NBL1_HUMAN	0.450422	5.0577e-06									Q8NC54	KCT2	Keratinocyte-associated transmembrane protein 2	KCT2_HUMAN	0.0419687	0.00349159
P20774	OGN	Mimecan	MIME_HUMAN	0.361657	0.000150667		Q9UJ14	GGT7	Glutathione hydrolase 7	GGT7_HUMAN	0.450202	9.9694e-05									O75077	ADAM23	Disintegrin and metalloproteinase domain-containing protein 23	ADA23_HUMAN	0.0382152	0.019647
Q8N3J6	CADM2	Cell adhesion molecule 2	CADM2_HUMAN	0.359545	0.00450094		P48745	CCN3	CCN family member 3	CCN3_HUMAN	0.447477	3.23322e-07									O95965	ITGBL1	Integrin beta-like protein 1	ITGBL_HUMAN	0.0381856	0.0039453
Q9P121	NTM	Neurotrimin	NTRI_HUMAN	0.359365	0.00376153		P01127	PDGFB	Platelet-derived growth factor subunit B	PDGFB_HUMAN	0.445663	7.52051e-07									Q5VU97	CACHD1	VWFA and cache domain-containing protein 1	CAHD1_HUMAN	0.036473	0.00594746
Q9BRK5	SDF4	45 kDa calcium-binding protein	CAB45_HUMAN	0.358413	0.005091		Q6UX73	C16orf89	UPF0764 protein C16orf89	CP089_HUMAN	0.44472	7.03603e-06									Q8N608	DPP10	Inactive dipeptidyl peptidase 10	DPP10_HUMAN	0.0307557	0.00990307
Q06481	APLP2	Amyloid beta precursor like protein 2	APLP2_HUMAN	0.356698	0.0245795		Q9BXJ0	C1QTNF5	Complement C1q tumor necrosis factor-related protein 5	C1QT5_HUMAN	0.441177	1.64954e-05									Q9H4D0	CLSTN2	Calsyntenin-2	CSTN2_HUMAN	0.028039	0.00613537
Q8NBJ4	GOLM1	Golgi membrane protein 1	GOLM1_HUMAN	0.356091	0.00196296		Q96PX8	SLITRK1	SLIT and NTRK-like protein 1	SLIK1_HUMAN	0.440302	0.000117505									Q14DG7	TMEM132B	Transmembrane protein 132B	T132B_HUMAN	0.0273287	0.0399581
Q9HAR2	ADGRL3	Adhesion G protein-coupled receptor L3	AGRL3_HUMAN	0.355912	0.00735751		Q969P0	IGSF8	Immunoglobulin superfamily member 8	IGSF8_HUMAN	0.439501	1.21824e-08									Q9HBT6	CDH20	Cadherin-20	CAD20_HUMAN	0.0259985	0.00973037
Q9UBP4	DKK3	Dickkopf-related protein 3	DKK3_HUMAN	0.354796	0.00100151		Q13740	ALCAM	CD166 antigen	CD166_HUMAN	0.439255	4.34085e-09									P46459	NSF	Vesicle-fusing ATPase	NSF_HUMAN	0.0253786	0.00378491
Q9BRK3	MXRA8	Matrix remodeling-associated protein 8	MXRA8_HUMAN	0.354637	0.000416357		P15529	CD46	Membrane cofactor protein	MCP_HUMAN	0.437326	0.000147302									P35590	TIE1	Tyrosine-protein kinase receptor Tie-1	TIE1_HUMAN	0.000219123	0.0219378
Q96B86	RGMA	Repulsive guidance molecule A	RGMA_HUMAN	0.354472	8.29e-05		P55286	CDH8	Cadherin-8	CADH8_HUMAN	0.432111	5.84108e-06									Q09327	MGAT3	Beta-1,4-mannosyl-glycoprotein 4-beta-N-acetylglucosaminyltransferase	MGAT3_HUMAN	0.000161894	0.0289311
P00505	GOT2	Aspartate aminotransferase, mitochondrial	AATM_HUMAN	0.354163	0.0242758		P01178	OXT	Oxytocin-neurophysin 1	NEU1_HUMAN	0.43168	0.00015225									O15466	ST8SIA5	Alpha-2,8-sialyltransferase 8E	SIA8E_HUMAN	0.000128941	0.0198862
P17174	GOT1	Aspartate aminotransferase, cytoplasmic	AATC_HUMAN	0.351622	0.00742578		P55290	CDH13	Cadherin-13	CAD13_HUMAN	0.428348	1.09931e-06									Q15262	PTPRK	Receptor-type tyrosine-protein phosphatase kappa	PTPRK_HUMAN	6.28605e-05	0.00193691
Q96FE7	PIK3IP1	Phosphoinositide-3-kinase-interacting protein 1	P3IP1_HUMAN	0.350549	0.00858783		P04066	FUCA1	Tissue alpha-L-fucosidase	FUCO_HUMAN	0.422967	4.49702e-05
P11362	FGFR1	Fibroblast growth factor receptor 1	FGFR1_HUMAN	0.348747	0.00116004		Q15904	ATP6AP1	V-type proton ATPase subunit S1	VAS1_HUMAN	0.422885	3.1221e-09
P40189	IL6ST	Interleukin-6 receptor subunit beta	IL6RB_HUMAN	0.348063	9.37e-05		Q9BQT9	CLSTN3	Calsyntenin-3	CSTN3_HUMAN	0.42281	1.11943e-11
Q8IWV2	CNTN4	Contactin-4	CNTN4_HUMAN	0.346316	0.00203577		Q9ULB4	CDH9	Cadherin-9	CADH9_HUMAN	0.422622	0.0028679
Q13508	ART3	Ecto-ADP-ribosyltransferase 3	NAR3_HUMAN	0.344198	0.0107518		Q8IZS8	CACNA2D3	Voltage-dependent calcium channel subunit alpha-2/delta-3	CA2D3_HUMAN	0.422497	0.0272328
Q16288	NTRK3	NT-3 growth factor receptor	NTRK3_HUMAN	0.343523	0.00272611		P40189	IL6ST	Interleukin-6 receptor subunit beta	IL6RB_HUMAN	0.421732	1.75797e-09
P54819	AK2	Adenylate kinase 2, mitochondrial	KAD2_HUMAN	0.340021	7.16e-07		P21802	FGFR2	Fibroblast growth factor receptor 2	FGFR2_HUMAN	0.42163	8.30771e-10
Q8N126	CADM3	Cell adhesion molecule 3	CADM3_HUMAN	0.338581	0.0177603		P07998	RNASE1	Ribonuclease pancreatic	RNAS1_HUMAN	0.420577	0.000275023
P19022	CDH2	Cadherin-2	CADH2_HUMAN	0.33804	0.00675888		Q8N3T6	TMEM132C	Transmembrane protein 132C	T132C_HUMAN	0.419077	0.0486215
P80723	BASP1	Brain acid soluble protein 1	BASP1_HUMAN	0.336787	0.008624		Q15262	PTPRK	Receptor-type tyrosine-protein phosphatase kappa	PTPRK_HUMAN	0.41876	0.02982
Q5KU26	COLEC12	Collectin-12	COL12_HUMAN	0.336684	0.000996325		O14773	TPP1	Tripeptidyl-peptidase 1	TPP1_HUMAN	0.416969	6.29639e-09
P04156	PRNP	Major prion protein	PRIO_HUMAN	0.335667	0.00118298		P54764	EPHA4	Ephrin type-A receptor 4	EPHA4_HUMAN	0.414091	8.29396e-07
P19021	PAM	Peptidyl-glycine alpha-amidating monooxygenase	AMD_HUMAN	0.330138	8.88e-05		P07585	DCN	Decorin	PGS2_HUMAN	0.413726	5.66585e-08
P54289	CACNA2D1	Voltage-dependent calcium channel subunit alpha-2/delta-1	CA2D1_HUMAN	0.328931	0.012053		Q96KN2	CNDP1	Beta-Ala-His dipeptidase	CNDP1_HUMAN	0.411711	3.5609e-05
Q8NFZ8	CADM4	Cell adhesion molecule 4	CADM4_HUMAN	0.328824	0.000250735		Q14508	WFDC2	WAP four-disulfide core domain protein 2	WFDC2_HUMAN	0.411578	1.80518e-06
Q969P0	IGSF8	Immunoglobulin superfamily member 8	IGSF8_HUMAN	0.325862	0.000132583		O15240	VGF	Neurosecretory protein VGF	VGF_HUMAN	0.410944	2.37073e-05
Q9BXJ1	C1QTNF1	Complement C1q tumor necrosis factor-related protein 1	C1QT1_HUMAN	0.323185	0.00033773		Q8TAG5	VSTM2A	V-set and transmembrane domain-containing protein 2A	VTM2A_HUMAN	0.41085	2.10003e-06
Q96ID5	IGSF21	Immunoglobulin superfamily member 21	IGS21_HUMAN	0.321627	0.00137478		Q8N2G4	LYPD1	Ly6/PLAUR domain-containing protein 1	LYPD1_HUMAN	0.410744	0.00471175
O60279	SUSD5	Sushi domain-containing protein 5	SUSD5_HUMAN	0.321183	0.000273521		P13591	NCAM1	Neural cell adhesion molecule 1	NCAM1_HUMAN	0.410537	1.63124e-09
Q9BXJ0	C1QTNF5	Complement C1q tumor necrosis factor-related protein 5	C1QT5_HUMAN	0.321148	0.000799335		Q9NQ79	CRTAC1	Cartilage acidic protein 1	CRAC1_HUMAN	0.408322	9.63983e-08
O00533	CHL1	Neural cell adhesion molecule L1-like protein	NCHL1_HUMAN	0.320739	0.00504504		P04180	LCAT	Phosphatidylcholine-sterol acyltransferase	LCAT_HUMAN	0.407795	1.54464e-05
Q14393	GAS6	Growth arrest-specific protein 6	GAS6_HUMAN	0.320413	4.62e-05		O95970	LGI1	Leucine-rich glioma-inactivated protein 1	LGI1_HUMAN	0.407745	0.0119706
Q8N3H0	TAFA2	Chemokine-like protein TAFA-2	TAFA2_HUMAN	0.319711	0.0235679		Q9BYH1	SEZ6L	Seizure 6-like protein	SE6L1_HUMAN	0.40755	9.18949e-08
P17927	CR1	Complement receptor type 1	CR1_HUMAN	0.318938	5.41e-08		P17174	GOT1	Aspartate aminotransferase, cytoplasmic	AATC_HUMAN	0.406106	1.43556e-08
P55291	CDH15	Cadherin-15	CAD15_HUMAN	0.317831	0.0141696		P23470	PTPRG	Receptor-type tyrosine-protein phosphatase gamma	PTPRG_HUMAN	0.405969	1.10351e-10
Q9BY67	CADM1	Cell adhesion molecule 1	CADM1_HUMAN	0.316921	0.0118396		P11362	FGFR1	Fibroblast growth factor receptor 1	FGFR1_HUMAN	0.40499	3.17361e-10
Q86TY3	ARMH4	Armadillo-like helical domain-containing protein 4	ARMD4_HUMAN	0.316758	0.00671493		Q9P0S2	COX16	Cytochrome c oxidase assembly protein COX16 homolog, mitochondrial	COX16_HUMAN	0.404804	0.0107864
P48058	GRIA4	Glutamate receptor 4	GRIA4_HUMAN	0.31666	0.0240193		Q8N3J6	CADM2	Cell adhesion molecule 2	CADM2_HUMAN	0.404025	1.18148e-07
P02452	COL1A1	Collagen alpha-1(I) chain	CO1A1_HUMAN	0.314264	0.0277912		Q86TY3	ARMH4	Armadillo-like helical domain-containing protein 4	ARMD4_HUMAN	0.402684	1.84339e-08
P22304	IDS	Iduronate 2-sulfatase	IDS_HUMAN	0.3099	0.00179058		P51693	APLP1	Amyloid beta precursor like protein 1	APLP1_HUMAN	0.400854	1.65919e-07
O15240	VGF	Neurosecretory protein VGF	VGF_HUMAN	0.309501	0.0109363		Q99969	RARRES2	Retinoic acid receptor responder protein 2	RARR2_HUMAN	0.399351	0.000292755
Q9NZ53	PODXL2	Podocalyxin-like protein 2	PDXL2_HUMAN	0.308804	0.0112698		Q96NZ9	PRAP1	Proline-rich acidic protein 1	PRAP1_HUMAN	0.398193	0.000115748
Q9Y646	CPQ	Carboxypeptidase Q	CBPQ_HUMAN	0.308255	0.000308819		P36896	ACVR1B	Activin receptor type-1B	ACV1B_HUMAN	0.396714	0.00216534
Q6UX73	C16orf89	UPF0764 protein C16orf89	CP089_HUMAN	0.30796	0.00031231		Q9H1U4	MEGF9	Multiple epidermal growth factor-like domains protein 9	MEGF9_HUMAN	0.396667	7.78476e-09
Q53EL9	SEZ6	Seizure protein 6 homolog	SEZ6_HUMAN	0.303817	0.00877618		O00451	GFRA2	GDNF family receptor alpha-2	GFRA2_HUMAN	0.396508	4.65017e-05
Q13449	LSAMP	Limbic system-associated membrane protein	LSAMP_HUMAN	0.302171	0.00205507		Q07507	DPT	Dermatopontin	DERM_HUMAN	0.393329	0.0202128
Q8TAG5	VSTM2A	V-set and transmembrane domain-containing protein 2A	VTM2A_HUMAN	0.300585	0.00700494		Q9UBP4	DKK3	Dickkopf-related protein 3	DKK3_HUMAN	0.393164	1.18114e-08
Q24JP5	TMEM132A	Transmembrane protein 132A	T132A_HUMAN	0.300154	0.00174935		P18509	ADCYAP1	Pituitary adenylate cyclase-activating polypeptide	PACA_HUMAN	0.393146	0.0420132
Q99435	NELL2	Protein kinase C-binding protein NELL2	NELL2_HUMAN	0.300096	0.00101511		O94910	ADGRL1	Adhesion G protein-coupled receptor L1	AGRL1_HUMAN	0.392104	8.07409e-10
Q92876	KLK6	Kallikrein-6	KLK6_HUMAN	0.297925	0.00160481		P05408	SCG5	Neuroendocrine protein 7B2	7B2_HUMAN	0.391445	3.17106e-07
Q9Y4C0	NRXN3	Neurexin-3	NRX3A_HUMAN	0.296821	0.00171682		Q8NBJ4	GOLM1	Golgi membrane protein 1	GOLM1_HUMAN	0.390847	1.06957e-07
P12259	F5	Coagulation factor V	FA5_HUMAN	0.2968	0.00307969		Q14DG7	TMEM132B	Transmembrane protein 132B	T132B_HUMAN	0.389158	0.00526232
O43291	SPINT2	Kunitz-type protease inhibitor 2	SPIT2_HUMAN	0.296076	0.0126636		P12259	F5	Coagulation factor V	FA5_HUMAN	0.388042	6.55867e-05
Q14508	WFDC2	WAP four-disulfide core domain protein 2	WFDC2_HUMAN	0.294428	0.00253028		Q9ULP0	NDRG4	Protein NDRG4	NDRG4_HUMAN	0.386707	0.00175078
P21802	FGFR2	Fibroblast growth factor receptor 2	FGFR2_HUMAN	0.294253	0.000605368		Q9HCU4	CELSR2	Cadherin EGF LAG seven-pass G-type receptor 2	CELR2_HUMAN	0.386416	0.00893083
O43556	SGCE	Epsilon-sarcoglycan	SGCE_HUMAN	0.29187	0.000744093		Q6UXD5	SEZ6L2	Seizure 6-like protein 2	SE6L2_HUMAN	0.386055	8.68468e-08
P52797	EFNA3	Ephrin-A3	EFNA3_HUMAN	0.290814	0.00133644		P14209	CD99	CD99 antigen	CD99_HUMAN	0.38587	9.27762e-05
Q99674	CGREF1	Cell growth regulator with EF hand domain protein 1	CGRE1_HUMAN	0.28861	0.0022062		P03950	ANG	Angiogenin	ANGI_HUMAN	0.385064	0.0188139
Q7Z7M0	MEGF8	Multiple epidermal growth factor-like domains protein 8	MEGF8_HUMAN	0.285203	0.00146954		Q9P121	NTM	Neurotrimin	NTRI_HUMAN	0.384778	8.30771e-10
Q9C0A0	CNTNAP4	Contactin-associated protein-like 4	CNTP4_HUMAN	0.283007	0.00342246		O43505	B4GAT1	Beta-1,4-glucuronyltransferase 1	B4GA1_HUMAN	0.381777	7.99815e-10
Q9ULB1	NRXN1	Neurexin-1	NRX1A_HUMAN	0.282605	9.45e-05		P19021	PAM	Peptidyl-glycine alpha-amidating monooxygenase	AMD_HUMAN	0.381454	2.54265e-10
P07339	CTSD	Cathepsin D	CATD_HUMAN	0.27706	0.000270326		Q13228	SELENBP1	Methanethiol oxidase	SBP1_HUMAN	0.380897	0.0155284
Q8WXD2	SCG3	Secretogranin-3	SCG3_HUMAN	0.275174	0.000599958		Q9ULB1	NRXN1	Neurexin-1	NRX1A_HUMAN	0.380155	4.19722e-11
P13521	SCG2	Secretogranin-2	SCG2_HUMAN	0.274404	0.001347		Q92520	FAM3C	Protein FAM3C	FAM3C_HUMAN	0.379966	1.18775e-09
Q92823	NRCAM	Neuronal cell adhesion molecule	NRCAM_HUMAN	0.267445	0.000432347		O43291	SPINT2	Kunitz-type protease inhibitor 2	SPIT2_HUMAN	0.376991	8.68468e-08
A6NLU5	VSTM2B	V-set and transmembrane domain-containing protein 2B	VTM2B_HUMAN	0.266087	0.000311583		P25713	MT3	Metallothionein-3	MT3_HUMAN	0.375685	0.00936905
O43505	B4GAT1	Beta-1,4-glucuronyltransferase 1	B4GA1_HUMAN	0.26416	4.51e-06		Q14982	OPCML	Opioid-binding protein/cell adhesion molecule	OPCM_HUMAN	0.374355	1.23494e-09
P07585	DCN	Decorin	PGS2_HUMAN	0.261372	0.000297334		Q13444	ADAM15	Disintegrin and metalloproteinase domain-containing protein 15	ADA15_HUMAN	0.372739	0.000663218
O94856	NFASC	Neurofascin	NFASC_HUMAN	0.257242	3.4e-06		P04156	PRNP	Major prion protein	PRIO_HUMAN	0.371709	1.84615e-09
Q02246	CNTN2	Contactin-2	CNTN2_HUMAN	0.25624	0.00735751		Q5BLP8	NICOL1	NELL2-interacting cell ontogeny regulator 1	NICOL_HUMAN	0.370797	5.66607e-07
Q9BZR6	RTN4R	Reticulon-4 receptor	RTN4R_HUMAN	0.255293	0.00118702		P01213	PDYN	Proenkephalin-B	PDYN_HUMAN	0.370183	9.24548e-08
Q92859	NEO1	Neogenin	NEO1_HUMAN	0.253719	2.91e-05		O14594	NCAN	Neurocan core protein	NCAN_HUMAN	0.3668	4.6653e-08
O00462	MANBA	Beta-mannosidase	MANBA_HUMAN	0.252829	1e-05		Q9Y4C0	NRXN3	Neurexin-3	NRX3A_HUMAN	0.366416	8.90045e-10
O15354	GPR37	Prosaposin receptor GPR37	GPR37_HUMAN	0.252644	0.0418097		O15394	NCAM2	Neural cell adhesion molecule 2	NCAM2_HUMAN	0.366168	2.54265e-10
P23471	PTPRZ1	Receptor-type tyrosine-protein phosphatase zeta	PTPRZ_HUMAN	0.252065	5.53e-05		Q9NPD7	NRN1	Neuritin	NRN1_HUMAN	0.363669	1.18596e-09
O43493	TGOLN2	Trans-Golgi network integral membrane protein 2	TGON2_HUMAN	0.251419	3.63e-05		Q8NFZ8	CADM4	Cell adhesion molecule 4	CADM4_HUMAN	0.363566	2.09018e-10
P45877	PPIC	Peptidyl-prolyl cis-trans isomerase C	PPIC_HUMAN	0.250034	7.48e-05		Q9Y6N8	CDH10	Cadherin-10	CAD10_HUMAN	0.362295	4.81186e-08
P05067	APP	Amyloid-beta precursor protein	A4_HUMAN	0.249583	0.000223522		O00533	CHL1	Neural cell adhesion molecule L1-like protein	NCHL1_HUMAN	0.362103	7.06081e-09
Q9HCB6	SPON1	Spondin-1	SPON1_HUMAN	0.249155	0.0101775		P55291	CDH15	Cadherin-15	CAD15_HUMAN	0.362095	1.61879e-08
O95196	CSPG5	Chondroitin sulfate proteoglycan 5	CSPG5_HUMAN	0.248641	0.00845507		Q8TCZ2	CD99L2	CD99 antigen-like protein 2	C99L2_HUMAN	0.361806	9.35168e-07
Q9P0K1	ADAM22	Disintegrin and metalloproteinase domain-containing protein 22	ADA22_HUMAN	0.24756	8.88e-05		Q99674	CGREF1	Cell growth regulator with EF hand domain protein 1	CGRE1_HUMAN	0.361023	2.25474e-08
Q5BLP8	NICOL1	NELL2-interacting cell ontogeny regulator 1	NICOL_HUMAN	0.241428	0.0139515		Q9NZ53	PODXL2	Podocalyxin-like protein 2	PDXL2_HUMAN	0.360753	3.50167e-10
Q96PX8	SLITRK1	SLIT and NTRK-like protein 1	SLIK1_HUMAN	0.237433	0.000607825		Q9HCB6	SPON1	Spondin-1	SPON1_HUMAN	0.360136	4.02594e-08
Q09327	MGAT3	Beta-1,4-mannosyl-glycoprotein 4-beta-N-acetylglucosaminyltransferase	MGAT3_HUMAN	0.236501	0.0464651		P19022	CDH2	Cadherin-2	CADH2_HUMAN	0.358723	5.35473e-10
P08123	COL1A2	Collagen alpha-2(I) chain	CO1A2_HUMAN	0.232359	0.00527674		O15354	GPR37	Prosaposin receptor GPR37	GPR37_HUMAN	0.358638	1.01054e-06
P0DMQ5	INAFM2	Putative transmembrane protein INAFM2	INAM2_HUMAN	0.231138	0.000111997		Q9UHC6	CNTNAP2	Contactin-associated protein-like 2	CNTP2_HUMAN	0.35484	6.1311e-10
Q9NPD7	NRN1	Neuritin	NRN1_HUMAN	0.231107	3.22e-05		Q99435	NELL2	Protein kinase C-binding protein NELL2	NELL2_HUMAN	0.353549	1.84615e-09
P12109	COL6A1	Collagen alpha-1(VI) chain	CO6A1_HUMAN	0.230902	8.09e-07		Q96FE7	PIK3IP1	Phosphoinositide-3-kinase-interacting protein 1	P3IP1_HUMAN	0.351731	1.76032e-07
P04066	FUCA1	Tissue alpha-L-fucosidase	FUCO_HUMAN	0.230374	0.00146954		Q24JP5	TMEM132A	Transmembrane protein 132A	T132A_HUMAN	0.351323	7.99815e-10
Q9NT99	LRRC4B	Leucine-rich repeat-containing protein 4B	LRC4B_HUMAN	0.228162	0.000312216		O95502	NPTXR	Neuronal pentraxin receptor	NPTXR_HUMAN	0.351171	9.57188e-08
P07998	RNASE1	Ribonuclease pancreatic	RNAS1_HUMAN	0.226976	0.0218692		Q15768	EFNB3	Ephrin-B3	EFNB3_HUMAN	0.349297	6.31891e-05
Q08431	MFGE8	Lactadherin	MFGM_HUMAN	0.225219	0.00127434		Q92765	FRZB	Secreted frizzled-related protein 3	SFRP3_HUMAN	0.348983	3.82408e-05
O15394	NCAM2	Neural cell adhesion molecule 2	NCAM2_HUMAN	0.224847	1.87e-05		A6NLU5	VSTM2B	V-set and transmembrane domain-containing protein 2B	VTM2B_HUMAN	0.348061	1.29374e-09
Q12797	ASPH	Aspartyl/asparaginyl beta-hydroxylase	ASPH_HUMAN	0.221915	0.0045935		O43493	TGOLN2	Trans-Golgi network integral membrane protein 2	TGON2_HUMAN	0.347803	1.45606e-10
Q6UWR7	ENPP6	Glycerophosphocholine cholinephosphodiesterase ENPP6	ENPP6_HUMAN	0.221285	0.00493046		P0DMQ5	INAFM2	Putative transmembrane protein INAFM2	INAM2_HUMAN	0.345177	1.43556e-08
Q9HBT6	CDH20	Cadherin-20	CAD20_HUMAN	0.220416	0.043514		Q9UPU3	SORCS3	VPS10 domain-containing receptor SorCS3	SORC3_HUMAN	0.343865	9.3473e-07
P0DP58	LYNX1	Ly-6/neurotoxin-like protein 1	LYNX1_HUMAN	0.217731	0.0207098		Q9NT99	LRRC4B	Leucine-rich repeat-containing protein 4B	LRC4B_HUMAN	0.342973	6.14663e-12
P14209	CD99	CD99 antigen	CD99_HUMAN	0.21696	0.0192706		Q8N126	CADM3	Cell adhesion molecule 3	CADM3_HUMAN	0.342098	1.6076e-07
P58417	NXPH1	Neurexophilin-1	NXPH1_HUMAN	0.212961	0.01264		O00462	MANBA	Beta-mannosidase	MANBA_HUMAN	0.341351	2.21666e-12
P23515	OMG	Oligodendrocyte-myelin glycoprotein	OMGP_HUMAN	0.211901	6.27e-06		P54289	CACNA2D1	Voltage-dependent calcium channel subunit alpha-2/delta-1	CA2D1_HUMAN	0.340461	1.25446e-08
Q9NYQ8	FAT2	Protocadherin Fat 2	FAT2_HUMAN	0.207894	0.00456917		P21579	SYT1	Synaptotagmin-1	SYT1_HUMAN	0.339974	3.76391e-05
Q9NTU7	CBLN4	Cerebellin-4	CBLN4_HUMAN	0.206707	0.0107089		Q9NY47	CACNA2D2	Voltage-dependent calcium channel subunit alpha-2/delta-2	CA2D2_HUMAN	0.339671	2.43551e-10
Q13822	ENPP2	Ectonucleotide pyrophosphatase/phosphodiesterase family member 2	ENPP2_HUMAN	0.205557	0.00118495		P10619	CTSA	Lysosomal protective protein	PPGB_HUMAN	0.339057	7.2679e-07
Q15768	EFNB3	Ephrin-B3	EFNB3_HUMAN	0.205211	0.00360136		Q9BU40	CHRDL1	Chordin-like protein 1	CRDL1_HUMAN	0.338679	3.07545e-05
Q12860	CNTN1	Contactin-1	CNTN1_HUMAN	0.202773	1.79e-06		Q5FWE3	PRRT3	Proline-rich transmembrane protein 3	PRRT3_HUMAN	0.334658	9.60529e-08
Q9NY47	CACNA2D2	Voltage-dependent calcium channel subunit alpha-2/delta-2	CA2D2_HUMAN	0.202074	0.000387666		Q86Y22	COL23A1	Collagen alpha-1(XXIII) chain	CONA1_HUMAN	0.334604	0.000582337
P78324	SIRPA	Tyrosine-protein phosphatase non-receptor type substrate 1	SHPS1_HUMAN	0.201103	0.000351928		P23515	OMG	Oligodendrocyte-myelin glycoprotein	OMGP_HUMAN	0.333201	1.95811e-12
P01130	LDLR	Low-density lipoprotein receptor	LDLR_HUMAN	0.19939	0.0071551		P13521	SCG2	Secretogranin-2	SCG2_HUMAN	0.33305	1.26816e-08
Q9P2S2	NRXN2	Neurexin-2	NRX2A_HUMAN	0.197727	1.82e-05		Q16653	MOG	Myelin-oligodendrocyte glycoprotein	MOG_HUMAN	0.332459	0.000513892
Q5VSG8	MANEAL	Glycoprotein endo-alpha-1,2-mannosidase-like protein	MANEL_HUMAN	0.193505	0.025557		Q13822	ENPP2	Ectonucleotide pyrophosphatase/phosphodiesterase family member 2	ENPP2_HUMAN	0.330528	5.06539e-05
Q9Y266	NUDC	Nuclear migration protein nudC	NUDC_HUMAN	0.192848	0.0478364		Q06481	APLP2	Amyloid beta precursor like protein 2	APLP2_HUMAN	0.330198	1.9557e-09
Q8IYJ0	PIANP	PILR alpha-associated neural protein	PIANP_HUMAN	0.191962	0.0130966		P06307	CCK	Cholecystokinin	CCKN_HUMAN	0.329848	0.0235705
O75326	SEMA7A	Semaphorin-7A	SEM7A_HUMAN	0.191203	5.53e-05		Q9HC57	WFDC1	WAP four-disulfide core domain protein 1	WFDC1_HUMAN	0.329775	4.37559e-05
Q16270	IGFBP7	Insulin-like growth factor-binding protein 7	IBP7_HUMAN	0.19067	0.0265915		P78324	SIRPA	Tyrosine-protein phosphatase non-receptor type substrate 1	SHPS1_HUMAN	0.329649	5.35473e-10
Q92485	SMPDL3B	Acid sphingomyelinase-like phosphodiesterase 3b	ASM3B_HUMAN	0.189957	0.0116558		P23471	PTPRZ1	Receptor-type tyrosine-protein phosphatase zeta	PTPRZ_HUMAN	0.329363	5.81153e-11
Q92686	NRGN	Neurogranin	NEUG_HUMAN	0.189874	0.0123473		Q9BY67	CADM1	Cell adhesion molecule 1	CADM1_HUMAN	0.329208	7.7244e-09
Q6P9A2	GALNT18	Polypeptide N-acetylgalactosaminyltransferase 18	GLT18_HUMAN	0.186839	0.00150608		Q92859	NEO1	Neogenin	NEO1_HUMAN	0.327984	1.13755e-12
Q9H4D0	CLSTN2	Calsyntenin-2	CSTN2_HUMAN	0.185736	0.00338711		Q13449	LSAMP	Limbic system-associated membrane protein	LSAMP_HUMAN	0.326641	1.4947e-10
Q14515	SPARCL1	SPARC-like protein 1	SPRL1_HUMAN	0.184292	4.86e-06		Q93063	EXT2	Exostosin-2	EXT2_HUMAN	0.325047	3.21585e-05
Q8IUK8	CBLN2	Cerebellin-2	CBLN2_HUMAN	0.181645	0.000625543		Q99727	TIMP4	Metalloproteinase inhibitor 4	TIMP4_HUMAN	0.324886	0.0133535
Q6UXZ4	UNC5D	Netrin receptor UNC5D	UNC5D_HUMAN	0.177324	0.0228476		O95390	GDF11	Growth/differentiation factor 11	GDF11_HUMAN	0.32299	6.20375e-06
Q13275	SEMA3F	Semaphorin-3F	SEM3F_HUMAN	0.168905	7.45e-05		O43529	CHST10	Carbohydrate sulfotransferase 10	CHSTA_HUMAN	0.321574	0.000169297
O95502	NPTXR	Neuronal pentraxin receptor	NPTXR_HUMAN	0.167656	0.000126273		Q96JF0	ST6GAL2	Beta-galactoside alpha-2,6-sialyltransferase 2	SIAT2_HUMAN	0.321143	9.60956e-09
O43173	ST8SIA3	Sia-alpha-2,3-Gal-beta-1,4-GlcNAc-R:alpha 2,8-sialyltransferase	SIA8C_HUMAN	0.166145	0.00717269		P22303	ACHE	Acetylcholinesterase	ACES_HUMAN	0.318991	0.000217585
Q8NFZ4	NLGN2	Neuroligin-2	NLGN2_HUMAN	0.162907	0.000852217		Q8NBI3	DRAXIN	Draxin	DRAXI_HUMAN	0.317013	0.00462291
Q8N6C5	IGSF1	Immunoglobulin superfamily member 1	IGSF1_HUMAN	0.162153	0.00452523		Q16270	IGFBP7	Insulin-like growth factor-binding protein 7	IBP7_HUMAN	0.316523	7.8383e-05
Q6UXK5	LRRN1	Leucine-rich repeat neuronal protein 1	LRRN1_HUMAN	0.161904	0.00185978		Q92823	NRCAM	Neuronal cell adhesion molecule	NRCAM_HUMAN	0.316521	6.14663e-12
Q7Z3B1	NEGR1	Neuronal growth regulator 1	NEGR1_HUMAN	0.159961	0.000434232		Q9P2S2	NRXN2	Neurexin-2	NRX2A_HUMAN	0.316223	3.95964e-12
Q8TBP5	FAM174A	Membrane protein FAM174A	F174A_HUMAN	0.157596	0.00535527		Q9UKB5	AJAP1	Adherens junction-associated protein 1	AJAP1_HUMAN	0.3154	1.97616e-05
P10619	CTSA	Lysosomal protective protein	PPGB_HUMAN	0.157583	0.0022062		Q8IYJ0	PIANP	PILR alpha-associated neural protein	PIANP_HUMAN	0.315089	7.22234e-06
P01213	PDYN	Proenkephalin-B	PDYN_HUMAN	0.155846	2.9e-05		P01130	LDLR	Low-density lipoprotein receptor	LDLR_HUMAN	0.311691	2.88595e-05
P16234	PDGFRA	Platelet-derived growth factor receptor alpha	PGFRA_HUMAN	0.155662	0.000891543		Q8WXD2	SCG3	Secretogranin-3	SCG3_HUMAN	0.311023	1.29374e-09
O60888	CUTA	Protein CutA	CUTA_HUMAN	0.154175	0.00117826		Q8N6C5	IGSF1	Immunoglobulin superfamily member 1	IGSF1_HUMAN	0.310373	7.53809e-07
Q15818	NPTX1	Neuronal pentraxin-1	NPTX1_HUMAN	0.151035	1.04e-07		P16234	PDGFRA	Platelet-derived growth factor receptor alpha	PGFRA_HUMAN	0.309637	7.33488e-06
P55001	MFAP2	Microfibrillar-associated protein 2	MFAP2_HUMAN	0.151003	0.00842441		P0DP58	LYNX1	Ly-6/neurotoxin-like protein 1	LYNX1_HUMAN	0.309601	5.42843e-06
Q8NFY4	SEMA6D	Semaphorin-6D	SEM6D_HUMAN	0.150137	0.000925623		Q9ULB5	CDH7	Cadherin-7	CADH7_HUMAN	0.309436	0.00140464
Q96GW7	BCAN	Brevican core protein	PGCB_HUMAN	0.146741	5.41e-08		Q5VU97	CACHD1	VWFA and cache domain-containing protein 1	CAHD1_HUMAN	0.309111	0.0183301
Q6IEE7	TMEM132E	Transmembrane protein 132E	T132E_HUMAN	0.146705	0.00662772		O94856	NFASC	Neurofascin	NFASC_HUMAN	0.307538	2.29127e-13
P52758	RIDA	2-iminobutanoate/2-iminopropanoate deaminase	RIDA_HUMAN	0.143796	0.0284174		O95196	CSPG5	Chondroitin sulfate proteoglycan 5	CSPG5_HUMAN	0.306613	7.96784e-08
P23435	CBLN1	Cerebellin-1	CBLN1_HUMAN	0.143314	0.00143833		Q6UX15	LAYN	Layilin	LAYN_HUMAN	0.306452	0.000225224
Q9P0S2	COX16	Cytochrome c oxidase assembly protein COX16 homolog, mitochondrial	COX16_HUMAN	0.143049	0.0197958		Q9NTU7	CBLN4	Cerebellin-4	CBLN4_HUMAN	0.304439	4.65897e-07
Q92563	SPOCK2	Testican-2	TICN2_HUMAN	0.134439	0.0123473		Q00973	B4GALNT1	Beta-1,4 N-acetylgalactosaminyltransferase 1	B4GN1_HUMAN	0.304154	0.000317424
P51674	GPM6A	Neuronal membrane glycoprotein M6-a	GPM6A_HUMAN	0.128358	0.0243244		Q9Y639	NPTN	Neuroplastin	NPTN_HUMAN	0.302959	1.44282e-06
P30531	SLC6A1	Sodium- and chloride-dependent GABA transporter 1	SC6A1_HUMAN	0.128224	0.0211897		Q92876	KLK6	Kallikrein-6	KLK6_HUMAN	0.299786	1.96578e-08
Q96AP4	ZUP1	Zinc finger-containing ubiquitin peptidase 1	ZUP1_HUMAN	0.125235	2.9e-05		Q9HBT6	CDH20	Cadherin-20	CAD20_HUMAN	0.298578	7.10977e-06
P14621	ACYP2	Acylphosphatase-2	ACYP2_HUMAN	0.124179	0.0262807		Q9NYQ8	FAT2	Protocadherin Fat 2	FAT2_HUMAN	0.298378	1.75797e-09
Q9Y639	NPTN	Neuroplastin	NPTN_HUMAN	0.122923	0.000489985		Q14515	SPARCL1	SPARC-like protein 1	SPRL1_HUMAN	0.297581	6.14663e-12
O00339	MATN2	Matrilin-2	MATN2_HUMAN	0.120838	0.00106061		Q53EL9	SEZ6	Seizure protein 6 homolog	SEZ6_HUMAN	0.297396	2.22814e-10
P57740	NUP107	Nuclear pore complex protein Nup107	NU107_HUMAN	0.118376	0.0075357		Q12797	ASPH	Aspartyl/asparaginyl beta-hydroxylase	ASPH_HUMAN	0.297037	3.84852e-08
O95965	ITGBL1	Integrin beta-like protein 1	ITGBL_HUMAN	0.10881	0.000477684		Q9H0Q3	FXYD6	FXYD domain-containing ion transport regulator 6	FXYD6_HUMAN	0.294583	0.013595
Q14894	CRYM	Ketimine reductase mu-crystallin	CRYM_HUMAN	0.108322	0.0262605		O43405	COCH	Cochlin	COCH_HUMAN	0.293291	4.36555e-07
O60883	GPR37L1	G-protein coupled receptor 37-like 1	G37L1_HUMAN	0.103715	0.00442704		Q96GW7	BCAN	Brevican core protein	PGCB_HUMAN	0.292054	1.90606e-14
Q08345	DDR1	Epithelial discoidin domain-containing receptor 1	DDR1_HUMAN	0.103533	0.00104697		Q92542	NCSTN	Nicastrin	NICA_HUMAN	0.291428	6.19652e-06
A6NGN9	IGLON5	IgLON family member 5	IGLO5_HUMAN	0.103344	0.0207403		Q9H1Z8	ECRG4	Augurin	AUGN_HUMAN	0.290454	0.0123374
P22303	ACHE	Acetylcholinesterase	ACES_HUMAN	0.0995802	0.000865115		Q12860	CNTN1	Contactin-1	CNTN1_HUMAN	0.289794	2.72238e-14
P14138	EDN3	Endothelin-3	EDN3_HUMAN	0.0983549	0.00270049		P56975	NRG3	Pro-neuregulin-3, membrane-bound isoform	NRG3_HUMAN	0.285722	4.56082e-05
P56975	NRG3	Pro-neuregulin-3, membrane-bound isoform	NRG3_HUMAN	0.097703	0.0138076		Q8IUK8	CBLN2	Cerebellin-2	CBLN2_HUMAN	0.279883	4.38425e-08
O94991	SLITRK5	SLIT and NTRK-like protein 5	SLIK5_HUMAN	0.0955241	0.00150608		Q92686	NRGN	Neurogranin	NEUG_HUMAN	0.277503	2.57203e-06
Q9BXJ3	C1QTNF4	Complement C1q tumor necrosis factor-related protein 4	C1QT4_HUMAN	0.0953576	0.00399015		P58417	NXPH1	Neurexophilin-1	NXPH1_HUMAN	0.276485	6.35402e-06
Q0P6D2	DIPK1C	Divergent protein kinase domain 1C	DIK1C_HUMAN	0.0951076	0.000679518		Q15818	NPTX1	Neuronal pentraxin-1	NPTX1_HUMAN	0.275365	3.71391e-15
Q9BRP1	PDCD2L	Programmed cell death protein 2-like	PDD2L_HUMAN	0.0936295	0.0126536		Q9BXJ3	C1QTNF4	Complement C1q tumor necrosis factor-related protein 4	C1QT4_HUMAN	0.274244	9.77226e-05
Q99574	SERPINI1	Neuroserpin	NEUS_HUMAN	0.093023	1.77e-05		Q8TBP5	FAM174A	Membrane protein FAM174A	F174A_HUMAN	0.273003	6.64492e-08
P16870	CPE	Carboxypeptidase E	CBPE_HUMAN	0.0899447	2.19e-06		P14138	EDN3	Endothelin-3	EDN3_HUMAN	0.270845	7.53809e-07
Q8N608	DPP10	Inactive dipeptidyl peptidase 10	DPP10_HUMAN	0.0896977	0.00784508		Q7Z7M0	MEGF8	Multiple epidermal growth factor-like domains protein 8	MEGF8_HUMAN	0.265064	6.31153e-10
O00264	PGRMC1	Membrane-associated progesterone receptor component 1	PGRC1_HUMAN	0.0868684	0.00546222		Q7Z3B1	NEGR1	Neuronal growth regulator 1	NEGR1_HUMAN	0.258407	4.65787e-11
Q5VWW1	C1QL3	Complement C1q-like protein 3	C1QL3_HUMAN	0.0824991	2.81e-05		P05067	APP	Amyloid-beta precursor protein	A4_HUMAN	0.258203	5.26851e-14
O75077	ADAM23	Disintegrin and metalloproteinase domain-containing protein 23	ADA23_HUMAN	0.0705199	0.00617564		Q6NUJ2	C11orf87	Uncharacterized protein C11orf87	CK087_HUMAN	0.257277	2.32283e-05
P15529	CD46	Membrane cofactor protein	MCP_HUMAN	0.0695075	0.00311919		P07093	SERPINE2	Glia-derived nexin	GDN_HUMAN	0.256764	0.0292124
Q9ULP0	NDRG4	Protein NDRG4	NDRG4_HUMAN	0.0643906	0.00120676		O43173	ST8SIA3	Sia-alpha-2,3-Gal-beta-1,4-GlcNAc-R:alpha 2,8-sialyltransferase	SIA8C_HUMAN	0.249767	1.55046e-07
Q8IZJ1	UNC5B	Netrin receptor UNC5B	UNC5B_HUMAN	0.0587326	0.00269611		Q9ULZ9	MMP17	Matrix metalloproteinase-17	MMP17_HUMAN	0.248609	0.0105888
Q86Y38	XYLT1	Xylosyltransferase 1	XYLT1_HUMAN	0.056905	0.0381914		Q5VWW1	C1QL3	Complement C1q-like protein 3	C1QL3_HUMAN	0.248025	6.11202e-09
Q9HDB5	NRXN3	Neurexin-3-beta	NRX3B_HUMAN	0.0557938	0.00164838		Q8TDF5	NETO1	Neuropilin and tolloid-like protein 1	NETO1_HUMAN	0.239432	0.0388142
P22748	CA4	Carbonic anhydrase 4	CAH4_HUMAN	0.0527246	0.00499862		O60888	CUTA	Protein CutA	CUTA_HUMAN	0.238085	6.11202e-09
Q9NZ94	NLGN3	Neuroligin-3	NLGN3_HUMAN	0.0502675	0.000326851		O60883	GPR37L1	G-protein coupled receptor 37-like 1	G37L1_HUMAN	0.236113	6.59476e-07
O00560	SDCBP	Syntenin-1	SDCB1_HUMAN	0.049527	0.0056715		Q6UXZ4	UNC5D	Netrin receptor UNC5D	UNC5D_HUMAN	0.234951	6.55962e-06
O15466	ST8SIA5	Alpha-2,8-sialyltransferase 8E	SIA8E_HUMAN	0.048694	0.00915952		Q13641	TPBG	Trophoblast glycoprotein	TPBG_HUMAN	0.232616	0.00997172
P36896	ACVR1B	Activin receptor type-1B	ACV1B_HUMAN	0.0423637	0.000380365		P14621	ACYP2	Acylphosphatase-2	ACYP2_HUMAN	0.232182	4.69103e-06
Q8NC54	KCT2	Keratinocyte-associated transmembrane protein 2	KCT2_HUMAN	0.0419687	0.00112015		Q9BZC7	ABCA2	ATP-binding cassette sub-family A member 2	ABCA2_HUMAN	0.229074	0.0111308
P07093	SERPINE2	Glia-derived nexin	GDN_HUMAN	0.041945	0.0222801		P57740	NUP107	Nuclear pore complex protein Nup107	NU107_HUMAN	0.228343	6.02054e-06
Q6MZW2	FSTL4	Follistatin-related protein 4	FSTL4_HUMAN	0.0404332	0.00106182		Q8NFZ4	NLGN2	Neuroligin-2	NLGN2_HUMAN	0.228074	8.56993e-09
P0C6S8	LINGO3	Leucine-rich repeat and immunoglobulin-like domain-containing nogo receptor-interacting protein 3	LIGO3_HUMAN	0.0314915	0.00776729		O14917	PCDH17	Protocadherin-17	PCD17_HUMAN	0.225072	0.0231738
Q15262	PTPRK	Receptor-type tyrosine-protein phosphatase kappa	PTPRK_HUMAN	0.019112	7.77e-05		O95965	ITGBL1	Integrin beta-like protein 1	ITGBL_HUMAN	0.221437	2.01313e-08
Q9H2E6	SEMA6A	Semaphorin-6A	SEM6A_HUMAN	0.0107622	9.89e-05		Q9BRP1	PDCD2L	Programmed cell death protein 2-like	PDD2L_HUMAN	0.220216	2.63148e-06
P35590	TIE1	Tyrosine-protein kinase receptor Tie-1	TIE1_HUMAN	0.00769545	0.00241009		Q92563	SPOCK2	Testican-2	TICN2_HUMAN	0.217253	6.26091e-08
Q99727	TIMP4	Metalloproteinase inhibitor 4	TIMP4_HUMAN	0.00526581	0.00019833		P23435	CBLN1	Cerebellin-1	CBLN1_HUMAN	0.210672	2.22863e-07
P24387	CRHBP	Corticotropin-releasing factor-binding protein	CRHBP_HUMAN	0.00422992	0.00177389		Q8NFY4	SEMA6D	Semaphorin-6D	SEM6D_HUMAN	0.208486	1.01708e-09
P54802	NAGLU	Alpha-N-acetylglucosaminidase	ANAG_HUMAN	0.00113452	0.0155551		Q9UKM7	MAN1B1	Endoplasmic reticulum mannosyl-oligosaccharide 1,2-alpha-mannosidase	MA1B1_HUMAN	0.207538	0.00290034
Q5VU97	CACHD1	VWFA and cache domain-containing protein 1	CAHD1_HUMAN	0.000480421	0.00142861		Q99946	PRRT1	Proline-rich transmembrane protein 1	PRRT1_HUMAN	0.207019	4.52989e-06
Q92911	SLC5A5	Sodium/iodide cotransporter	SC5A5_HUMAN	6.80914e-05	0.0449625		A6NGN9	IGLON5	IgLON family member 5	IGLO5_HUMAN	0.206877	8.91667e-07
							P56817	BACE1	Beta-secretase 1	BACE1_HUMAN	0.206242	0.00381796
							Q96AP4	ZUP1	Zinc finger-containing ubiquitin peptidase 1	ZUP1_HUMAN	0.20314	1.18466e-11
							O75326	SEMA7A	Semaphorin-7A	SEM7A_HUMAN	0.201754	1.51189e-13
							P51674	GPM6A	Neuronal membrane glycoprotein M6-a	GPM6A_HUMAN	0.20084	2.15182e-05
							P16870	CPE	Carboxypeptidase E	CBPE_HUMAN	0.198574	8.66907e-13
							P63027	VAMP2	Vesicle-associated membrane protein 2	VAMP2_HUMAN	0.194552	0.0454041
							Q6UWR7	ENPP6	Glycerophosphocholine cholinephosphodiesterase ENPP6	ENPP6_HUMAN	0.191403	1.18775e-09
							P55001	MFAP2	Microfibrillar-associated protein 2	MFAP2_HUMAN	0.191324	8.07409e-10
							Q9HDB5	NRXN3	Neurexin-3-beta	NRX3B_HUMAN	0.189588	2.25474e-08
							O95158	NXPH4	Neurexophilin-4	NXPH4_HUMAN	0.183885	0.000428989
							P84157	MXRA7	Matrix-remodeling-associated protein 7	MXRA7_HUMAN	0.178775	6.20663e-05
							Q6MZW2	FSTL4	Follistatin-related protein 4	FSTL4_HUMAN	0.178368	1.61879e-08
							Q9NZ94	NLGN3	Neuroligin-3	NLGN3_HUMAN	0.176611	2.48197e-08
							Q05996	ZP2	Zona pellucida sperm-binding protein 2	ZP2_HUMAN	0.175593	6.56449e-05
							Q0P6D2	DIPK1C	Divergent protein kinase domain 1C	DIK1C_HUMAN	0.173181	6.1311e-10
							Q8TEA8	DTD1	D-aminoacyl-tRNA deacylase 1	DTD1_HUMAN	0.171666	0.0109464
							Q6IEE7	TMEM132E	Transmembrane protein 132E	T132E_HUMAN	0.169362	1.26475e-08
							Q12794	HYAL1	Hyaluronidase-1	HYAL1_HUMAN	0.169291	1.06502e-07
							Q6UWN8	SPINK6	Serine protease inhibitor Kazal-type 6	ISK6_HUMAN	0.168746	0.0306113
							P58401	NRXN2	Neurexin-2-beta	NRX2B_HUMAN	0.167825	5.21335e-08
							Q13275	SEMA3F	Semaphorin-3F	SEM3F_HUMAN	0.167105	9.43822e-07
							Q2TAL6	VWC2	Brorin	VWC2_HUMAN	0.160513	0.00786579
							Q13145	BAMBI	BMP and activin membrane-bound inhibitor homolog	BAMBI_HUMAN	0.157532	0.000417946
							Q9H4D0	CLSTN2	Calsyntenin-2	CSTN2_HUMAN	0.15542	9.54754e-10
							Q9H2E6	SEMA6A	Semaphorin-6A	SEM6A_HUMAN	0.154446	1.13024e-09
							P19256	CD58	Lymphocyte function-associated antigen 3	LFA3_HUMAN	0.152949	0.0119092
							Q92911	SLC5A5	Sodium/iodide cotransporter	SC5A5_HUMAN	0.15275	8.16604e-05
							Q92485	SMPDL3B	Acid sphingomyelinase-like phosphodiesterase 3b	ASM3B_HUMAN	0.145162	4.1708e-06
							Q99574	SERPINI1	Neuroserpin	NEUS_HUMAN	0.143711	3.71391e-15
							Q13308	PTK7	Inactive tyrosine-protein kinase 7	PTK7_HUMAN	0.142182	0.00145694
							Q09327	MGAT3	Beta-1,4-mannosyl-glycoprotein 4-beta-N-acetylglucosaminyltransferase	MGAT3_HUMAN	0.138343	9.18949e-08
							Q86Y38	XYLT1	Xylosyltransferase 1	XYLT1_HUMAN	0.135802	4.02593e-05
							O75077	ADAM23	Disintegrin and metalloproteinase domain-containing protein 23	ADA23_HUMAN	0.13242	2.64489e-08
							Q8NFP4	MDGA1	MAM domain-containing glycosylphosphatidylinositol anchor protein 1	MDGA1_HUMAN	0.12896	0.00347771
							Q92832	NELL1	Protein kinase C-binding protein NELL1	NELL1_HUMAN	0.125256	1.55784e-06
							Q9H2A9	CHST8	Carbohydrate sulfotransferase 8	CHST8_HUMAN	0.120212	1.24936e-06
							P0C6S8	LINGO3	Leucine-rich repeat and immunoglobulin-like domain-containing nogo receptor-interacting protein 3	LIGO3_HUMAN	0.115288	4.98131e-06
							P20366	TAC1	Protachykinin-1	TKN1_HUMAN	0.112524	0.000271657
							Q9GZV7	HAPLN2	Hyaluronan and proteoglycan link protein 2	HPLN2_HUMAN	0.099792	0.000156271
							P21741	MDK	Midkine	MK_HUMAN	0.0876374	1.84789e-05
							P30531	SLC6A1	Sodium- and chloride-dependent GABA transporter 1	SC6A1_HUMAN	0.0781913	3.7836e-09
							Q92484	SMPDL3A	Acid sphingomyelinase-like phosphodiesterase 3a	ASM3A_HUMAN	0.0752209	0.0266781
							Q8N608	DPP10	Inactive dipeptidyl peptidase 10	DPP10_HUMAN	0.0724051	3.6669e-09
							Q9BXP8	PAPPA2	Pappalysin-2	PAPP2_HUMAN	0.00699365	6.32131e-07
							P00533	EGFR	Epidermal growth factor receptor	EGFR_HUMAN	0.00428316	0.0431066
							P08833	IGFBP1	Insulin-like growth factor-binding protein 1	IBP1_HUMAN	0.000822644	0.0236878
