# Supplementary material for: Proteomic profiling of cerebrospinal fluid uncovers distinctive pathophysiological changes and potential biomarkers in pediatric tubercular meningitis
Source: Front Cell Infect Microbiol. 2025 Oct 16;15:1662783. doi: 10.3389/fcimb.2025.1662783 (PMC12571815; doi:10.3389/fcimb.2025.1662783)
Supplement: Supplementary file 6 [file Table5.xlsx]

## Sheet: Sheet1
Table S5.The power analysis results of the top10 upregulated DEPs and proteins in biomarker panels.
	Top 10 up-regulated DEPs	Uniprot ID	Genes	Protein discription	Fold change	Adjusted P values	Effect Size	Power value		Classify biomarker panels	Uniprot ID	Genes	Protein discription	Fold change	P values	Effect Size	Power value
	TBM vs Ctrl	P61160	ACTR2	Actin-related protein 2	59.6495	8.69e-05	1.55831	0.95		TBM vs PM	P00734	F2	Prothrombin	2.11274	0.00123429	1.66311	0.97
		P59665	DEFA1	Neutrophil defensin 1	55.1194	0.00205095	1.04865	0.68			P19971	TYMP	Thymidine phosphorylase	2.81	0.0101741	1.13888	0.74
		P42167	TMPO	Lamina-associated polypeptide 2, isoforms beta/gamma	50.6345	9.55e-05	1.85539	0.99
		P19971	TYMP	Thymidine phosphorylase	42.7788	1.25e-05	2.33227	0.99
		Q9HD89	RETN	Resistin	41.3523	0.00751005	2.21564	0.99
		P08519	LPA	Apolipoprotein(a)	16.1461	0.00607524	1.03962	0.67		Classify biomarker panels	Uniprot ID	Genes	Protein discription	Fold change	Adjusted P values	Effect Size	Power value
		P05109	S100A8	Protein S100-A8	14.7686	0.0281995	1.05583	0.69		TBM vs VM	P23381	WARS1	Tryptophan--tRNA ligase, cytoplasmic	4.77271	0.0115615	1.90382	0.99
		Q92896	GLG1	Golgi apparatus protein 1	14.7229	5.16e-05	1.55323	0.95			Q13822	ENPP2	Ectonucleotide pyrophosphatase/phosphodiesterase family member 2	0.444096	0.0267814	-1.48156	0.9
		P28838	LAP3	Cytosol aminopeptidase	13.3213	3.42e-06	2.30761	0.99
		Q9Y6N7	ROBO1	Roundabout homolog 1	12.8874	0.0329806	0.815161	0.48
	PM vs Ctrl	Q9HD89	RETN	Resistin	224.286	0.013063	0.772613	0.82
		P59665	DEFA1	Neutrophil defensin 1	180.841	0.00333981	0.779698	0.83
		P06702	S100A9	Protein S100-A9	173.488	0.0266852	0.641517	0.67		Classify biomarker panels	Uniprot ID	Genes	Protein discription	Fold change	P values	Effect Size	Power value
		P61160	ACTR2	Actin-related protein 2	140.766	0.000466977	0.935183	0.94		TBM vs CCM	O95445	APOM	Apolipoprotein M	3.01083	0.0020979	2.08787	0.97
		P05109	S100A8	Protein S100-A8	72.0503	0.0175196	0.67871	0.72			P00748	F12	Coagulation factor XII	2.07349	0.0164336	1.83817	0.92
		P42167	TMPO	Lamina-associated polypeptide 2, isoforms beta/gamma	60.2483	7.93481e-05	0.996409	0.96			Q86VB7	CD163	Scavenger receptor cysteine-rich type 1 protein M130	0.279349	0.0417832	-1.44741	0.76
		P11215	ITGAM	Integrin alpha-M	37.1644	0.0218802	0.527727	0.51
		Q01518	CAP1	Adenylyl cyclase-associated protein 1	36.7422	0.00290034	0.804166	0.85
		P24158	PRTN3	Myeloblastin	36.4565	0.00206471	0.829981	0.87		Classify biomarker panels	Uniprot ID	Genes	Protein discription	Fold change	Adjusted P values	Effect Size	Power value
		P59998	ARPC4	Actin-related protein 2/3 complex subunit 4	31.5686	0.000269175	1.0503	0.98		TBM vs Ctrl	P01889	HLA-B	HLA class I histocompatibility antigen, B alpha chain	2.92113	0.000120535	2.24658	0.99
	VM vs Ctrl	Q9HD89	RETN	Resistin	35.4462	0.0237873	1.22332	0.99			P26572	MGAT1	Alpha-1,3-mannosyl-glycoprotein 2-beta-N-acetylglucosaminyltransferase	2.23385	0.00564374	1.6903	0.97
		P61160	ACTR2	Actin-related protein 2	17.2915	0.00175388	1.49276	0.99
		P11137	MAP2	Microtubule-associated protein 2	7.10972	0.0359049	0.36441	0.23
		P11215	ITGAM	Integrin alpha-M	6.86831	0.0470562	1.33393	0.99
		P06576	ATP5F1B	ATP synthase subunit beta, mitochondrial	5.98405	0.00775294	1.34133	0.99
		P19971	TYMP	Thymidine phosphorylase	5.64659	0.0171249	0.709316	0.67
		P59998	ARPC4	Actin-related protein 2/3 complex subunit 4	5.49533	0.00594864	1.44554	0.99
		Q01518	CAP1	Adenylyl cyclase-associated protein 1	5.10071	0.0199606	1.07389	0.95
		P07910	HNRNPC	Heterogeneous nuclear ribonucleoproteins C1/C2	4.94283	0.0111639	1.18132	0.98
		P20700	LMNB1	Lamin-B1	4.86534	0.0127915	1.12786	0.97
	CCM vs Ctrl	Q03252	LMNB2	Lamin-B2	41.9857	0.049337	1.07938	0.79
		Q86VB7	CD163	Scavenger receptor cysteine-rich type 1 protein M130	12.0369	0.000895339	1.85907	0.99
		P22897	MRC1	Macrophage mannose receptor 1	9.9952	0.000117276	2.06484	0.99
		P01861	IGHG4	Immunoglobulin heavy constant gamma 4	7.99685	0.00742669	1.37325	0.94
		A0A087WSY6	IGKV3D-15	Immunoglobulin kappa variable 3D-15	7.85543	0.0339107	0.951571	0.68
		Q9UGN4	CD300A	CMRF35-like molecule 8	7.64227	0.00515291	1.55181	0.98
		P04080	CSTB	Cystatin-B	7.59379	0.00183561	1.77934	0.99
		P0DOX5	IGG1	Immunoglobulin gamma-1 heavy chain	7.37517	0.000346147	1.77673	0.99
		Q9UEW3	MARCO	Macrophage receptor MARCO	6.90542	0.0174656	1.98404	0.99
		Q01082	SPTBN1	Spectrin beta chain, non-erythrocytic 1	6.55157	0.00223437	1.00782	0.74
